# Supplementary material for: Reducing costs for DNA and RNA sequencing by sample pooling using a metagenomic approach
Source: BMC Genomics. 2022 Aug 24;23:613. doi: 10.1186/s12864-022-08831-y (PMC9400246; doi:10.1186/s12864-022-08831-y)
Supplement: Supplementary file 1 — Additional file 1. Supplemental material. [file 12864_2022_8831_MOESM1_ESM.zip]

Archive with 21 entries (19 files):
- 12864_2022_8831_MOESM1_ESM/intra_read_loss_genes_DH5a.txt
- 12864_2022_8831_MOESM1_ESM/read_loss.zip
- 12864_2022_8831_MOESM1_ESM/read_loss_genes_Dickeya_dadantii.txt
- 12864_2022_8831_MOESM1_ESM/read_loss_genes_Escherichia_coli.txt
- 12864_2022_8831_MOESM1_ESM/read_loss_genes_Vibrio_natriegens.txt
- 12864_2022_8831_MOESM1_ESM/read_loss_source_code.zip
- 12864_2022_8831_MOESM1_ESM/read_loss_source_code/
- 12864_2022_8831_MOESM1_ESM/read_loss_source_code/GenerateFastQ.java
- 12864_2022_8831_MOESM1_ESM/read_loss_source_code/MapSequencesToGenome.java
- 12864_2022_8831_MOESM1_ESM/read_loss_source_code/MapSequencesToMultipleGenomes.java
- 12864_2022_8831_MOESM1_ESM/read_loss_source_code/MapSequencesToMultipleGenomes2.java
- 12864_2022_8831_MOESM1_ESM/read_loss_source_code/MapSequencesToMultipleGenomes3.java
- 12864_2022_8831_MOESM1_ESM/read_loss_source_code/MapSequencesToMultipleGenomes3Greedy.java
- 12864_2022_8831_MOESM1_ESM/read_loss_source_code/suffixtree/
- 12864_2022_8831_MOESM1_ESM/read_loss_source_code/suffixtree/Node.java
- 12864_2022_8831_MOESM1_ESM/read_loss_source_code/suffixtree/Suffixtree.java
- 12864_2022_8831_MOESM1_ESM/read_loss_source_code/suffixtree/SuffixtreeGenome.java
- 12864_2022_8831_MOESM1_ESM/read_loss_source_code/suffixtree/SuffixtreeTest.java
- 12864_2022_8831_MOESM1_ESM/read_loss_three_species.txt
- 12864_2022_8831_MOESM1_ESM/species_pairs.txt
- 12864_2022_8831_MOESM1_ESM/species_pooling_final_suppl.pdf
