# Supplementary material for: Reducing costs for DNA and RNA sequencing by sample pooling using a metagenomic approach
Source: BMC Genomics. 2022 Aug 24;23:613. doi: 10.1186/s12864-022-08831-y (PMC9400246; doi:10.1186/s12864-022-08831-y)
Supplement: Supplementary file 1 — Additional file 1. Supplemental material. [file 12864_2022_8831_MOESM1_ESM.zip › 12864_2022_8831_MOESM1_ESM/intra_read_loss_genes_DH5a.txt]

replicon	gene_id	gene_name	gene_length	reads_lost_intra_species	reads_lost_pooled_species	reads_lost_intra_species_percent\treads_lost_pooled_species_percent
CP026085.1	gene-C1467_00005	ds-AUT06988.1	1404	0	624	0.0	44.44444444444444
CP026085.1	gene-C1467_00010	ds-AUT06989.1	1101	0	81	0.0	7.356948228882834
CP026085.1	gene-C1467_00015	ds-AUT06990.1	1074	0	648	0.0	60.33519553072626
CP026085.1	gene-C1467_00020	gyrB	2415	0	972	0.0	40.24844720496895
CP026085.1	gene-C1467_00025	ds-AUT06992.1	408	0	93	0.0	22.794117647058822
CP026085.1	gene-C1467_00030	ds-AUT06993.1	813	0	570	0.0	70.11070110701107
CP026085.1	gene-C1467_00035	ds-AUT11483.1	657	0	509	0.0	77.47336377473364
CP026085.1	gene-C1467_00040	ds-AUT06994.1	690	0	195	0.0	28.26086956521739
CP026085.1	gene-C1467_00045	ds-AUT06995.1	879	0	9	0.0	1.023890784982935
CP026085.1	gene-C1467_00050	ds-AUT06996.1	618	0	200	0.0	32.362459546925564
CP026085.1	gene-C1467_00055	ds-AUT06997.1	1149	0	78	0.0	6.788511749347259
CP026085.1	gene-C1467_00060	ds-AUT06998.1	1293	0	300	0.0	23.201856148491878
CP026085.1	gene-C1467_00065	ds-AUT11484.1	1065	0	0	0.0	0.0
CP026085.1	gene-C1467_00070	ds-AUT06999.1	1248	0	43	0.0	3.4455128205128207
CP026085.1	gene-C1467_00075	ds-AUT07000.1	333	0	257	0.0	77.17717717717717
CP026085.1	gene-C1467_00080	ds-AUT07001.1	414	0	177	0.0	42.7536231884058
CP026085.1	gene-C1467_00085	ds-AUT07002.1	429	0	328	0.0	76.45687645687646
CP026085.1	gene-C1467_00090	ds-AUT07003.1	1662	0	807	0.0	48.55595667870036
CP026085.1	gene-C1467_00095	ds-AUT07004.1	717	0	181	0.0	25.24407252440725
CP026085.1	gene-C1467_00100	ds-AUT07005.1	1617	0	471	0.0	29.128014842300555
CP026085.1	gene-C1467_00105	ds-AUT07006.1	639	0	111	0.0	17.370892018779344
CP026085.1	gene-C1467_00110	ds-C1467_00110	177	0	104	0.0	58.75706214689266
CP026085.1	gene-C1467_00115	ds-AUT07007.1	894	0	894	0.0	100.0
CP026085.1	gene-C1467_00120	ds-AUT07008.1	1716	0	950	0.0	55.36130536130536
CP026085.1	gene-C1467_00125	ds-AUT07009.1	1494	0	207	0.0	13.855421686746988
CP026085.1	gene-C1467_00130	ds-AUT07010.1	450	0	26	0.0	5.777777777777778
CP026085.1	gene-C1467_00135	ds-AUT07011.1	348	0	134	0.0	38.50574712643678
CP026085.1	gene-C1467_00140	ds-AUT07012.1	363	0	363	0.0	100.0
CP026085.1	gene-C1467_00145	ds-AUT07013.1	498	0	301	0.0	60.441767068273094
CP026085.1	gene-C1467_00150	ds-AUT07014.1	1185	0	722	0.0	60.92827004219409
CP026085.1	gene-C1467_00155	ds-AUT07015.1	285	0	0	0.0	0.0
CP026085.1	gene-C1467_00160	ds-AUT07016.1	90	0	0	0.0	0.0
CP026085.1	gene-C1467_00165	ds-AUT07017.1	114	0	27	0.0	23.68421052631579
CP026085.1	gene-C1467_00170	ds-AUT07018.1	159	0	16	0.0	10.062893081761006
CP026085.1	gene-C1467_00175	ds-AUT07019.1	291	0	0	0.0	0.0
CP026085.1	gene-C1467_00180	ds-AUT07020.1	99	0	55	0.0	55.55555555555556
CP026085.1	gene-C1467_00185	ilvB	1689	0	485	0.0	28.71521610420367
CP026085.1	gene-C1467_00190	ds-AUT07022.1	291	0	48	0.0	16.49484536082474
CP026085.1	gene-C1467_00195	ds-AUT07023.1	591	0	42	0.0	7.106598984771574
CP026085.1	gene-C1467_00200	ds-AUT07024.1	1503	0	339	0.0	22.55489021956088
CP026085.1	gene-C1467_00205	ds-AUT07025.1	1320	0	1053	0.0	79.77272727272727
CP026085.1	gene-C1467_00210	ds-AUT07026.1	1392	0	672	0.0	48.275862068965516
CP026085.1	gene-C1467_00215	ds-AUT07027.1	1767	0	1287	0.0	72.83531409168081
CP026085.1	gene-C1467_00220	ds-AUT11485.1	1335	0	898	0.0	67.26591760299625
CP026085.1	gene-C1467_00225	ds-AUT07028.1	453	0	0	0.0	0.0
CP026085.1	gene-C1467_00230	ds-AUT07029.1	192	0	192	0.0	100.0
CP026085.1	gene-C1467_00235	ds-AUT07030.1	1191	0	891	0.0	74.81108312342569
CP026085.1	gene-C1467_00240	ds-AUT07031.1	294	0	294	0.0	100.0
CP026085.1	gene-C1467_00245	ds-AUT11486.1	189	0	189	0.0	100.0
CP026085.1	gene-C1467_00250	ds-AUT07032.1	819	0	528	0.0	64.46886446886447
CP026085.1	gene-C1467_00255	ds-AUT07033.1	924	0	918	0.0	99.35064935064935
CP026085.1	gene-C1467_00260	ds-AUT07034.1	1071	0	630	0.0	58.8235294117647
CP026085.1	gene-C1467_00265	ds-AUT07035.1	1209	1077	1077	89.08188585607941	89.08188585607941
CP026085.1	gene-C1467_00270	ds-C1467_00270	114	0	114	0.0	100.0
CP026085.1	gene-C1467_00275	ds-AUT07036.1	147	0	113	0.0	76.87074829931973
CP026085.1	gene-C1467_00280	ds-AUT07037.1	321	0	0	0.0	0.0
CP026085.1	gene-C1467_00285	ds-AUT07038.1	366	0	0	0.0	0.0
CP026085.1	gene-C1467_00290	ds-AUT07039.1	222	0	0	0.0	0.0
CP026085.1	gene-C1467_00295	ds-AUT07040.1	471	0	0	0.0	0.0
CP026085.1	gene-C1467_00300	ds-AUT07041.1	822	0	0	0.0	0.0
CP026085.1	gene-C1467_00305	ds-AUT07042.1	477	0	0	0.0	0.0
CP026085.1	gene-C1467_00310	ds-AUT07043.1	198	0	0	0.0	0.0
CP026085.1	gene-C1467_00315	ds-AUT07044.1	804	0	0	0.0	0.0
CP026085.1	gene-C1467_00320	ds-AUT07045.1	262	262	262	100.0	100.0
CP026085.1	gene-C1467_00320	ds-AUT07045.1	902	785	785	87.02882483370288	87.02882483370288
CP026085.1	gene-C1467_00325	ds-C1467_00325	291	0	0	0.0	0.0
CP026085.1	gene-C1467_00330	ds-AUT07046.1	1149	0	0	0.0	0.0
CP026085.1	gene-C1467_00335	ds-AUT07047.1	204	0	0	0.0	0.0
CP026085.1	gene-C1467_00340	ds-AUT07048.1	1032	0	0	0.0	0.0
CP026085.1	gene-C1467_00345	ds-AUT11487.1	435	0	0	0.0	0.0
CP026085.1	gene-C1467_00350	ds-AUT07049.1	1701	0	0	0.0	0.0
CP026085.1	gene-C1467_00355	ds-AUT07050.1	1626	0	0	0.0	0.0
CP026085.1	gene-C1467_00360	ds-AUT07051.1	1224	0	0	0.0	0.0
CP026085.1	gene-C1467_00370	ds-AUT07052.1	1383	0	1158	0.0	83.73101952277658
CP026085.1	gene-C1467_00375	ds-AUT07053.1	2319	0	1337	0.0	57.654161276412246
CP026085.1	gene-C1467_00380	ds-AUT07054.1	1710	0	1274	0.0	74.50292397660819
CP026085.1	gene-C1467_00385	ds-AUT07055.1	1392	0	1026	0.0	73.70689655172414
CP026085.1	gene-C1467_00390	gltS	1206	0	552	0.0	45.77114427860697
CP026085.1	gene-C1467_00395	ds-AUT07057.1	867	0	0	0.0	0.0
CP026085.1	gene-C1467_00400	ds-AUT07058.1	2082	0	326	0.0	15.658021133525457
CP026085.1	gene-C1467_00405	ds-AUT07059.1	690	0	260	0.0	37.68115942028985
CP026085.1	gene-C1467_00410	ds-AUT07060.1	2109	0	498	0.0	23.613086770981507
CP026085.1	gene-C1467_00415	ds-AUT07061.1	276	0	276	0.0	100.0
CP026085.1	gene-C1467_00420	ds-AUT07062.1	624	0	466	0.0	74.67948717948718
CP026085.1	gene-C1467_00425	ds-AUT07063.1	1683	0	630	0.0	37.4331550802139
CP026085.1	gene-C1467_00430	ds-AUT07064.1	618	0	217	0.0	35.11326860841424
CP026085.1	gene-C1467_00435	ds-AUT07065.1	825	0	0	0.0	0.0
CP026085.1	gene-C1467_00440	ds-AUT07066.1	864	0	513	0.0	59.375
CP026085.1	gene-C1467_00445	ds-AUT11488.1	183	0	183	0.0	100.0
CP026085.1	gene-C1467_00450	ds-AUT07067.1	717	0	280	0.0	39.05160390516039
CP026085.1	gene-C1467_00455	ds-AUT07068.1	642	0	57	0.0	8.878504672897197
CP026085.1	gene-C1467_00460	ds-AUT07069.1	597	0	581	0.0	97.31993299832496
CP026085.1	gene-C1467_00465	ds-AUT11489.1	456	0	50	0.0	10.964912280701755
CP026085.1	gene-C1467_00470	coaBC	1221	0	513	0.0	42.01474201474201
CP026085.1	gene-C1467_00475	ds-AUT07071.1	669	0	296	0.0	44.24514200298954
CP026085.1	gene-C1467_00480	ds-AUT07072.1	237	0	237	0.0	100.0
CP026085.1	gene-C1467_00485	rpmG	168	0	36	0.0	21.428571428571427
CP026085.1	gene-C1467_00490	ds-AUT07074.1	810	0	510	0.0	62.96296296296296
CP026085.1	gene-C1467_00495	ds-AUT07075.1	480	0	122	0.0	25.416666666666668
CP026085.1	gene-C1467_00500	ds-AUT07076.1	1278	0	212	0.0	16.588419405320813
CP026085.1	gene-C1467_00505	ds-AUT07077.1	1059	0	0	0.0	0.0
CP026085.1	gene-C1467_00510	ds-AUT07078.1	1125	0	0	0.0	0.0
CP026085.1	gene-C1467_00515	ds-AUT07079.1	798	0	0	0.0	0.0
CP026085.1	gene-C1467_00520	ds-AUT07080.1	1017	0	0	0.0	0.0
CP026085.1	gene-C1467_00525	ds-AUT07081.1	996	0	0	0.0	0.0
CP026085.1	gene-C1467_00530	ds-AUT07082.1	693	0	0	0.0	0.0
CP026085.1	gene-C1467_00535	ds-AUT07083.1	1029	0	0	0.0	0.0
CP026085.1	gene-C1467_00540	ds-AUT07084.1	984	0	0	0.0	0.0
CP026085.1	gene-C1467_00545	ds-AUT07085.1	1254	0	0	0.0	0.0
CP026085.1	gene-C1467_00550	ds-AUT07086.1	972	0	488	0.0	50.205761316872426
CP026085.1	gene-C1467_00555	ds-AUT07087.1	1047	0	264	0.0	25.214899713467048
CP026085.1	gene-C1467_00560	ds-AUT07088.1	933	0	0	0.0	0.0
CP026085.1	gene-C1467_00565	kbl	1197	0	270	0.0	22.55639097744361
CP026085.1	gene-C1467_00570	ds-AUT07090.1	1026	0	105	0.0	10.23391812865497
CP026085.1	gene-C1467_00575	ds-AUT07091.1	1035	0	119	0.0	11.497584541062801
CP026085.1	gene-C1467_00580	ds-AUT07092.1	960	0	256	0.0	26.666666666666668
CP026085.1	gene-C1467_00585	ds-AUT07093.1	1284	0	250	0.0	19.470404984423677
CP026085.1	gene-C1467_00590	ds-AUT07094.1	1545	0	219	0.0	14.174757281553399
CP026085.1	gene-C1467_00595	ds-C1467_00595	108	0	82	0.0	75.92592592592592
CP026085.1	gene-C1467_00600	ds-AUT07095.1	432	0	115	0.0	26.62037037037037
CP026085.1	gene-C1467_00605	ds-AUT07096.1	252	0	158	0.0	62.698412698412696
CP026085.1	gene-C1467_00610	ds-AUT07097.1	468	0	222	0.0	47.43589743589744
CP026085.1	gene-C1467_00615	ds-AUT07098.1	1020	0	261	0.0	25.58823529411765
CP026085.1	gene-C1467_00620	ds-AUT07099.1	822	0	75	0.0	9.124087591240876
CP026085.1	gene-C1467_00625	ds-AUT07100.1	474	0	121	0.0	25.52742616033755
CP026085.1	gene-C1467_00630	lldD	1191	0	18	0.0	1.5113350125944585
CP026085.1	gene-C1467_00635	ds-AUT07102.1	777	0	702	0.0	90.34749034749035
CP026085.1	gene-C1467_00640	ds-AUT07103.1	1656	0	436	0.0	26.32850241545894
CP026085.1	gene-C1467_00645	ds-C1467_00645	185	0	0	0.0	0.0
CP026085.1	gene-C1467_00650	ds-AUT07104.1	4851	0	0	0.0	0.0
CP026085.1	gene-C1467_00655	ds-AUT11490.1	582	0	0	0.0	0.0
CP026085.1	gene-C1467_00660	ds-AUT07105.1	93	0	0	0.0	0.0
CP026085.1	gene-C1467_00665	ds-AUT07106.1	363	0	0	0.0	0.0
CP026085.1	gene-C1467_00670	ds-AUT07107.1	210	0	103	0.0	49.04761904761905
CP026085.1	gene-C1467_00675	ds-AUT07108.1	588	0	163	0.0	27.72108843537415
CP026085.1	gene-C1467_00680	ds-AUT07109.1	1149	0	247	0.0	21.496953872932984
CP026085.1	gene-C1467_00685	ds-AUT07110.1	1914	0	968	0.0	50.57471264367816
CP026085.1	gene-C1467_00690	ds-AUT07111.1	363	0	83	0.0	22.865013774104682
CP026085.1	gene-C1467_00695	ds-AUT07112.1	1137	0	760	0.0	66.84256816182938
CP026085.1	gene-C1467_00700	ds-AUT07113.1	438	0	178	0.0	40.63926940639269
CP026085.1	gene-C1467_00705	ds-AUT07114.1	294	0	124	0.0	42.17687074829932
CP026085.1	gene-C1467_00710	ds-AUT07115.1	174	0	41	0.0	23.563218390804597
CP026085.1	gene-C1467_00715	ds-AUT07116.1	462	0	120	0.0	25.974025974025974
CP026085.1	gene-C1467_00720	ds-C1467_00720	583	0	402	0.0	68.95368782161235
CP026085.1	gene-C1467_00725	ds-AUT07117.1	843	0	612	0.0	72.59786476868328
CP026085.1	gene-C1467_00730	yhhH	384	0	323	0.0	84.11458333333333
CP026085.1	gene-C1467_00735	ds-AUT07119.1	4236	2093	3166	49.40982058545798	74.7403210576015
CP026085.1	gene-C1467_00740	ds-AUT07120.1	609	0	459	0.0	75.36945812807882
CP026085.1	gene-C1467_00745	ds-AUT07121.1	1392	0	694	0.0	49.85632183908046
CP026085.1	gene-C1467_00750	ds-AUT07122.1	1845	0	125	0.0	6.775067750677507
CP026085.1	gene-C1467_00755	ds-AUT07123.1	1152	0	316	0.0	27.430555555555557
CP026085.1	gene-C1467_00760	ds-AUT07124.1	1539	0	915	0.0	59.4541910331384
CP026085.1	gene-C1467_00765	ds-AUT07125.1	213	0	66	0.0	30.985915492957748
CP026085.1	gene-C1467_00770	ds-AUT07126.1	324	0	0	0.0	0.0
CP026085.1	gene-C1467_00775	ds-AUT07127.1	1137	0	148	0.0	13.016710642040458
CP026085.1	gene-C1467_00780	ds-AUT07128.1	975	0	295	0.0	30.256410256410255
CP026085.1	gene-C1467_00785	ds-AUT07129.1	741	0	30	0.0	4.048582995951417
CP026085.1	gene-C1467_00790	ds-C1467_00790	264	0	116	0.0	43.93939393939394
CP026085.1	gene-C1467_00795	araD	696	0	0	0.0	0.0
CP026085.1	gene-C1467_00800	ds-AUT07131.1	861	0	78	0.0	9.059233449477352
CP026085.1	gene-C1467_00805	sgbH	663	0	0	0.0	0.0
CP026085.1	gene-C1467_00810	ds-AUT07133.1	1497	0	6	0.0	0.40080160320641284
CP026085.1	gene-C1467_00815	ds-AUT07134.1	987	0	151	0.0	15.29888551165147
CP026085.1	gene-C1467_00820	ds-AUT07135.1	1278	0	978	0.0	76.52582159624413
CP026085.1	gene-C1467_00825	ds-AUT07136.1	474	0	94	0.0	19.831223628691983
CP026085.1	gene-C1467_00830	ds-AUT07137.1	468	0	1	0.0	0.21367521367521367
CP026085.1	gene-C1467_00835	ds-AUT07138.1	999	0	196	0.0	19.61961961961962
CP026085.1	gene-C1467_00840	ds-AUT07139.1	849	0	444	0.0	52.29681978798587
CP026085.1	gene-C1467_00845	ds-AUT07140.1	474	0	173	0.0	36.49789029535865
CP026085.1	gene-C1467_00850	ds-AUT07141.1	1254	0	211	0.0	16.82615629984051
CP026085.1	gene-C1467_00855	ds-AUT07142.1	2031	0	497	0.0	24.47070408665682
CP026085.1	gene-C1467_00860	ds-AUT07143.1	825	0	177	0.0	21.454545454545453
CP026085.1	gene-C1467_00865	ds-AUT07144.1	1179	0	884	0.0	74.97879558948262
CP026085.1	gene-C1467_00870	ds-AUT07145.1	1182	0	332	0.0	28.087986463620982
CP026085.1	gene-C1467_00875	ds-AUT07146.1	1542	0	249	0.0	16.147859922178988
CP026085.1	gene-C1467_00880	xylF	993	0	291	0.0	29.305135951661633
CP026085.1	gene-C1467_00885	xylA	1323	0	439	0.0	33.18216175359032
CP026085.1	gene-C1467_00890	ds-AUT07149.1	1455	0	179	0.0	12.302405498281788
CP026085.1	gene-C1467_00895	ds-AUT07150.1	342	0	0	0.0	0.0
CP026085.1	gene-C1467_00900	ds-AUT07151.1	438	0	0	0.0	0.0
CP026085.1	gene-C1467_00905	ds-AUT07152.1	996	0	593	0.0	59.53815261044177
CP026085.1	gene-C1467_00910	ds-AUT07153.1	300	0	241	0.0	80.33333333333333
CP026085.1	gene-C1467_00915	glyQ	912	0	300	0.0	32.89473684210526
CP026085.1	gene-C1467_00920	ds-AUT07155.1	2070	0	835	0.0	40.33816425120773
CP026085.1	gene-C1467_00925	ds-AUT07156.1	481	481	481	100.0	100.0
CP026085.1	gene-C1467_00925	ds-AUT07156.1	890	767	769	86.17977528089888	86.40449438202248
CP026085.1	gene-C1467_00930	ds-C1467_00930	210	0	0	0.0	0.0
CP026085.1	gene-C1467_00935	ds-AUT07157.1	213	0	86	0.0	40.375586854460096
CP026085.1	gene-C1467_00940	ds-AUT07158.1	291	0	141	0.0	48.45360824742268
CP026085.1	gene-C1467_00945	ds-AUT07159.1	711	0	125	0.0	17.58087201125176
CP026085.1	gene-C1467_00950	ds-AUT07160.1	975	0	479	0.0	49.12820512820513
CP026085.1	gene-C1467_00955	ds-AUT07161.1	660	0	326	0.0	49.39393939393939
CP026085.1	gene-C1467_00960	ds-AUT07162.1	2334	0	378	0.0	16.195372750642672
CP026085.1	gene-C1467_00965	ds-AUT07163.1	441	0	122	0.0	27.664399092970523
CP026085.1	gene-C1467_00970	ds-AUT07164.1	564	0	118	0.0	20.921985815602838
CP026085.1	gene-C1467_00975	ds-AUT07165.1	699	0	176	0.0	25.17882689556509
CP026085.1	gene-C1467_00980	ds-AUT07166.1	180	0	0	0.0	0.0
CP026085.1	gene-C1467_00985	ds-AUT07167.1	1203	0	0	0.0	0.0
CP026085.1	gene-C1467_00990	ds-AUT07168.1	525	0	0	0.0	0.0
CP026085.1	gene-C1467_00995	ds-AUT07169.1	687	0	0	0.0	0.0
CP026085.1	gene-C1467_01000	ds-AUT07170.1	2532	0	0	0.0	0.0
CP026085.1	gene-C1467_01005	ds-AUT07171.1	1056	0	0	0.0	0.0
CP026085.1	gene-C1467_01010	ds-AUT07172.1	525	0	0	0.0	0.0
CP026085.1	gene-C1467_01015	ds-AUT11491.1	1692	0	1308	0.0	77.30496453900709
CP026085.1	gene-C1467_01030	ds-AUT07173.1	339	0	92	0.0	27.13864306784661
CP026085.1	gene-C1467_01035	ds-AUT07174.1	1608	0	90	0.0	5.597014925373134
CP026085.1	gene-C1467_01040	ds-AUT07175.1	228	0	69	0.0	30.263157894736842
CP026085.1	gene-C1467_01045	ds-AUT07176.1	1020	0	598	0.0	58.627450980392155
CP026085.1	gene-C1467_01050	ds-AUT07177.1	903	0	664	0.0	73.5326688815061
CP026085.1	gene-C1467_01055	ds-AUT07178.1	984	0	306	0.0	31.097560975609756
CP026085.1	gene-C1467_01060	dppF	1005	0	75	0.0	7.462686567164179
CP026085.1	gene-C1467_01065	ds-AUT07180.1	1272	0	842	0.0	66.19496855345912
CP026085.1	gene-C1467_01070	ds-AUT07181.1	162	0	0	0.0	0.0
CP026085.1	gene-C1467_01075	ds-C1467_01075	156	0	0	0.0	0.0
CP026085.1	gene-C1467_01080	ds-AUT11492.1	108	0	0	0.0	0.0
CP026085.1	gene-C1467_01085	ds-AUT07182.1	309	0	0	0.0	0.0
CP026085.1	gene-C1467_01090	ds-AUT07183.1	168	0	0	0.0	0.0
CP026085.1	gene-C1467_01095	ds-AUT07184.1	357	0	0	0.0	0.0
CP026085.1	gene-C1467_01100	ds-AUT07185.1	198	0	5	0.0	2.525252525252525
CP026085.1	gene-C1467_01105	bcsG	1680	0	687	0.0	40.892857142857146
CP026085.1	gene-C1467_01110	bcsF	192	0	192	0.0	100.0
CP026085.1	gene-C1467_01115	ds-AUT07188.1	1572	0	1419	0.0	90.26717557251908
CP026085.1	gene-C1467_01120	ds-AUT07189.1	189	0	67	0.0	35.44973544973545
CP026085.1	gene-C1467_01125	ds-AUT07190.1	753	0	301	0.0	39.9734395750332
CP026085.1	gene-C1467_01130	bcsA	2619	0	615	0.0	23.482245131729666
CP026085.1	gene-C1467_01135	ds-AUT07192.1	2340	0	1207	0.0	51.58119658119658
CP026085.1	gene-C1467_01140	ds-AUT07193.1	1107	0	504	0.0	45.52845528455285
CP026085.1	gene-C1467_01145	ds-AUT07194.1	3474	0	1854	0.0	53.36787564766839
CP026085.1	gene-C1467_01150	ds-AUT07195.1	1989	0	1135	0.0	57.063851181498244
CP026085.1	gene-C1467_01155	ds-AUT07196.1	177	0	94	0.0	53.10734463276836
CP026085.1	gene-C1467_01160	ds-AUT07197.1	1287	0	1287	0.0	100.0
CP026085.1	gene-C1467_01165	ds-AUT07198.1	1497	0	346	0.0	23.112892451569806
CP026085.1	gene-C1467_01170	ds-AUT07199.1	930	0	464	0.0	49.89247311827957
CP026085.1	gene-C1467_01175	ds-AUT07200.1	180	0	162	0.0	90.0
CP026085.1	gene-C1467_01180	ds-AUT07201.1	768	0	223	0.0	29.036458333333332
CP026085.1	gene-C1467_01185	ds-AUT07202.1	2061	0	618	0.0	29.985443959243085
CP026085.1	gene-C1467_01190	ds-AUT07203.1	1323	0	306	0.0	23.12925170068027
CP026085.1	gene-C1467_01195	yhjD	1014	0	39	0.0	3.8461538461538463
CP026085.1	gene-C1467_01200	ds-AUT11493.1	900	0	465	0.0	51.666666666666664
CP026085.1	gene-C1467_01205	ds-AUT07205.1	603	0	237	0.0	39.30348258706468
CP026085.1	gene-C1467_01210	treF	1650	0	40	0.0	2.4242424242424243
CP026085.1	gene-C1467_01215	ds-AUT07207.1	1398	0	402	0.0	28.755364806866954
CP026085.1	gene-C1467_01220	ds-AUT07208.1	1401	624	1270	44.53961456102784	90.64953604568166
CP026085.1	gene-C1467_01225	ds-AUT07209.1	825	0	0	0.0	0.0
CP026085.1	gene-C1467_01230	ds-AUT07210.1	729	0	114	0.0	15.637860082304528
CP026085.1	gene-C1467_01235	ds-AUT07211.1	282	0	89	0.0	31.56028368794326
CP026085.1	gene-C1467_01240	ds-AUT07212.1	3114	0	620	0.0	19.910083493898522
CP026085.1	gene-C1467_01245	ds-AUT07213.1	1158	0	695	0.0	60.01727115716753
CP026085.1	gene-C1467_01250	ds-AUT07214.1	279	0	279	0.0	100.0
CP026085.1	gene-C1467_01255	ds-AUT07215.1	528	0	409	0.0	77.46212121212122
CP026085.1	gene-C1467_01260	ds-AUT07216.1	573	0	405	0.0	70.68062827225131
CP026085.1	gene-C1467_01265	ds-AUT07217.1	333	0	333	0.0	100.0
CP026085.1	gene-C1467_01270	hdeB	327	0	102	0.0	31.192660550458715
CP026085.1	gene-C1467_01275	ds-AUT11494.1	648	0	498	0.0	76.85185185185185
CP026085.1	gene-C1467_01280	ds-AUT07219.1	531	0	325	0.0	61.20527306967985
CP026085.1	gene-C1467_01285	ds-AUT07220.1	177	0	9	0.0	5.084745762711864
CP026085.1	gene-C1467_01290	ds-AUT07221.1	567	0	234	0.0	41.26984126984127
CP026085.1	gene-C1467_01295	ds-C1467_01295	1061	0	194	0.0	18.28463713477851
CP026085.1	gene-C1467_01300	ds-AUT07222.1	1014	0	0	0.0	0.0
CP026085.1	gene-C1467_01305	ds-AUT07223.1	297	0	0	0.0	0.0
CP026085.1	gene-C1467_01310	arsC	441	0	0	0.0	0.0
CP026085.1	gene-C1467_01315	ds-AUT07225.1	1290	0	1130	0.0	87.59689922480621
CP026085.1	gene-C1467_01320	ds-AUT07226.1	354	0	337	0.0	95.19774011299435
CP026085.1	gene-C1467_01325	ds-AUT07227.1	180	0	0	0.0	0.0
CP026085.1	gene-C1467_01330	ds-AUT07228.1	84	0	36	0.0	42.857142857142854
CP026085.1	gene-C1467_01335	ds-AUT07229.1	1353	0	1127	0.0	83.29637841832964
CP026085.1	gene-C1467_01340	ds-AUT07230.1	843	0	239	0.0	28.351126927639385
CP026085.1	gene-C1467_01345	ds-AUT07231.1	2043	0	107	0.0	5.237395986294665
CP026085.1	gene-C1467_01350	ds-AUT07232.1	753	0	292	0.0	38.778220451527226
CP026085.1	gene-C1467_01355	ds-AUT07233.1	1470	0	667	0.0	45.374149659863946
CP026085.1	gene-C1467_01360	ds-AUT07234.1	180	0	35	0.0	19.444444444444443
CP026085.1	gene-C1467_01365	ds-AUT07235.1	435	0	206	0.0	47.35632183908046
CP026085.1	gene-C1467_01370	ds-AUT07236.1	336	0	84	0.0	25.0
CP026085.1	gene-C1467_01375	ds-AUT07237.1	1500	0	1031	0.0	68.73333333333333
CP026085.1	gene-C1467_01380	ds-AUT07238.1	1203	0	245	0.0	20.365752285951785
CP026085.1	gene-C1467_01385	ds-AUT07239.1	1053	0	573	0.0	54.41595441595442
CP026085.1	gene-C1467_01390	ds-AUT07240.1	183	0	0	0.0	0.0
CP026085.1	gene-C1467_01395	ds-AUT07241.1	1590	0	856	0.0	53.83647798742138
CP026085.1	gene-C1467_01400	ds-AUT07242.1	1623	0	480	0.0	29.57486136783734
CP026085.1	gene-C1467_01405	ds-AUT07243.1	1068	0	182	0.0	17.04119850187266
CP026085.1	gene-C1467_01410	ds-AUT07244.1	2736	0	497	0.0	18.165204678362574
CP026085.1	gene-C1467_01415	ds-AUT07245.1	1125	0	153	0.0	13.6
CP026085.1	gene-C1467_01420	ds-C1467_01420	276	0	0	0.0	0.0
CP026085.1	gene-C1467_01425	ds-AUT07246.1	360	0	0	0.0	0.0
CP026085.1	gene-C1467_01430	ds-AUT07247.1	402	0	50	0.0	12.437810945273633
CP026085.1	gene-C1467_01435	nikE	807	0	201	0.0	24.907063197026023
CP026085.1	gene-C1467_01440	nikD	765	0	242	0.0	31.633986928104576
CP026085.1	gene-C1467_01445	ds-AUT07250.1	834	0	500	0.0	59.95203836930455
CP026085.1	gene-C1467_01450	ds-AUT07251.1	945	0	472	0.0	49.94708994708995
CP026085.1	gene-C1467_01455	nikA	1575	0	600	0.0	38.095238095238095
CP026085.1	gene-C1467_01460	ds-AUT07253.1	588	0	276	0.0	46.93877551020408
CP026085.1	gene-C1467_01465	ds-AUT07254.1	1050	0	599	0.0	57.04761904761905
CP026085.1	gene-C1467_01470	ds-AUT07255.1	1218	0	682	0.0	55.99343185550082
CP026085.1	gene-C1467_01475	ds-AUT07256.1	558	0	558	0.0	100.0
CP026085.1	gene-C1467_01480	ds-AUT07257.1	666	0	257	0.0	38.588588588588586
CP026085.1	gene-C1467_01485	ds-AUT07258.1	246	0	0	0.0	0.0
CP026085.1	gene-C1467_01490	zntA	2199	0	174	0.0	7.91268758526603
CP026085.1	gene-C1467_01495	ds-AUT07260.1	627	0	294	0.0	46.889952153110045
CP026085.1	gene-C1467_01500	ds-AUT07261.1	360	0	94	0.0	26.11111111111111
CP026085.1	gene-C1467_01505	ds-AUT07262.1	270	0	0	0.0	0.0
CP026085.1	gene-C1467_01510	rsmD	597	0	233	0.0	39.028475711892796
CP026085.1	gene-C1467_01515	ds-AUT07264.1	1494	0	186	0.0	12.449799196787149
CP026085.1	gene-C1467_01520	ftsE	669	0	171	0.0	25.56053811659193
CP026085.1	gene-C1467_01525	ds-AUT07266.1	1059	0	6	0.0	0.56657223796034
CP026085.1	gene-C1467_01530	rpoH	855	0	354	0.0	41.40350877192982
CP026085.1	gene-C1467_01535	ds-AUT07268.1	1104	0	501	0.0	45.380434782608695
CP026085.1	gene-C1467_01540	ds-AUT07269.1	267	0	0	0.0	0.0
CP026085.1	gene-C1467_01545	ds-AUT07270.1	528	0	0	0.0	0.0
CP026085.1	gene-C1467_01550	panM	384	0	0	0.0	0.0
CP026085.1	gene-C1467_01555	ds-AUT07272.1	138	0	0	0.0	0.0
CP026085.1	gene-C1467_01560	livk	1110	0	44	0.0	3.963963963963964
CP026085.1	gene-C1467_01565	ds-AUT07274.1	927	0	0	0.0	0.0
CP026085.1	gene-C1467_01570	livM	1278	0	0	0.0	0.0
CP026085.1	gene-C1467_01575	livG	768	0	26	0.0	3.3854166666666665
CP026085.1	gene-C1467_01580	ds-AUT07277.1	714	0	0	0.0	0.0
CP026085.1	gene-C1467_01585	ds-AUT07278.1	1317	0	282	0.0	21.4123006833713
CP026085.1	gene-C1467_01590	ds-AUT07279.1	888	0	225	0.0	25.33783783783784
CP026085.1	gene-C1467_01595	ds-AUT07280.1	846	0	191	0.0	22.576832151300238
CP026085.1	gene-C1467_01600	ugpC	1071	0	693	0.0	64.70588235294117
CP026085.1	gene-C1467_01605	ds-AUT07282.1	744	0	0	0.0	0.0
CP026085.1	gene-C1467_01610	ds-AUT07283.1	441	0	113	0.0	25.62358276643991
CP026085.1	gene-C1467_01615	ds-AUT11495.1	1743	0	395	0.0	22.662076878944347
CP026085.1	gene-C1467_01620	ds-AUT07284.1	285	0	224	0.0	78.59649122807018
CP026085.1	gene-C1467_01625	ds-C1467_01625	111	0	97	0.0	87.38738738738739
CP026085.1	gene-C1467_01630	ds-AUT07285.1	495	0	256	0.0	51.717171717171716
CP026085.1	gene-C1467_01635	ds-AUT07286.1	1179	0	976	0.0	82.78201865988126
CP026085.1	gene-C1467_01640	ds-AUT07287.1	489	0	489	0.0	100.0
CP026085.1	gene-C1467_01645	ds-C1467_01645	184	0	91	0.0	49.45652173913044
CP026085.1	gene-C1467_01650	ds-AUT07288.1	1038	0	567	0.0	54.6242774566474
CP026085.1	gene-C1467_01655	ds-AUT07289.1	696	0	206	0.0	29.597701149425287
CP026085.1	gene-C1467_01660	ds-AUT07290.1	996	0	21	0.0	2.108433734939759
CP026085.1	gene-C1467_01665	ds-AUT07291.1	528	0	81	0.0	15.340909090909092
CP026085.1	gene-C1467_01670	ds-AUT07292.1	1341	0	384	0.0	28.635346756152124
CP026085.1	gene-C1467_01675	ds-AUT07293.1	594	0	381	0.0	64.14141414141415
CP026085.1	gene-C1467_01680	asd	1104	0	1104	0.0	100.0
CP026085.1	gene-C1467_01685	ds-AUT07295.1	2187	0	1770	0.0	80.93278463648834
CP026085.1	gene-C1467_01690	ds-AUT07296.1	1974	0	1191	0.0	60.33434650455927
CP026085.1	gene-C1467_01695	glgC	1296	0	426	0.0	32.870370370370374
CP026085.1	gene-C1467_01700	ds-AUT07298.1	1434	0	528	0.0	36.82008368200837
CP026085.1	gene-C1467_01705	ds-AUT07299.1	2448	0	895	0.0	36.560457516339866
CP026085.1	gene-C1467_01710	ds-C1467_01710	230	0	0	0.0	0.0
CP026085.1	gene-C1467_01715	ds-AUT07300.1	1518	0	0	0.0	0.0
CP026085.1	gene-C1467_01720	ds-AUT07301.1	711	0	0	0.0	0.0
CP026085.1	gene-C1467_01725	ds-AUT07302.1	768	0	0	0.0	0.0
CP026085.1	gene-C1467_01730	ds-AUT07303.1	606	0	0	0.0	0.0
CP026085.1	gene-C1467_01735	ds-AUT07304.1	1506	0	269	0.0	17.861885790172643
CP026085.1	gene-C1467_01740	ds-AUT07305.1	327	0	177	0.0	54.12844036697248
CP026085.1	gene-C1467_01745	ds-AUT07306.1	831	0	220	0.0	26.47412755716005
CP026085.1	gene-C1467_01750	ds-AUT07307.1	759	0	15	0.0	1.976284584980237
CP026085.1	gene-C1467_01755	ds-AUT07308.1	1599	0	302	0.0	18.88680425265791
CP026085.1	gene-C1467_01760	ds-AUT07309.1	1227	0	356	0.0	29.013854930725348
CP026085.1	gene-C1467_01765	ds-AUT07310.1	1017	0	0	0.0	0.0
CP026085.1	gene-C1467_01770	ds-AUT07311.1	2706	0	837	0.0	30.931263858093125
CP026085.1	gene-C1467_01775	ds-AUT07312.1	2394	0	913	0.0	38.13700918964077
CP026085.1	gene-C1467_01780	ds-AUT07313.1	2085	0	893	0.0	42.829736211031175
CP026085.1	gene-C1467_01785	ds-AUT07314.1	1317	0	755	0.0	57.32725892179195
CP026085.1	gene-C1467_01790	ds-AUT07315.1	576	0	63	0.0	10.9375
CP026085.1	gene-C1467_01795	ds-AUT07316.1	684	0	498	0.0	72.80701754385964
CP026085.1	gene-C1467_01800	ds-AUT07317.1	771	0	405	0.0	52.52918287937743
CP026085.1	gene-C1467_01805	ds-C1467_01805	879	0	444	0.0	50.51194539249147
CP026085.1	gene-C1467_01810	ds-AUT07318.1	228	0	228	0.0	100.0
CP026085.1	gene-C1467_01815	ds-AUT07319.1	237	0	237	0.0	100.0
CP026085.1	gene-C1467_01820	feoB	2322	0	1355	0.0	58.35486649440138
CP026085.1	gene-C1467_01825	feoA	228	0	32	0.0	14.035087719298245
CP026085.1	gene-C1467_01830	ds-C1467_01830	228	0	0	0.0	0.0
CP026085.1	gene-C1467_01835	ds-AUT07322.1	2322	0	552	0.0	23.772609819121445
CP026085.1	gene-C1467_01840	greB	513	0	363	0.0	70.76023391812865
CP026085.1	gene-C1467_01845	ds-AUT07324.1	186	0	186	0.0	100.0
CP026085.1	gene-C1467_01850	ds-AUT07325.1	720	0	255	0.0	35.416666666666664
CP026085.1	gene-C1467_01855	ds-AUT07326.1	1353	0	555	0.0	41.019955654102
CP026085.1	gene-C1467_01860	ds-AUT07327.1	297	0	0	0.0	0.0
CP026085.1	gene-C1467_01865	ds-AUT07328.1	318	0	0	0.0	0.0
CP026085.1	gene-C1467_01870	pckA	1623	0	604	0.0	37.215033887861985
CP026085.1	gene-C1467_01875	ds-AUT07330.1	132	0	0	0.0	0.0
CP026085.1	gene-C1467_01880	ds-AUT07331.1	1725	0	164	0.0	9.507246376811594
CP026085.1	gene-C1467_01885	ds-AUT11496.1	879	0	284	0.0	32.3094425483504
CP026085.1	gene-C1467_01890	ds-AUT07332.1	402	0	252	0.0	62.6865671641791
CP026085.1	gene-C1467_01895	ds-AUT07333.1	669	0	519	0.0	77.57847533632287
CP026085.1	gene-C1467_01900	igaA	2136	0	697	0.0	32.6310861423221
CP026085.1	gene-C1467_01905	ds-AUT07335.1	561	0	159	0.0	28.342245989304814
CP026085.1	gene-C1467_01910	ds-AUT07336.1	2553	0	1035	0.0	40.54054054054054
CP026085.1	gene-C1467_01915	ds-AUT07337.1	780	0	30	0.0	3.8461538461538463
CP026085.1	gene-C1467_01920	ds-AUT07338.1	540	0	0	0.0	0.0
CP026085.1	gene-C1467_01925	ds-AUT07339.1	441	0	248	0.0	56.235827664399096
CP026085.1	gene-C1467_01930	ds-AUT07340.1	405	0	405	0.0	100.0
CP026085.1	gene-C1467_01935	ds-AUT07341.1	1239	0	967	0.0	78.04681194511703
CP026085.1	gene-C1467_01940	ds-AUT07342.1	180	0	178	0.0	98.88888888888889
CP026085.1	gene-C1467_01945	ds-AUT11497.1	522	0	522	0.0	100.0
CP026085.1	gene-C1467_01950	ds-AUT07343.1	1089	0	585	0.0	53.71900826446281
CP026085.1	gene-C1467_01955	ds-AUT07344.1	1287	0	326	0.0	25.330225330225332
CP026085.1	gene-C1467_01960	ds-AUT07345.1	837	0	552	0.0	65.94982078853046
CP026085.1	gene-C1467_01965	ds-AUT07346.1	678	0	126	0.0	18.58407079646018
CP026085.1	gene-C1467_01970	ds-AUT07347.1	759	0	279	0.0	36.758893280632414
CP026085.1	gene-C1467_01975	trpS	1005	0	105	0.0	10.447761194029852
CP026085.1	gene-C1467_01980	ds-AUT07349.1	906	0	215	0.0	23.73068432671082
CP026085.1	gene-C1467_01985	ds-AUT07350.1	363	0	191	0.0	52.617079889807165
CP026085.1	gene-C1467_01990	ds-AUT07351.1	1164	0	8	0.0	0.6872852233676976
CP026085.1	gene-C1467_01995	ds-AUT07352.1	1227	0	318	0.0	25.91687041564792
CP026085.1	gene-C1467_02000	ds-AUT07353.1	879	0	25	0.0	2.844141069397042
CP026085.1	gene-C1467_02005	ds-AUT07354.1	354	0	68	0.0	19.2090395480226
CP026085.1	gene-C1467_02010	ds-AUT07355.1	1305	0	361	0.0	27.662835249042146
CP026085.1	gene-C1467_02015	ds-AUT07356.1	1086	0	840	0.0	77.34806629834254
CP026085.1	gene-C1467_02020	ds-AUT07357.1	732	0	732	0.0	100.0
CP026085.1	gene-C1467_02025	ds-AUT07358.1	786	0	515	0.0	65.52162849872774
CP026085.1	gene-C1467_02030	ds-AUT07359.1	831	0	321	0.0	38.628158844765345
CP026085.1	gene-C1467_02035	ds-C1467_02035	134	0	65	0.0	48.507462686567166
CP026085.1	gene-C1467_02040	frlB	1023	0	548	0.0	53.56793743890518
CP026085.1	gene-C1467_02045	frlA	1389	0	1353	0.0	97.40820734341253
CP026085.1	gene-C1467_02050	ds-AUT07362.1	168	0	62	0.0	36.904761904761905
CP026085.1	gene-C1467_02055	cobA	1374	0	881	0.0	64.1193595342067
CP026085.1	gene-C1467_02060	ds-AUT07364.1	807	0	225	0.0	27.881040892193308
CP026085.1	gene-C1467_02065	nirD	327	0	0	0.0	0.0
CP026085.1	gene-C1467_02070	ds-AUT07366.1	2544	0	914	0.0	35.92767295597484
CP026085.1	gene-C1467_02075	ds-AUT07367.1	1182	0	747	0.0	63.19796954314721
CP026085.1	gene-C1467_02080	ds-AUT07368.1	573	0	279	0.0	48.69109947643979
CP026085.1	gene-C1467_02085	ds-AUT07369.1	168	0	0	0.0	0.0
CP026085.1	gene-C1467_02090	ds-AUT07370.1	603	0	381	0.0	63.18407960199005
CP026085.1	gene-C1467_02095	ds-AUT07371.1	564	0	306	0.0	54.255319148936174
CP026085.1	gene-C1467_02100	ds-AUT07372.1	1221	0	181	0.0	14.823914823914825
CP026085.1	gene-C1467_02105	ds-AUT07373.1	2103	0	1553	0.0	73.84688540180694
CP026085.1	gene-C1467_02110	ds-AUT07374.1	633	0	348	0.0	54.976303317535546
CP026085.1	gene-C1467_02115	ds-AUT07375.1	216	0	216	0.0	100.0
CP026085.1	gene-C1467_02120	ds-AUT07376.1	405	0	15	0.0	3.7037037037037037
CP026085.1	gene-C1467_02125	ds-AUT07377.1	870	0	720	0.0	82.75862068965517
CP026085.1	gene-C1467_02130	ds-AUT07378.1	219	0	219	0.0	100.0
CP026085.1	gene-C1467_02135	ds-AUT07379.1	1023	0	466	0.0	45.55229716520039
CP026085.1	gene-C1467_02140	ds-AUT07380.1	1914	0	409	0.0	21.36886102403344
CP026085.1	gene-C1467_02145	ds-AUT07381.1	189	0	82	0.0	43.386243386243386
CP026085.1	gene-C1467_02150	ds-AUT07382.1	555	0	116	0.0	20.9009009009009
CP026085.1	gene-C1467_02155	ds-AUT07383.1	1806	0	242	0.0	13.399778516057586
CP026085.1	gene-C1467_02160	yheV	201	0	201	0.0	100.0
CP026085.1	gene-C1467_02165	ds-AUT07385.1	591	0	150	0.0	25.380710659898476
CP026085.1	gene-C1467_02170	ds-AUT07386.1	219	0	219	0.0	100.0
CP026085.1	gene-C1467_02175	ds-AUT07387.1	813	0	507	0.0	62.361623616236166
CP026085.1	gene-C1467_02180	ds-AUT07388.1	723	0	321	0.0	44.398340248962654
CP026085.1	gene-C1467_02185	ds-AUT07389.1	387	0	0	0.0	0.0
CP026085.1	gene-C1467_02190	ds-AUT07390.1	360	0	84	0.0	23.333333333333332
CP026085.1	gene-C1467_02195	ds-AUT07391.1	288	0	76	0.0	26.38888888888889
CP026085.1	gene-C1467_02200	ds-AUT07392.1	375	0	375	0.0	100.0
CP026085.1	gene-C1467_02205	ds-AUT07393.1	471	0	320	0.0	67.94055201698514
CP026085.1	gene-C1467_02210	fusA	2115	0	2079	0.0	98.29787234042553
CP026085.1	gene-C1467_02215	tuf	1185	507	938	42.78481012658228	79.15611814345992
CP026085.1	gene-C1467_02220	ds-AUT11498.1	141	0	0	0.0	0.0
CP026085.1	gene-C1467_02225	ds-AUT07396.1	195	0	0	0.0	0.0
CP026085.1	gene-C1467_02230	ds-AUT07397.1	477	0	0	0.0	0.0
CP026085.1	gene-C1467_02235	ds-AUT07398.1	468	0	0	0.0	0.0
CP026085.1	gene-C1467_02240	ds-AUT07399.1	162	0	56	0.0	34.5679012345679
CP026085.1	gene-C1467_02245	ds-AUT07400.1	312	0	312	0.0	100.0
CP026085.1	gene-C1467_02250	ds-AUT07401.1	630	0	630	0.0	100.0
CP026085.1	gene-C1467_02255	ds-AUT07402.1	606	0	606	0.0	100.0
CP026085.1	gene-C1467_02260	ds-AUT07403.1	303	0	303	0.0	100.0
CP026085.1	gene-C1467_02265	ds-AUT07404.1	822	0	822	0.0	100.0
CP026085.1	gene-C1467_02270	ds-AUT07405.1	279	0	129	0.0	46.236559139784944
CP026085.1	gene-C1467_02275	rplV	333	0	333	0.0	100.0
CP026085.1	gene-C1467_02280	ds-AUT07407.1	702	0	702	0.0	100.0
CP026085.1	gene-C1467_02285	ds-AUT07408.1	411	0	411	0.0	100.0
CP026085.1	gene-C1467_02290	ds-AUT07409.1	192	0	192	0.0	100.0
CP026085.1	gene-C1467_02295	ds-AUT07410.1	255	0	122	0.0	47.84313725490196
CP026085.1	gene-C1467_02300	ds-AUT07411.1	372	0	372	0.0	100.0
CP026085.1	gene-C1467_02305	ds-AUT07412.1	315	0	165	0.0	52.38095238095238
CP026085.1	gene-C1467_02310	ds-AUT07413.1	540	0	540	0.0	100.0
CP026085.1	gene-C1467_02315	ds-AUT07414.1	306	0	306	0.0	100.0
CP026085.1	gene-C1467_02320	ds-AUT07415.1	393	0	393	0.0	100.0
CP026085.1	gene-C1467_02325	ds-AUT07416.1	534	0	534	0.0	100.0
CP026085.1	gene-C1467_02330	ds-AUT07417.1	354	0	354	0.0	100.0
CP026085.1	gene-C1467_02335	rpsE	504	0	354	0.0	70.23809523809524
CP026085.1	gene-C1467_02340	ds-AUT07419.1	180	0	150	0.0	83.33333333333333
CP026085.1	gene-C1467_02345	ds-AUT07420.1	435	0	168	0.0	38.62068965517241
CP026085.1	gene-C1467_02350	ds-AUT07421.1	1332	0	1041	0.0	78.15315315315316
CP026085.1	gene-C1467_02355	ds-AUT07422.1	117	0	117	0.0	100.0
CP026085.1	gene-C1467_02360	ds-AUT07423.1	357	0	357	0.0	100.0
CP026085.1	gene-C1467_02365	ds-AUT07424.1	390	0	240	0.0	61.53846153846154
CP026085.1	gene-C1467_02370	ds-AUT07425.1	621	0	621	0.0	100.0
CP026085.1	gene-C1467_02375	ds-AUT07426.1	990	0	990	0.0	100.0
CP026085.1	gene-C1467_02380	rplQ	384	0	286	0.0	74.47916666666667
CP026085.1	gene-C1467_02385	ds-AUT07428.1	369	0	0	0.0	0.0
CP026085.1	gene-C1467_02390	ds-AUT07429.1	426	0	84	0.0	19.718309859154928
CP026085.1	gene-C1467_02395	ds-AUT07430.1	219	0	39	0.0	17.80821917808219
CP026085.1	gene-C1467_02400	mscL	411	0	128	0.0	31.143552311435524
CP026085.1	gene-C1467_02405	ds-AUT07432.1	1377	0	235	0.0	17.066085693536674
CP026085.1	gene-C1467_02410	ds-AUT07433.1	1290	0	424	0.0	32.86821705426357
CP026085.1	gene-C1467_02415	ds-AUT07434.1	948	0	261	0.0	27.531645569620252
CP026085.1	gene-C1467_02420	ds-AUT07435.1	510	0	212	0.0	41.568627450980394
CP026085.1	gene-C1467_02425	ds-AUT07436.1	1125	0	313	0.0	27.822222222222223
CP026085.1	gene-C1467_02430	smg	474	0	96	0.0	20.253164556962027
CP026085.1	gene-C1467_02435	ds-AUT07438.1	543	0	15	0.0	2.7624309392265194
CP026085.1	gene-C1467_02440	ds-AUT07439.1	573	0	334	0.0	58.289703315881326
CP026085.1	gene-C1467_02445	ds-AUT07440.1	819	0	185	0.0	22.58852258852259
CP026085.1	gene-C1467_02450	ds-AUT07441.1	258	0	72	0.0	27.906976744186046
CP026085.1	gene-C1467_02455	ds-AUT07442.1	771	0	504	0.0	65.36964980544747
CP026085.1	gene-C1467_02495	ds-AUT07443.1	759	0	157	0.0	20.685111989459816
CP026085.1	gene-C1467_02500	ds-AUT07444.1	1104	0	73	0.0	6.61231884057971
CP026085.1	gene-C1467_02505	ds-AUT07445.1	1182	0	638	0.0	53.97631133671743
CP026085.1	gene-C1467_02510	ds-AUT07446.1	1026	0	159	0.0	15.497076023391813
CP026085.1	gene-C1467_02515	ds-AUT07447.1	177	0	22	0.0	12.429378531073446
CP026085.1	gene-C1467_02520	ds-AUT07448.1	222	0	164	0.0	73.87387387387388
CP026085.1	gene-C1467_02525	ds-AUT07449.1	3105	0	970	0.0	31.239935587761675
CP026085.1	gene-C1467_02530	ds-AUT07450.1	1158	0	138	0.0	11.917098445595855
CP026085.1	gene-C1467_02535	ds-AUT07451.1	234	0	0	0.0	0.0
CP026085.1	gene-C1467_02540	ds-AUT07452.1	663	0	299	0.0	45.09803921568628
CP026085.1	gene-C1467_02545	ds-AUT07453.1	180	0	45	0.0	25.0
CP026085.1	gene-C1467_02550	ds-AUT07454.1	885	0	285	0.0	32.20338983050848
CP026085.1	gene-C1467_02555	ds-AUT07455.1	297	0	297	0.0	100.0
CP026085.1	gene-C1467_02560	ds-AUT07456.1	966	0	966	0.0	100.0
CP026085.1	gene-C1467_02565	ds-AUT07457.1	882	0	540	0.0	61.224489795918366
CP026085.1	gene-C1467_02570	ds-AUT07458.1	1452	0	564	0.0	38.84297520661157
CP026085.1	gene-C1467_02575	ds-AUT07459.1	243	0	0	0.0	0.0
CP026085.1	gene-C1467_02580	accC	1350	0	321	0.0	23.77777777777778
CP026085.1	gene-C1467_02585	ds-AUT07461.1	471	0	294	0.0	62.4203821656051
CP026085.1	gene-C1467_02590	ds-AUT11499.1	189	0	127	0.0	67.19576719576719
CP026085.1	gene-C1467_02595	ds-AUT07462.1	975	0	531	0.0	54.46153846153846
CP026085.1	gene-C1467_02600	ds-AUT07463.1	1941	0	654	0.0	33.69397217928903
CP026085.1	gene-C1467_02605	ds-AUT07464.1	189	0	164	0.0	86.77248677248677
CP026085.1	gene-C1467_02610	ds-AUT07465.1	183	0	183	0.0	100.0
CP026085.1	gene-C1467_02615	ds-AUT07466.1	1044	0	392	0.0	37.547892720306514
CP026085.1	gene-C1467_02620	ds-AUT07467.1	1104	0	340	0.0	30.797101449275363
CP026085.1	gene-C1467_02625	mreD	489	0	282	0.0	57.668711656441715
CP026085.1	gene-C1467_02630	ds-AUT07469.1	594	0	172	0.0	28.956228956228955
CP026085.1	gene-C1467_02635	ds-AUT07470.1	1470	0	474	0.0	32.244897959183675
CP026085.1	gene-C1467_02640	ds-AUT07471.1	3801	0	2808	0.0	73.8752959747435
CP026085.1	gene-C1467_02645	ds-AUT07472.1	1446	0	1367	0.0	94.53665283540802
CP026085.1	gene-C1467_02650	ds-AUT07473.1	930	0	284	0.0	30.537634408602152
CP026085.1	gene-C1467_02655	ds-AUT07474.1	204	0	169	0.0	82.84313725490196
CP026085.1	gene-C1467_02660	ds-AUT07475.1	933	0	158	0.0	16.934619506966772
CP026085.1	gene-C1467_02665	ds-AUT07476.1	1968	0	364	0.0	18.495934959349594
CP026085.1	gene-C1467_02670	ds-AUT07477.1	273	0	273	0.0	100.0
CP026085.1	gene-C1467_02675	ds-AUT07478.1	264	0	197	0.0	74.62121212121212
CP026085.1	gene-C1467_02680	ds-AUT07479.1	471	0	419	0.0	88.95966029723992
CP026085.1	gene-C1467_02685	ds-AUT07480.1	939	0	171	0.0	18.210862619808307
CP026085.1	gene-C1467_02690	ds-AUT07481.1	1068	0	317	0.0	29.681647940074907
CP026085.1	gene-C1467_02695	ds-AUT07482.1	1368	0	1368	0.0	100.0
CP026085.1	gene-C1467_02700	ds-AUT07483.1	399	0	233	0.0	58.39598997493734
CP026085.1	gene-C1467_02705	ds-AUT07484.1	1128	0	606	0.0	53.723404255319146
CP026085.1	gene-C1467_02710	ds-AUT07485.1	429	0	426	0.0	99.3006993006993
CP026085.1	gene-C1467_02715	ds-AUT07486.1	393	0	141	0.0	35.87786259541985
CP026085.1	gene-C1467_02720	ds-AUT07487.1	222	0	0	0.0	0.0
CP026085.1	gene-C1467_02725	ds-AUT11501.1	180	0	0	0.0	0.0
CP026085.1	gene-C1467_02730	ds-AUT11500.1	210	0	133	0.0	63.333333333333336
CP026085.1	gene-C1467_02735	ds-AUT07488.1	639	0	582	0.0	91.07981220657277
CP026085.1	gene-C1467_02740	ds-AUT07489.1	498	0	125	0.0	25.100401606425702
CP026085.1	gene-C1467_02745	ds-AUT07490.1	1368	0	146	0.0	10.67251461988304
CP026085.1	gene-C1467_02750	ds-C1467_02750	111	0	0	0.0	0.0
CP026085.1	gene-C1467_02755	nanR	792	0	93	0.0	11.742424242424242
CP026085.1	gene-C1467_02760	nanA	894	0	136	0.0	15.212527964205817
CP026085.1	gene-C1467_02765	ds-AUT07493.1	1491	0	317	0.0	21.260898725687458
CP026085.1	gene-C1467_02770	ds-AUT07494.1	690	0	207	0.0	30.0
CP026085.1	gene-C1467_02775	ds-AUT07495.1	876	0	90	0.0	10.273972602739725
CP026085.1	gene-C1467_02780	ds-AUT07496.1	465	0	147	0.0	31.612903225806452
CP026085.1	gene-C1467_02785	ds-AUT07497.1	1128	0	3	0.0	0.26595744680851063
CP026085.1	gene-C1467_02790	ds-AUT07498.1	1419	0	273	0.0	19.23890063424947
CP026085.1	gene-C1467_02795	ds-AUT07499.1	4461	0	1175	0.0	26.339385787939925
CP026085.1	gene-C1467_02800	ds-C1467_02800	227	0	227	0.0	100.0
CP026085.1	gene-C1467_02805	ds-AUT07500.1	237	0	108	0.0	45.56962025316456
CP026085.1	gene-C1467_02810	ds-AUT11502.1	930	0	455	0.0	48.924731182795696
CP026085.1	gene-C1467_02815	ds-AUT07501.1	2337	0	1605	0.0	68.6777920410783
CP026085.1	gene-C1467_02820	ds-AUT07502.1	654	0	174	0.0	26.605504587155963
CP026085.1	gene-C1467_02825	ds-AUT07503.1	729	0	387	0.0	53.08641975308642
CP026085.1	gene-C1467_02830	yrbL	633	0	180	0.0	28.436018957345972
CP026085.1	gene-C1467_02835	ds-AUT07505.1	273	0	85	0.0	31.135531135531135
CP026085.1	gene-C1467_02840	ds-AUT07506.1	855	0	221	0.0	25.84795321637427
CP026085.1	gene-C1467_02845	ds-AUT07507.1	492	0	101	0.0	20.528455284552845
CP026085.1	gene-C1467_02850	ds-AUT07508.1	288	0	170	0.0	59.02777777777778
CP026085.1	gene-C1467_02855	ds-AUT07509.1	1434	0	971	0.0	67.71269177126918
CP026085.1	gene-C1467_02860	lptB	726	0	658	0.0	90.633608815427
CP026085.1	gene-C1467_02865	ds-AUT07511.1	558	0	68	0.0	12.186379928315413
CP026085.1	gene-C1467_02870	lptC	576	0	378	0.0	65.625
CP026085.1	gene-C1467_02875	ds-AUT07513.1	567	0	186	0.0	32.804232804232804
CP026085.1	gene-C1467_02880	ds-AUT07514.1	987	0	492	0.0	49.848024316109424
CP026085.1	gene-C1467_02885	ds-AUT07515.1	978	0	743	0.0	75.97137014314929
CP026085.1	gene-C1467_02890	ds-AUT07516.1	810	0	810	0.0	100.0
CP026085.1	gene-C1467_02895	ds-AUT07517.1	783	0	783	0.0	100.0
CP026085.1	gene-C1467_02900	mlaD	552	0	402	0.0	72.82608695652173
CP026085.1	gene-C1467_02905	ds-AUT07518.1	636	0	405	0.0	63.679245283018865
CP026085.1	gene-C1467_02910	ds-AUT07519.1	294	0	42	0.0	14.285714285714286
CP026085.1	gene-C1467_02915	ds-AUT11504.1	255	0	3	0.0	1.1764705882352942
CP026085.1	gene-C1467_02920	murA	1260	0	204	0.0	16.19047619047619
CP026085.1	gene-C1467_02925	ds-AUT07521.1	279	0	10	0.0	3.5842293906810037
CP026085.1	gene-C1467_02930	ds-AUT07522.1	972	0	259	0.0	26.646090534979425
CP026085.1	gene-C1467_02935	rplU	312	0	312	0.0	100.0
CP026085.1	gene-C1467_02940	rpmA	258	0	258	0.0	100.0
CP026085.1	gene-C1467_02945	ds-AUT07525.1	966	0	393	0.0	40.683229813664596
CP026085.1	gene-C1467_02950	obgE	1173	0	385	0.0	32.82182438192668
CP026085.1	gene-C1467_02955	ds-AUT07527.1	1434	0	307	0.0	21.408647140864716
CP026085.1	gene-C1467_02960	ds-AUT07528.1	477	0	477	0.0	100.0
CP026085.1	gene-C1467_02965	ds-AUT07529.1	294	0	294	0.0	100.0
CP026085.1	gene-C1467_02970	ds-AUT07530.1	630	0	630	0.0	100.0
CP026085.1	gene-C1467_02975	ds-AUT07531.1	1935	0	1106	0.0	57.15762273901809
CP026085.1	gene-C1467_02980	ds-AUT07532.1	849	0	567	0.0	66.7844522968198
CP026085.1	gene-C1467_02985	ds-AUT07533.1	1338	0	1038	0.0	77.57847533632287
CP026085.1	gene-C1467_02990	ds-AUT07534.1	333	0	158	0.0	47.447447447447445
CP026085.1	gene-C1467_03000	ds-AUT07535.1	1626	0	1369	0.0	84.19434194341943
CP026085.1	gene-C1467_03005	ds-AUT07536.1	1344	0	416	0.0	30.952380952380953
CP026085.1	gene-C1467_03015	ds-AUT11505.1	453	0	453	0.0	100.0
CP026085.1	gene-C1467_03020	nusA	1488	0	789	0.0	53.024193548387096
CP026085.1	gene-C1467_03025	ds-AUT07538.1	2673	0	678	0.0	25.364758698092032
CP026085.1	gene-C1467_03030	ds-AUT07539.1	402	0	311	0.0	77.363184079602
CP026085.1	gene-C1467_03035	ds-AUT07540.1	945	0	93	0.0	9.841269841269842
CP026085.1	gene-C1467_03040	ds-AUT07541.1	270	0	270	0.0	100.0
CP026085.1	gene-C1467_03045	pnp	2136	0	732	0.0	34.26966292134831
CP026085.1	gene-C1467_03050	ds-AUT07543.1	885	0	885	0.0	100.0
CP026085.1	gene-C1467_03055	yrbN	81	0	81	0.0	100.0
CP026085.1	gene-C1467_03060	ds-AUT07545.1	1890	0	579	0.0	30.634920634920636
CP026085.1	gene-C1467_03065	ds-AUT07546.1	1245	0	0	0.0	0.0
CP026085.1	gene-C1467_03070	ds-AUT07547.1	1008	0	34	0.0	3.373015873015873
CP026085.1	gene-C1467_03075	ds-AUT07548.1	879	0	51	0.0	5.802047781569966
CP026085.1	gene-C1467_03080	ds-AUT07549.1	996	0	365	0.0	36.64658634538153
CP026085.1	gene-C1467_03085	ds-AUT07550.1	525	0	285	0.0	54.285714285714285
CP026085.1	gene-C1467_03090	ds-AUT07551.1	504	0	358	0.0	71.03174603174604
CP026085.1	gene-C1467_03095	yhbQ	303	0	0	0.0	0.0
CP026085.1	gene-C1467_03100	ds-AUT07553.1	444	0	19	0.0	4.2792792792792795
CP026085.1	gene-C1467_03105	ds-AUT07554.1	519	0	359	0.0	69.17148362235068
CP026085.1	gene-C1467_03110	ds-AUT07555.1	636	0	88	0.0	13.836477987421384
CP026085.1	gene-C1467_03115	ds-AUT07556.1	1041	0	12	0.0	1.1527377521613833
CP026085.1	gene-C1467_03120	ds-AUT07557.1	576	0	91	0.0	15.79861111111111
CP026085.1	gene-C1467_03125	ds-AUT07558.1	591	0	377	0.0	63.790186125211505
CP026085.1	gene-C1467_03130	ds-AUT07559.1	396	0	0	0.0	0.0
CP026085.1	gene-C1467_03135	ds-AUT07560.1	2037	0	588	0.0	28.8659793814433
CP026085.1	gene-C1467_03140	ds-AUT07561.1	861	0	72	0.0	8.362369337979095
CP026085.1	gene-C1467_03145	ds-AUT07562.1	1092	0	49	0.0	4.487179487179487
CP026085.1	gene-C1467_03150	ds-AUT07563.1	2517	0	510	0.0	20.262216924910607
CP026085.1	gene-C1467_03155	ds-AUT07564.1	696	0	99	0.0	14.224137931034482
CP026085.1	gene-C1467_03160	ds-AUT07565.1	585	0	2	0.0	0.3418803418803419
CP026085.1	gene-C1467_03165	ds-AUT07566.1	756	0	17	0.0	2.248677248677249
CP026085.1	gene-C1467_03170	ds-AUT07567.1	792	0	378	0.0	47.72727272727273
CP026085.1	gene-C1467_03175	ds-AUT07568.1	804	0	629	0.0	78.23383084577114
CP026085.1	gene-C1467_03180	ds-AUT07569.1	477	0	30	0.0	6.289308176100629
CP026085.1	gene-C1467_03185	ds-AUT07570.1	861	0	711	0.0	82.57839721254355
CP026085.1	gene-C1467_03190	ds-AUT07571.1	1155	0	822	0.0	71.16883116883118
CP026085.1	gene-C1467_03195	nagA	1134	0	0	0.0	0.0
CP026085.1	gene-C1467_03200	ds-AUT07573.1	435	0	0	0.0	0.0
CP026085.1	gene-C1467_03205	ds-AUT07574.1	879	0	0	0.0	0.0
CP026085.1	gene-C1467_03210	ds-AUT07575.1	780	0	66	0.0	8.461538461538462
CP026085.1	gene-C1467_03215	ds-AUT07576.1	474	0	190	0.0	40.08438818565401
CP026085.1	gene-C1467_03220	ds-AUT07577.1	1281	0	908	0.0	70.88212334113973
CP026085.1	gene-C1467_03225	ds-AUT07578.1	303	0	152	0.0	50.165016501650165
CP026085.1	gene-C1467_03230	ds-AUT07579.1	810	0	21	0.0	2.5925925925925926
CP026085.1	gene-C1467_03235	ds-AUT07580.1	465	0	367	0.0	78.9247311827957
CP026085.1	gene-C1467_03240	ds-AUT07581.1	336	0	155	0.0	46.13095238095238
CP026085.1	gene-C1467_03245	garD	1572	0	508	0.0	32.31552162849873
CP026085.1	gene-C1467_03250	ds-AUT07583.1	1335	0	252	0.0	18.876404494382022
CP026085.1	gene-C1467_03255	ds-AUT07584.1	771	0	94	0.0	12.19195849546044
CP026085.1	gene-C1467_03260	ds-AUT11506.1	891	0	397	0.0	44.55667789001122
CP026085.1	gene-C1467_03265	ds-AUT07585.1	1146	0	365	0.0	31.849912739965095
CP026085.1	gene-C1467_03275	ds-AUT07586.1	1188	0	22	0.0	1.8518518518518519
CP026085.1	gene-C1467_03280	ds-AUT07587.1	540	0	21	0.0	3.888888888888889
CP026085.1	gene-C1467_03285	ds-AUT07588.1	345	0	0	0.0	0.0
CP026085.1	gene-C1467_03290	ds-AUT07589.1	939	0	453	0.0	48.242811501597444
CP026085.1	gene-C1467_03295	ds-C1467_03295	66	0	5	0.0	7.575757575757576
CP026085.1	gene-C1467_03300	ds-AUT07590.1	990	0	600	0.0	60.60606060606061
CP026085.1	gene-C1467_03305	ds-AUT07591.1	1332	0	219	0.0	16.44144144144144
CP026085.1	gene-C1467_03310	ds-AUT07592.1	1209	0	846	0.0	69.97518610421837
CP026085.1	gene-C1467_03315	pflB	2295	0	2127	0.0	92.6797385620915
CP026085.1	gene-C1467_03320	ds-AUT07594.1	390	0	0	0.0	0.0
CP026085.1	gene-C1467_03325	ds-AUT07595.1	1365	0	363	0.0	26.593406593406595
CP026085.1	gene-C1467_03330	ds-C1467_03330	63	0	63	0.0	100.0
CP026085.1	gene-C1467_03335	ds-AUT07596.1	1332	0	414	0.0	31.08108108108108
CP026085.1	gene-C1467_03340	ds-AUT07597.1	1311	0	443	0.0	33.790999237223495
CP026085.1	gene-C1467_03345	ds-AUT07598.1	165	0	13	0.0	7.878787878787879
CP026085.1	gene-C1467_03350	ds-AUT07599.1	702	0	165	0.0	23.504273504273506
CP026085.1	gene-C1467_03355	ds-AUT07600.1	897	0	30	0.0	3.3444816053511706
CP026085.1	gene-C1467_03360	ds-C1467_03360	93	0	0	0.0	0.0
CP026085.1	gene-C1467_03365	ds-AUT07601.1	357	0	0	0.0	0.0
CP026085.1	gene-C1467_03370	ds-AUT07602.1	366	0	160	0.0	43.71584699453552
CP026085.1	gene-C1467_03375	ds-AUT07603.1	987	0	124	0.0	12.563323201621074
CP026085.1	gene-C1467_03380	ds-AUT07604.1	483	0	76	0.0	15.734989648033126
CP026085.1	gene-C1467_03385	ds-AUT07605.1	300	0	48	0.0	16.0
CP026085.1	gene-C1467_03390	ds-AUT07606.1	405	0	0	0.0	0.0
CP026085.1	gene-C1467_03395	yqjD	306	0	182	0.0	59.47712418300654
CP026085.1	gene-C1467_03400	yqjC	369	0	219	0.0	59.34959349593496
CP026085.1	gene-C1467_03405	ds-AUT07609.1	384	0	118	0.0	30.729166666666668
CP026085.1	gene-C1467_03410	yqjA	663	0	441	0.0	66.5158371040724
CP026085.1	gene-C1467_03415	ds-AUT07611.1	777	0	96	0.0	12.355212355212355
CP026085.1	gene-C1467_03420	ds-C1467_03420	66	0	0	0.0	0.0
CP026085.1	gene-C1467_03425	ds-AUT11507.1	624	0	0	0.0	0.0
CP026085.1	gene-C1467_03430	ds-AUT07612.1	501	0	0	0.0	0.0
CP026085.1	gene-C1467_03435	ds-AUT07613.1	2685	0	0	0.0	0.0
CP026085.1	gene-C1467_03440	ds-AUT07614.1	1089	0	0	0.0	0.0
CP026085.1	gene-C1467_03445	ds-AUT11508.1	1299	0	479	0.0	36.87451886066205
CP026085.1	gene-C1467_03450	ds-AUT07615.1	1413	0	752	0.0	53.22009907997169
CP026085.1	gene-C1467_03455	ds-AUT07616.1	1488	0	210	0.0	14.112903225806452
CP026085.1	gene-C1467_03460	ds-AUT07617.1	552	0	156	0.0	28.26086956521739
CP026085.1	gene-C1467_03465	ds-AUT07618.1	1245	0	329	0.0	26.42570281124498
CP026085.1	gene-C1467_03470	ds-AUT07619.1	966	0	966	0.0	100.0
CP026085.1	gene-C1467_03475	ds-AUT11509.1	987	0	152	0.0	15.400202634245188
CP026085.1	gene-C1467_03480	ds-AUT07620.1	684	0	21	0.0	3.0701754385964914
CP026085.1	gene-C1467_03485	ds-AUT07621.1	504	0	0	0.0	0.0
CP026085.1	gene-C1467_03490	ds-AUT07622.1	1137	0	129	0.0	11.345646437994723
CP026085.1	gene-C1467_03495	ds-AUT07623.1	171	0	0	0.0	0.0
CP026085.1	gene-C1467_03500	ds-AUT07624.1	417	0	311	0.0	74.58033573141486
CP026085.1	gene-C1467_03505	ds-AUT07625.1	2019	0	568	0.0	28.132738979692917
CP026085.1	gene-C1467_03510	ds-AUT07626.1	2352	0	1712	0.0	72.78911564625851
CP026085.1	gene-C1467_03515	ygjJ	1071	0	505	0.0	47.15219421101774
CP026085.1	gene-C1467_03520	ds-AUT07628.1	1434	0	567	0.0	39.53974895397489
CP026085.1	gene-C1467_03525	ds-AUT07629.1	450	0	450	0.0	100.0
CP026085.1	gene-C1467_03530	ds-AUT07630.1	3093	0	958	0.0	30.97316521176851
CP026085.1	gene-C1467_03535	ds-AUT07631.1	984	0	984	0.0	100.0
CP026085.1	gene-C1467_03540	ds-AUT07632.1	183	0	126	0.0	68.85245901639344
CP026085.1	gene-C1467_03545	ds-AUT07633.1	333	0	57	0.0	17.117117117117118
CP026085.1	gene-C1467_03550	ygjG	1380	0	898	0.0	65.07246376811594
CP026085.1	gene-C1467_03555	ds-AUT11511.1	207	0	203	0.0	98.06763285024155
CP026085.1	gene-C1467_03560	ds-AUT07634.1	1521	0	583	0.0	38.33004602235371
CP026085.1	gene-C1467_03565	ds-AUT07635.1	624	0	77	0.0	12.33974358974359
CP026085.1	gene-C1467_03570	ds-AUT07636.1	183	0	0	0.0	0.0
CP026085.1	gene-C1467_03575	ds-AUT07637.1	765	0	317	0.0	41.43790849673203
CP026085.1	gene-C1467_03585	ds-AUT07638.1	507	0	39	0.0	7.6923076923076925
CP026085.1	gene-C1467_03590	ds-AUT07639.1	1842	0	925	0.0	50.2171552660152
CP026085.1	gene-C1467_03595	ds-AUT07640.1	123	0	2	0.0	1.6260162601626016
CP026085.1	gene-C1467_03600	ds-AUT07641.1	1746	0	1094	0.0	62.65750286368843
CP026085.1	gene-C1467_03605	ds-AUT07642.1	216	0	183	0.0	84.72222222222223
CP026085.1	gene-C1467_03610	tsaD	1014	0	3	0.0	0.2958579881656805
CP026085.1	gene-C1467_03615	ds-AUT07644.1	1464	0	354	0.0	24.18032786885246
CP026085.1	gene-C1467_03620	ds-AUT07645.1	606	0	102	0.0	16.831683168316832
CP026085.1	gene-C1467_03625	ds-AUT07646.1	912	0	647	0.0	70.94298245614036
CP026085.1	gene-C1467_03630	ds-C1467_03630	147	0	147	0.0	100.0
CP026085.1	gene-C1467_03635	ds-AUT07647.1	933	0	95	0.0	10.182207931404072
CP026085.1	gene-C1467_03640	ds-AUT07648.1	618	0	464	0.0	75.08090614886731
CP026085.1	gene-C1467_03645	folB	369	0	264	0.0	71.54471544715447
CP026085.1	gene-C1467_03650	ds-AUT07650.1	822	0	163	0.0	19.829683698296837
CP026085.1	gene-C1467_03655	ds-AUT07651.1	1239	0	348	0.0	28.087167070217916
CP026085.1	gene-C1467_03660	ds-AUT07652.1	621	0	194	0.0	31.239935587761675
CP026085.1	gene-C1467_03665	ds-AUT11512.1	186	0	186	0.0	100.0
CP026085.1	gene-C1467_03670	ds-AUT07653.1	1302	0	241	0.0	18.509984639016896
CP026085.1	gene-C1467_03675	ds-AUT07654.1	2841	0	232	0.0	8.166138683562126
CP026085.1	gene-C1467_03680	ds-AUT07655.1	1434	0	129	0.0	8.99581589958159
CP026085.1	gene-C1467_03685	ds-AUT07656.1	393	0	135	0.0	34.35114503816794
CP026085.1	gene-C1467_03690	ds-AUT11513.1	60	0	0	0.0	0.0
CP026085.1	gene-C1467_03695	ds-AUT07657.1	1662	0	145	0.0	8.724428399518652
CP026085.1	gene-C1467_03700	ds-AUT07658.1	630	0	15	0.0	2.380952380952381
CP026085.1	gene-C1467_03705	ds-AUT07659.1	201	0	0	0.0	0.0
CP026085.1	gene-C1467_03710	ds-AUT07660.1	1065	0	0	0.0	0.0
CP026085.1	gene-C1467_03715	ds-AUT07661.1	750	0	0	0.0	0.0
CP026085.1	gene-C1467_03720	ds-AUT07662.1	2505	0	387	0.0	15.449101796407186
CP026085.1	gene-C1467_03725	ds-AUT07663.1	552	0	0	0.0	0.0
CP026085.1	gene-C1467_03730	ds-AUT07664.1	351	0	176	0.0	50.142450142450144
CP026085.1	gene-C1467_03735	ribB	654	0	0	0.0	0.0
CP026085.1	gene-C1467_03740	ds-AUT07666.1	171	0	0	0.0	0.0
CP026085.1	gene-C1467_03745	ds-AUT07667.1	774	0	180	0.0	23.25581395348837
CP026085.1	gene-C1467_03750	ds-AUT07668.1	789	0	110	0.0	13.94169835234474
CP026085.1	gene-C1467_03755	ds-AUT07669.1	1161	0	551	0.0	47.459086993970715
CP026085.1	gene-C1467_03760	ds-AUT07670.1	672	0	311	0.0	46.279761904761905
CP026085.1	gene-C1467_03765	ds-AUT07671.1	261	0	114	0.0	43.67816091954023
CP026085.1	gene-C1467_03770	ds-AUT07672.1	1482	0	291	0.0	19.635627530364374
CP026085.1	gene-C1467_03775	ds-AUT07673.1	630	0	183	0.0	29.047619047619047
CP026085.1	gene-C1467_03780	ds-AUT07674.1	423	0	207	0.0	48.93617021276596
CP026085.1	gene-C1467_03785	ds-AUT07675.1	828	0	450	0.0	54.34782608695652
CP026085.1	gene-C1467_03790	ds-AUT07676.1	582	0	148	0.0	25.42955326460481
CP026085.1	gene-C1467_03795	parE	1893	0	287	0.0	15.161119915478077
CP026085.1	gene-C1467_03800	ds-AUT07678.1	315	0	126	0.0	40.0
CP026085.1	gene-C1467_03805	ds-AUT07679.1	582	0	0	0.0	0.0
CP026085.1	gene-C1467_03810	ds-AUT07680.1	333	0	10	0.0	3.003003003003003
CP026085.1	gene-C1467_03815	ds-AUT07681.1	1350	0	91	0.0	6.7407407407407405
CP026085.1	gene-C1467_03820	ds-AUT07682.1	660	0	232	0.0	35.15151515151515
CP026085.1	gene-C1467_03825	ds-AUT07683.1	393	0	55	0.0	13.994910941475826
CP026085.1	gene-C1467_03830	ds-AUT07684.1	483	0	94	0.0	19.461697722567287
CP026085.1	gene-C1467_03835	ds-AUT07685.1	219	0	0	0.0	0.0
CP026085.1	gene-C1467_03840	parC	2259	0	1036	0.0	45.86100044267375
CP026085.1	gene-C1467_03845	ds-AUT07687.1	738	0	336	0.0	45.52845528455285
CP026085.1	gene-C1467_03850	ds-AUT07688.1	1413	0	804	0.0	56.90021231422505
CP026085.1	gene-C1467_03855	ds-AUT07689.1	2220	0	479	0.0	21.576576576576578
CP026085.1	gene-C1467_03860	ds-AUT07690.1	258	0	83	0.0	32.17054263565891
CP026085.1	gene-C1467_03865	ds-AUT07691.1	927	0	596	0.0	64.29341963322545
CP026085.1	gene-C1467_03870	ds-AUT07692.1	828	0	828	0.0	100.0
CP026085.1	gene-C1467_03875	ds-AUT07693.1	1164	0	610	0.0	52.40549828178694
CP026085.1	gene-C1467_03880	ds-AUT07694.1	957	0	472	0.0	49.32079414838036
CP026085.1	gene-C1467_03885	yghB	660	0	564	0.0	85.45454545454545
CP026085.1	gene-C1467_03890	ds-AUT07696.1	1188	0	58	0.0	4.882154882154882
CP026085.1	gene-C1467_03895	ds-AUT11514.1	195	0	144	0.0	73.84615384615384
CP026085.1	gene-C1467_03900	ds-AUT07697.1	735	0	587	0.0	79.8639455782313
CP026085.1	gene-C1467_03905	ds-AUT07698.1	426	0	331	0.0	77.69953051643192
CP026085.1	gene-C1467_03910	ds-AUT07699.1	885	0	352	0.0	39.77401129943503
CP026085.1	gene-C1467_03915	ds-AUT07700.1	495	0	247	0.0	49.898989898989896
CP026085.1	gene-C1467_03920	ds-AUT07701.1	1041	0	372	0.0	35.73487031700288
CP026085.1	gene-C1467_03925	ds-AUT07702.1	927	0	130	0.0	14.023732470334412
CP026085.1	gene-C1467_03930	yghW	288	0	288	0.0	100.0
CP026085.1	gene-C1467_03935	ds-AUT07704.1	186	0	186	0.0	100.0
CP026085.1	gene-C1467_03940	ds-AUT07705.1	1119	0	221	0.0	19.74977658623771
CP026085.1	gene-C1467_03945	ds-AUT07706.1	987	0	459	0.0	46.504559270516715
CP026085.1	gene-C1467_03950	ds-AUT07707.1	1179	0	1179	0.0	100.0
CP026085.1	gene-C1467_03955	ds-AUT07708.1	1704	0	258	0.0	15.140845070422536
CP026085.1	gene-C1467_03960	hybD	495	0	155	0.0	31.31313131313131
CP026085.1	gene-C1467_03965	ds-AUT07710.1	489	0	123	0.0	25.153374233128833
CP026085.1	gene-C1467_03970	hypA	342	0	168	0.0	49.12280701754386
CP026085.1	gene-C1467_03975	hypC	249	0	117	0.0	46.98795180722892
CP026085.1	gene-C1467_03980	ds-AUT07713.1	867	0	537	0.0	61.937716262975776
CP026085.1	gene-C1467_03985	ds-AUT07714.1	1860	0	1203	0.0	64.6774193548387
CP026085.1	gene-C1467_03990	ds-AUT07715.1	264	0	0	0.0	0.0
CP026085.1	gene-C1467_03995	ds-AUT07716.1	1500	0	306	0.0	20.4
CP026085.1	gene-C1467_04000	ds-AUT07717.1	693	0	288	0.0	41.55844155844156
CP026085.1	gene-C1467_04005	ds-AUT07718.1	714	0	0	0.0	0.0
CP026085.1	gene-C1467_04010	ds-AUT07719.1	759	0	540	0.0	71.14624505928853
CP026085.1	gene-C1467_04015	ds-AUT07720.1	1350	0	278	0.0	20.59259259259259
CP026085.1	gene-C1467_04020	ds-AUT07721.1	825	0	0	0.0	0.0
CP026085.1	gene-C1467_04025	ds-AUT07722.1	561	0	0	0.0	0.0
CP026085.1	gene-C1467_04030	lptF	1071	0	0	0.0	0.0
CP026085.1	gene-C1467_04035	lptG	1080	0	0	0.0	0.0
CP026085.1	gene-C1467_04040	ds-AUT07725.1	1173	0	0	0.0	0.0
CP026085.1	gene-C1467_04045	ds-AUT07726.1	249	0	0	0.0	0.0
CP026085.1	gene-C1467_04050	ds-AUT07727.1	915	0	0	0.0	0.0
CP026085.1	gene-C1467_04055	ds-AUT07728.1	1731	0	0	0.0	0.0
CP026085.1	gene-C1467_04060	ds-C1467_04060	78	0	0	0.0	0.0
CP026085.1	gene-C1467_04065	ds-AUT11515.1	1143	0	728	0.0	63.6920384951881
CP026085.1	gene-C1467_04070	ds-AUT07729.1	765	0	328	0.0	42.87581699346405
CP026085.1	gene-C1467_04075	ds-AUT07730.1	1500	0	533	0.0	35.53333333333333
CP026085.1	gene-C1467_04080	ds-AUT07731.1	1053	0	65	0.0	6.172839506172839
CP026085.1	gene-C1467_04085	ds-AUT07732.1	1224	0	227	0.0	18.545751633986928
CP026085.1	gene-C1467_04090	ds-AUT07733.1	405	0	18	0.0	4.444444444444445
CP026085.1	gene-C1467_04095	glcB	2172	0	394	0.0	18.139963167587478
CP026085.1	gene-C1467_04100	ds-AUT07735.1	1683	0	291	0.0	17.29055258467023
CP026085.1	gene-C1467_04105	ds-AUT07736.1	210	0	0	0.0	0.0
CP026085.1	gene-C1467_04110	ds-AUT07737.1	4566	0	646	0.0	14.148050810337276
CP026085.1	gene-C1467_04115	ds-AUT07738.1	810	0	810	0.0	100.0
CP026085.1	gene-C1467_04120	ds-AUT07739.1	411	0	411	0.0	100.0
CP026085.1	gene-C1467_04125	ds-AUT07740.1	996	0	996	0.0	100.0
CP026085.1	gene-C1467_04130	ds-C1467_04130	966	0	966	0.0	100.0
CP026085.1	gene-C1467_04135	ds-AUT07741.1	537	0	537	0.0	100.0
CP026085.1	gene-C1467_04145	ds-AUT07742.1	708	0	708	0.0	100.0
CP026085.1	gene-C1467_04150	ds-AUT07743.1	204	0	204	0.0	100.0
CP026085.1	gene-C1467_04155	ds-AUT07744.1	2136	0	2136	0.0	100.0
CP026085.1	gene-C1467_04160	ds-C1467_04160	600	2	455	0.3333333333333333	75.83333333333333
CP026085.1	gene-C1467_04165	ds-AUT07745.1	1209	1171	1171	96.85690653432589	96.85690653432589
CP026085.1	gene-C1467_04170	ds-AUT07746.1	1209	1170	1170	96.7741935483871	96.7741935483871
CP026085.1	gene-C1467_04175	ds-C1467_04175	168	22	23	13.095238095238095	13.69047619047619
CP026085.1	gene-C1467_04180	ds-C1467_04180	669	0	665	0.0	99.40209267563527
CP026085.1	gene-C1467_04185	ds-AUT07747.1	1080	0	1080	0.0	100.0
CP026085.1	gene-C1467_04190	ds-AUT07748.1	276	0	276	0.0	100.0
CP026085.1	gene-C1467_04195	ds-AUT07749.1	1053	0	1053	0.0	100.0
CP026085.1	gene-C1467_04200	ds-AUT07750.1	138	0	138	0.0	100.0
CP026085.1	gene-C1467_04205	ds-AUT07751.1	720	0	720	0.0	100.0
CP026085.1	gene-C1467_04210	ds-AUT07752.1	327	0	327	0.0	100.0
CP026085.1	gene-C1467_04215	ds-AUT07753.1	720	0	720	0.0	100.0
CP026085.1	gene-C1467_04220	ds-AUT07754.1	1047	0	1047	0.0	100.0
CP026085.1	gene-C1467_04225	ds-AUT07755.1	1008	0	1008	0.0	100.0
CP026085.1	gene-C1467_04230	ds-AUT07756.1	1137	0	1137	0.0	100.0
CP026085.1	gene-C1467_04235	ds-AUT07757.1	594	0	594	0.0	100.0
CP026085.1	gene-C1467_04240	ds-AUT07758.1	291	0	291	0.0	100.0
CP026085.1	gene-C1467_04245	yggT	567	0	567	0.0	100.0
CP026085.1	gene-C1467_04250	ds-AUT07760.1	705	0	705	0.0	100.0
CP026085.1	gene-C1467_04255	ds-AUT07761.1	981	0	981	0.0	100.0
CP026085.1	gene-C1467_04260	ds-AUT07762.1	417	0	417	0.0	100.0
CP026085.1	gene-C1467_04265	ds-AUT07763.1	564	0	564	0.0	100.0
CP026085.1	gene-C1467_04270	ds-AUT07764.1	951	0	951	0.0	100.0
CP026085.1	gene-C1467_04275	ds-AUT07765.1	732	0	732	0.0	100.0
CP026085.1	gene-C1467_04280	ds-AUT07766.1	708	0	621	0.0	87.71186440677967
CP026085.1	gene-C1467_04285	ds-AUT07767.1	498	0	498	0.0	100.0
CP026085.1	gene-C1467_04290	ds-AUT07768.1	1395	0	1245	0.0	89.24731182795699
CP026085.1	gene-C1467_04295	metK	1155	0	1155	0.0	100.0
CP026085.1	gene-C1467_04300	ds-AUT07770.1	252	0	252	0.0	100.0
CP026085.1	gene-C1467_04305	ds-AUT07771.1	216	0	216	0.0	100.0
CP026085.1	gene-C1467_04310	ds-AUT11516.1	132	0	132	0.0	100.0
CP026085.1	gene-C1467_04315	ds-AUT07772.1	1977	0	1977	0.0	100.0
CP026085.1	gene-C1467_04320	speB	921	0	921	0.0	100.0
CP026085.1	gene-C1467_04325	ds-AUT07774.1	759	0	759	0.0	100.0
CP026085.1	gene-C1467_04330	tkt	1992	0	1992	0.0	100.0
CP026085.1	gene-C1467_04335	cmtB	444	0	444	0.0	100.0
CP026085.1	gene-C1467_04340	ds-AUT07777.1	246	0	112	0.0	45.52845528455285
CP026085.1	gene-C1467_04345	ds-AUT07778.1	1017	0	900	0.0	88.49557522123894
CP026085.1	gene-C1467_04350	ds-AUT07779.1	1326	0	1257	0.0	94.79638009049773
CP026085.1	gene-C1467_04355	ds-AUT07780.1	1278	0	1278	0.0	100.0
CP026085.1	gene-C1467_04360	glpX	966	0	966	0.0	100.0
CP026085.1	gene-C1467_04365	ds-AUT07782.1	510	0	510	0.0	100.0
CP026085.1	gene-C1467_04370	ds-AUT07783.1	714	0	714	0.0	100.0
CP026085.1	gene-C1467_04375	ds-AUT07784.1	102	0	102	0.0	100.0
CP026085.1	gene-C1467_04380	ds-AUT07785.1	1020	0	1020	0.0	100.0
CP026085.1	gene-C1467_04385	ds-AUT07786.1	1164	0	1164	0.0	100.0
CP026085.1	gene-C1467_04390	ds-AUT07787.1	1080	0	1080	0.0	100.0
CP026085.1	gene-C1467_04395	ds-AUT07788.1	225	0	225	0.0	100.0
CP026085.1	gene-C1467_04400	ds-AUT07789.1	861	0	861	0.0	100.0
CP026085.1	gene-C1467_04405	ds-AUT07790.1	636	0	636	0.0	100.0
CP026085.1	gene-C1467_04410	ds-AUT07791.1	741	0	741	0.0	100.0
CP026085.1	gene-C1467_04415	ds-AUT07792.1	897	0	897	0.0	100.0
CP026085.1	gene-C1467_04420	ds-AUT07793.1	1479	0	1179	0.0	79.71602434077079
CP026085.1	gene-C1467_04425	ds-AUT07794.1	786	0	786	0.0	100.0
CP026085.1	gene-C1467_04430	ds-AUT07795.1	996	0	996	0.0	100.0
CP026085.1	gene-C1467_04435	ds-AUT07796.1	2145	0	1453	0.0	67.73892773892774
CP026085.1	gene-C1467_04440	ds-AUT07797.1	894	0	692	0.0	77.40492170022371
CP026085.1	gene-C1467_04445	ds-AUT07798.1	231	0	84	0.0	36.36363636363637
CP026085.1	gene-C1467_04450	ds-AUT11517.1	660	0	425	0.0	64.39393939393939
CP026085.1	gene-C1467_04455	ds-AUT07799.1	1233	0	615	0.0	49.87834549878345
CP026085.1	gene-C1467_04460	ds-AUT11518.1	60	0	0	0.0	0.0
CP026085.1	gene-C1467_04465	ds-C1467_04465	230	0	0	0.0	0.0
CP026085.1	gene-C1467_04470	ds-AUT11519.1	60	0	0	0.0	0.0
CP026085.1	gene-C1467_04475	ds-AUT07800.1	603	0	260	0.0	43.117744610281925
CP026085.1	gene-C1467_04485	ds-AUT07801.1	330	0	209	0.0	63.333333333333336
CP026085.1	gene-C1467_04490	ds-AUT07802.1	189	0	147	0.0	77.77777777777777
CP026085.1	gene-C1467_04495	ds-AUT07803.1	585	0	477	0.0	81.53846153846153
CP026085.1	gene-C1467_04500	ds-AUT07804.1	1326	0	181	0.0	13.650075414781297
CP026085.1	gene-C1467_04505	ds-AUT07805.1	1179	0	192	0.0	16.28498727735369
CP026085.1	gene-C1467_04510	ds-AUT07806.1	1203	0	0	0.0	0.0
CP026085.1	gene-C1467_04515	gcvT	1095	0	762	0.0	69.58904109589041
CP026085.1	gene-C1467_04520	gcvH	390	0	132	0.0	33.84615384615385
CP026085.1	gene-C1467_04525	ds-AUT07809.1	2874	0	1252	0.0	43.562978427279056
CP026085.1	gene-C1467_04530	ds-AUT07810.1	744	0	665	0.0	89.38172043010752
CP026085.1	gene-C1467_04535	ds-AUT07811.1	1440	0	174	0.0	12.083333333333334
CP026085.1	gene-C1467_04540	ds-AUT07812.1	312	0	30	0.0	9.615384615384615
CP026085.1	gene-C1467_04545	ds-AUT07813.1	660	0	401	0.0	60.75757575757576
CP026085.1	gene-C1467_04550	ds-AUT07814.1	981	0	467	0.0	47.60448521916412
CP026085.1	gene-C1467_04555	ds-AUT07815.1	267	0	267	0.0	100.0
CP026085.1	gene-C1467_04560	ds-AUT07816.1	408	0	148	0.0	36.27450980392157
CP026085.1	gene-C1467_04565	ds-AUT07817.1	522	0	522	0.0	100.0
CP026085.1	gene-C1467_04570	xerD	897	0	234	0.0	26.08695652173913
CP026085.1	gene-C1467_04575	ds-AUT07819.1	711	0	143	0.0	20.112517580872012
CP026085.1	gene-C1467_04580	ds-AUT07820.1	1734	0	185	0.0	10.668973471741637
CP026085.1	gene-C1467_04585	prfB	75	0	75	0.0	100.0
CP026085.1	gene-C1467_04585	prfB	1023	0	336	0.0	32.84457478005865
CP026085.1	gene-C1467_04590	lysS	1518	0	69	0.0	4.545454545454546
CP026085.1	gene-C1467_04595	ds-AUT07823.1	549	0	47	0.0	8.561020036429872
CP026085.1	gene-C1467_04600	ds-AUT07824.1	126	0	0	0.0	0.0
CP026085.1	gene-C1467_04605	ds-AUT07825.1	1449	0	495	0.0	34.161490683229815
CP026085.1	gene-C1467_04610	ds-AUT07826.1	87	0	0	0.0	0.0
CP026085.1	gene-C1467_04615	ds-AUT07827.1	1920	0	713	0.0	37.135416666666664
CP026085.1	gene-C1467_04620	ds-AUT07828.1	489	0	168	0.0	34.355828220858896
CP026085.1	gene-C1467_04625	ds-AUT07829.1	1368	0	339	0.0	24.780701754385966
CP026085.1	gene-C1467_04630	guaD	1320	0	659	0.0	49.92424242424242
CP026085.1	gene-C1467_04635	ds-AUT07831.1	1401	0	567	0.0	40.471092077087796
CP026085.1	gene-C1467_04640	ds-AUT07832.1	2871	0	1753	0.0	61.05886450714037
CP026085.1	gene-C1467_04645	ds-AUT07833.1	780	0	717	0.0	91.92307692307692
CP026085.1	gene-C1467_04650	ds-AUT07834.1	1329	0	162	0.0	12.18961625282167
CP026085.1	gene-C1467_04655	ds-AUT07835.1	3099	0	1144	0.0	36.91513391416586
CP026085.1	gene-C1467_04660	mocA	579	0	100	0.0	17.271157167530223
CP026085.1	gene-C1467_04665	yqeC	771	0	722	0.0	93.64461738002593
CP026085.1	gene-C1467_04670	ds-AUT07838.1	1626	0	268	0.0	16.482164821648215
CP026085.1	gene-C1467_04675	arcC	933	0	207	0.0	22.186495176848876
CP026085.1	gene-C1467_04680	hydA	1386	0	705	0.0	50.865800865800864
CP026085.1	gene-C1467_04685	ds-AUT07840.1	1212	0	322	0.0	26.567656765676567
CP026085.1	gene-C1467_04690	dpaL	1197	0	549	0.0	45.86466165413534
CP026085.1	gene-C1467_04695	ds-AUT07842.1	1191	0	794	0.0	66.66666666666667
CP026085.1	gene-C1467_04700	ds-AUT07843.1	1779	0	348	0.0	19.561551433389546
CP026085.1	gene-C1467_04705	ds-AUT07844.1	480	0	457	0.0	95.20833333333333
CP026085.1	gene-C1467_04710	ds-AUT07845.1	879	0	729	0.0	82.93515358361775
CP026085.1	gene-C1467_04715	ds-AUT07846.1	2298	0	1992	0.0	86.68407310704961
CP026085.1	gene-C1467_04720	ds-AUT07847.1	192	0	192	0.0	100.0
CP026085.1	gene-C1467_04725	ds-AUT07848.1	756	0	359	0.0	47.48677248677249
CP026085.1	gene-C1467_04735	ds-AUT07849.1	1653	0	118	0.0	7.138535995160314
CP026085.1	gene-C1467_04740	ds-AUT07850.1	366	0	0	0.0	0.0
CP026085.1	gene-C1467_04745	ds-AUT07851.1	573	0	0	0.0	0.0
CP026085.1	gene-C1467_04750	ds-AUT07852.1	666	0	0	0.0	0.0
CP026085.1	gene-C1467_04755	ds-C1467_04755	260	0	0	0.0	0.0
CP026085.1	gene-C1467_04760	ds-AUT07853.1	768	0	0	0.0	0.0
CP026085.1	gene-C1467_04765	ds-AUT07854.1	732	0	0	0.0	0.0
CP026085.1	gene-C1467_04770	ds-AUT11521.1	363	0	0	0.0	0.0
CP026085.1	gene-C1467_04775	ds-AUT07855.1	294	0	0	0.0	0.0
CP026085.1	gene-C1467_04780	ds-AUT07856.1	432	0	0	0.0	0.0
CP026085.1	gene-C1467_04785	ds-AUT07857.1	1191	0	0	0.0	0.0
CP026085.1	gene-C1467_04790	ds-C1467_04790	241	0	0	0.0	0.0
CP026085.1	gene-C1467_04795	ds-AUT07858.1	288	0	0	0.0	0.0
CP026085.1	gene-C1467_04800	ds-C1467_04800	735	0	0	0.0	0.0
CP026085.1	gene-C1467_04805	ds-C1467_04805	581	0	0	0.0	0.0
CP026085.1	gene-C1467_04810	ds-C1467_04810	195	0	0	0.0	0.0
CP026085.1	gene-C1467_04815	ds-AUT07859.1	432	0	225	0.0	52.083333333333336
CP026085.1	gene-C1467_04820	ds-AUT07860.1	156	0	0	0.0	0.0
CP026085.1	gene-C1467_04825	ds-AUT07861.1	447	0	287	0.0	64.20581655480984
CP026085.1	gene-C1467_04830	ds-AUT07862.1	477	0	359	0.0	75.26205450733752
CP026085.1	gene-C1467_04835	ds-AUT07863.1	219	0	77	0.0	35.15981735159817
CP026085.1	gene-C1467_04840	ds-AUT07864.1	1377	0	1074	0.0	77.99564270152506
CP026085.1	gene-C1467_04845	ds-AUT07865.1	492	0	226	0.0	45.9349593495935
CP026085.1	gene-C1467_04850	ds-C1467_04850	491	0	221	0.0	45.010183299389
CP026085.1	gene-C1467_04855	ds-AUT07866.1	426	0	125	0.0	29.342723004694836
CP026085.1	gene-C1467_04860	ds-AUT07867.1	81	0	61	0.0	75.30864197530865
CP026085.1	gene-C1467_04865	ds-AUT07868.1	483	0	367	0.0	75.98343685300208
CP026085.1	gene-C1467_04870	ds-AUT07869.1	810	0	614	0.0	75.80246913580247
CP026085.1	gene-C1467_04875	ds-AUT11522.1	633	0	241	0.0	38.07266982622433
CP026085.1	gene-C1467_04880	ds-AUT07870.1	1230	0	289	0.0	23.495934959349594
CP026085.1	gene-C1467_04885	ds-AUT07871.1	1182	0	90	0.0	7.614213197969543
CP026085.1	gene-C1467_04890	ds-AUT07872.1	837	0	107	0.0	12.783751493428912
CP026085.1	gene-C1467_04895	kduD	762	0	105	0.0	13.779527559055119
CP026085.1	gene-C1467_04900	ds-AUT11523.1	1419	0	267	0.0	18.816067653276956
CP026085.1	gene-C1467_04905	ds-AUT07874.1	693	0	172	0.0	24.81962481962482
CP026085.1	gene-C1467_04910	ds-AUT07875.1	936	0	318	0.0	33.97435897435897
CP026085.1	gene-C1467_04915	ds-AUT07876.1	1263	0	736	0.0	58.27395091053048
CP026085.1	gene-C1467_04920	ds-AUT07877.1	1032	0	398	0.0	38.565891472868216
CP026085.1	gene-C1467_04925	ds-AUT07878.1	2160	0	843	0.0	39.02777777777778
CP026085.1	gene-C1467_04930	ds-AUT07879.1	1194	0	1194	0.0	100.0
CP026085.1	gene-C1467_04935	ds-AUT07880.1	1041	0	1041	0.0	100.0
CP026085.1	gene-C1467_04940	ygdR	219	0	219	0.0	100.0
CP026085.1	gene-C1467_04945	ds-AUT07882.1	714	0	714	0.0	100.0
CP026085.1	gene-C1467_04950	ds-AUT07883.1	690	0	12	0.0	1.7391304347826086
CP026085.1	gene-C1467_04955	ds-AUT07884.1	531	0	381	0.0	71.75141242937853
CP026085.1	gene-C1467_04960	ds-AUT07885.1	2247	0	1472	0.0	65.50956831330663
CP026085.1	gene-C1467_04965	ds-AUT07886.1	876	0	357	0.0	40.75342465753425
CP026085.1	gene-C1467_04970	ds-AUT07887.1	795	0	21	0.0	2.641509433962264
CP026085.1	gene-C1467_04975	ds-AUT07888.1	471	0	392	0.0	83.2271762208068
CP026085.1	gene-C1467_04980	ds-AUT07889.1	564	0	61	0.0	10.815602836879433
CP026085.1	gene-C1467_04985	ds-AUT07890.1	408	0	14	0.0	3.4313725490196076
CP026085.1	gene-C1467_04990	ds-AUT07891.1	324	0	153	0.0	47.22222222222222
CP026085.1	gene-C1467_04995	ds-AUT07892.1	3369	0	606	0.0	17.98753339269813
CP026085.1	gene-C1467_05000	ds-AUT07893.1	2889	0	879	0.0	30.425752855659397
CP026085.1	gene-C1467_05005	ds-AUT07894.1	3543	0	786	0.0	22.184589331075358
CP026085.1	gene-C1467_05010	ds-AUT07895.1	1827	0	195	0.0	10.673234811165846
CP026085.1	gene-C1467_05015	ds-AUT07896.1	1332	0	636	0.0	47.747747747747745
CP026085.1	gene-C1467_05020	ds-C1467_05020	186	0	186	0.0	100.0
CP026085.1	gene-C1467_05025	amiC	1254	0	1056	0.0	84.21052631578948
CP026085.1	gene-C1467_05030	ds-AUT07898.1	549	0	0	0.0	0.0
CP026085.1	gene-C1467_05035	ds-AUT07899.1	1377	0	0	0.0	0.0
CP026085.1	gene-C1467_05040	ds-AUT07900.1	429	0	0	0.0	0.0
CP026085.1	gene-C1467_05045	ds-AUT07901.1	537	0	0	0.0	0.0
CP026085.1	gene-C1467_05050	ds-AUT07902.1	1080	0	0	0.0	0.0
CP026085.1	gene-C1467_05055	vasA	1761	0	0	0.0	0.0
CP026085.1	gene-C1467_05060	ds-AUT07904.1	405	0	0	0.0	0.0
CP026085.1	gene-C1467_05065	ds-AUT07905.1	423	0	0	0.0	0.0
CP026085.1	gene-C1467_05070	ds-AUT07906.1	555	0	0	0.0	0.0
CP026085.1	gene-C1467_05075	ds-C1467_05075	285	2	2	0.7017543859649122	0.7017543859649122
CP026085.1	gene-C1467_05080	ds-AUT07907.1	295	295	295	100.0	100.0
CP026085.1	gene-C1467_05080	ds-AUT07907.1	920	779	779	84.67391304347827	84.67391304347827
CP026085.1	gene-C1467_05085	ds-C1467_05085	462	27	27	5.8441558441558445	5.8441558441558445
CP026085.1	gene-C1467_05090	ds-AUT07908.1	1428	305	305	21.358543417366946	21.358543417366946
CP026085.1	gene-C1467_05095	ds-AUT07909.1	294	0	0	0.0	0.0
CP026085.1	gene-C1467_05100	ds-AUT07910.1	399	0	0	0.0	0.0
CP026085.1	gene-C1467_05105	ds-AUT07911.1	924	27	27	2.9220779220779223	2.9220779220779223
CP026085.1	gene-C1467_05110	ds-AUT07912.1	1611	305	305	18.932340161390442	18.932340161390442
CP026085.1	gene-C1467_05115	ds-AUT11524.1	3333	0	0	0.0	0.0
CP026085.1	gene-C1467_05120	ds-AUT07913.1	1215	0	0	0.0	0.0
CP026085.1	gene-C1467_05125	ds-AUT07914.1	552	0	0	0.0	0.0
CP026085.1	gene-C1467_05130	ds-AUT11525.1	423	0	0	0.0	0.0
CP026085.1	gene-C1467_05135	ds-AUT07915.1	2508	768	768	30.62200956937799	30.62200956937799
CP026085.1	gene-C1467_05140	ds-AUT07916.1	537	0	0	0.0	0.0
CP026085.1	gene-C1467_05145	ds-AUT07917.1	852	0	0	0.0	0.0
CP026085.1	gene-C1467_05150	ds-AUT07918.1	2487	768	768	30.880579010856454	30.880579010856454
CP026085.1	gene-C1467_05155	clpV	2646	0	0	0.0	0.0
CP026085.1	gene-C1467_05160	ds-AUT07920.1	492	0	0	0.0	0.0
CP026085.1	gene-C1467_05165	ds-AUT07921.1	1653	0	0	0.0	0.0
CP026085.1	gene-C1467_05170	ds-AUT07922.1	666	0	0	0.0	0.0
CP026085.1	gene-C1467_05175	ds-AUT07923.1	1338	0	0	0.0	0.0
CP026085.1	gene-C1467_05180	ds-AUT07924.1	1539	0	0	0.0	0.0
CP026085.1	gene-C1467_05185	ds-AUT07925.1	501	0	0	0.0	0.0
CP026085.1	gene-C1467_05205	ds-C1467_05205	121	0	99	0.0	81.81818181818181
CP026085.1	gene-C1467_05210	ds-AUT07926.1	1098	0	207	0.0	18.852459016393443
CP026085.1	gene-C1467_05215	ds-AUT07927.1	807	0	50	0.0	6.195786864931846
CP026085.1	gene-C1467_05220	csdE	444	0	81	0.0	18.243243243243242
CP026085.1	gene-C1467_05225	ds-AUT07929.1	1206	0	846	0.0	70.14925373134328
CP026085.1	gene-C1467_05230	ds-AUT07930.1	228	0	228	0.0	100.0
CP026085.1	gene-C1467_05235	ds-AUT07931.1	918	0	273	0.0	29.73856209150327
CP026085.1	gene-C1467_05240	ds-AUT07932.1	396	0	246	0.0	62.121212121212125
CP026085.1	gene-C1467_05245	ds-AUT07933.1	1101	0	1101	0.0	100.0
CP026085.1	gene-C1467_05250	ds-AUT07934.1	732	0	732	0.0	100.0
CP026085.1	gene-C1467_05255	ds-AUT07935.1	423	0	423	0.0	100.0
CP026085.1	gene-C1467_05260	ds-AUT07936.1	1419	0	796	0.0	56.09584214235377
CP026085.1	gene-C1467_05265	fucI	1776	0	456	0.0	25.675675675675677
CP026085.1	gene-C1467_05270	fucP	1317	0	353	0.0	26.80334092634776
CP026085.1	gene-C1467_05275	fucA	648	0	310	0.0	47.839506172839506
CP026085.1	gene-C1467_05280	ds-AUT07940.1	1149	0	546	0.0	47.51958224543081
CP026085.1	gene-C1467_05285	ds-AUT07941.1	756	0	322	0.0	42.592592592592595
CP026085.1	gene-C1467_05290	ds-AUT07942.1	1368	0	588	0.0	42.98245614035088
CP026085.1	gene-C1467_05295	ds-AUT07943.1	1290	0	519	0.0	40.23255813953488
CP026085.1	gene-C1467_05300	ds-AUT07944.1	1365	0	559	0.0	40.95238095238095
CP026085.1	gene-C1467_05305	ds-AUT07945.1	849	0	389	0.0	45.81861012956419
CP026085.1	gene-C1467_05310	ds-AUT07946.1	546	0	291	0.0	53.2967032967033
CP026085.1	gene-C1467_05315	ds-AUT07947.1	330	0	104	0.0	31.515151515151516
CP026085.1	gene-C1467_05320	ds-AUT07948.1	783	0	325	0.0	41.50702426564496
CP026085.1	gene-C1467_05325	ds-AUT07949.1	450	0	54	0.0	12.0
CP026085.1	gene-C1467_05330	ds-AUT07950.1	1353	0	469	0.0	34.66371027346637
CP026085.1	gene-C1467_05335	ds-AUT07951.1	1341	0	53	0.0	3.9522744220730797
CP026085.1	gene-C1467_05340	gudD	1341	0	48	0.0	3.5794183445190155
CP026085.1	gene-C1467_05345	ds-C1467_05345	2757	0	1466	0.0	53.173739571998546
CP026085.1	gene-C1467_05350	ds-AUT07953.1	1302	0	150	0.0	11.52073732718894
CP026085.1	gene-C1467_05355	ds-AUT07954.1	2235	0	681	0.0	30.469798657718123
CP026085.1	gene-C1467_05360	ds-AUT07955.1	249	0	249	0.0	100.0
CP026085.1	gene-C1467_05365	ds-AUT07956.1	336	0	336	0.0	100.0
CP026085.1	gene-C1467_05370	ds-AUT07957.1	792	0	579	0.0	73.10606060606061
CP026085.1	gene-C1467_05375	pyrG	1638	0	1374	0.0	83.88278388278388
CP026085.1	gene-C1467_05380	ds-AUT07959.1	1299	0	882	0.0	67.89838337182448
CP026085.1	gene-C1467_05385	ds-AUT07960.1	873	0	243	0.0	27.835051546391753
CP026085.1	gene-C1467_05390	ds-AUT07961.1	141	0	0	0.0	0.0
CP026085.1	gene-C1467_05395	ds-AUT07962.1	672	0	174	0.0	25.892857142857142
CP026085.1	gene-C1467_05400	ds-AUT07963.1	1479	0	254	0.0	17.173766058147397
CP026085.1	gene-C1467_05405	ds-AUT07964.1	1278	0	66	0.0	5.164319248826291
CP026085.1	gene-C1467_05410	ds-AUT07965.1	786	0	137	0.0	17.43002544529262
CP026085.1	gene-C1467_05415	ds-AUT07966.1	1455	0	412	0.0	28.31615120274914
CP026085.1	gene-C1467_05420	ds-AUT07967.1	1338	0	1188	0.0	88.78923766816143
CP026085.1	gene-C1467_05425	ds-AUT07968.1	780	0	388	0.0	49.743589743589745
CP026085.1	gene-C1467_05430	ds-AUT07969.1	861	0	672	0.0	78.04878048780488
CP026085.1	gene-C1467_05435	ds-AUT07970.1	576	0	335	0.0	58.15972222222222
CP026085.1	gene-C1467_05440	ds-AUT07971.1	261	0	0	0.0	0.0
CP026085.1	gene-C1467_05445	ds-AUT07972.1	1272	0	269	0.0	21.147798742138363
CP026085.1	gene-C1467_05450	queD	366	0	173	0.0	47.26775956284153
CP026085.1	gene-C1467_05455	cysJ	1800	0	538	0.0	29.88888888888889
CP026085.1	gene-C1467_05460	ds-AUT07975.1	1713	0	537	0.0	31.34851138353765
CP026085.1	gene-C1467_05465	ds-AUT07976.1	735	0	0	0.0	0.0
CP026085.1	gene-C1467_05470	ds-C1467_05470	166	0	0	0.0	0.0
CP026085.1	gene-C1467_05475	ds-AUT07977.1	153	0	0	0.0	0.0
CP026085.1	gene-C1467_05480	ds-AUT07978.1	2700	0	0	0.0	0.0
CP026085.1	gene-C1467_05485	casA	1563	0	0	0.0	0.0
CP026085.1	gene-C1467_05490	casB	540	0	0	0.0	0.0
CP026085.1	gene-C1467_05495	cas7e	1056	0	0	0.0	0.0
CP026085.1	gene-C1467_05500	cas5e	747	0	0	0.0	0.0
CP026085.1	gene-C1467_05505	cas6e	651	0	0	0.0	0.0
CP026085.1	gene-C1467_05510	ds-AUT07984.1	921	0	0	0.0	0.0
CP026085.1	gene-C1467_05515	ds-AUT07985.1	294	0	0	0.0	0.0
CP026085.1	gene-C1467_05520	ds-AUT07986.1	1038	0	735	0.0	70.8092485549133
CP026085.1	gene-C1467_05525	ds-AUT07987.1	909	0	748	0.0	82.28822882288229
CP026085.1	gene-C1467_05530	ds-AUT07988.1	1428	0	1428	0.0	100.0
CP026085.1	gene-C1467_05535	cysC	606	0	219	0.0	36.13861386138614
CP026085.1	gene-C1467_05540	ds-AUT07990.1	324	0	324	0.0	100.0
CP026085.1	gene-C1467_05545	ds-AUT07991.1	312	0	312	0.0	100.0
CP026085.1	gene-C1467_05550	ds-AUT07992.1	711	0	418	0.0	58.79043600562588
CP026085.1	gene-C1467_05555	ds-AUT07993.1	480	0	135	0.0	28.125
CP026085.1	gene-C1467_05560	ds-AUT07994.1	1050	0	300	0.0	28.571428571428573
CP026085.1	gene-C1467_05565	ds-AUT07995.1	762	0	151	0.0	19.816272965879264
CP026085.1	gene-C1467_05570	pcm	627	0	288	0.0	45.933014354066984
CP026085.1	gene-C1467_05575	ds-AUT07997.1	1140	0	384	0.0	33.68421052631579
CP026085.1	gene-C1467_05580	ds-AUT07998.1	993	0	783	0.0	78.85196374622356
CP026085.1	gene-C1467_05585	ds-AUT07999.1	408	0	0	0.0	0.0
CP026085.1	gene-C1467_05590	ds-AUT08000.1	594	0	0	0.0	0.0
CP026085.1	gene-C1467_05595	ds-AUT08001.1	1428	0	0	0.0	0.0
CP026085.1	gene-C1467_05600	ds-AUT08002.1	237	0	0	0.0	0.0
CP026085.1	gene-C1467_05605	ds-AUT08003.1	1365	0	366	0.0	26.813186813186814
CP026085.1	gene-C1467_05610	ds-AUT08004.1	777	0	228	0.0	29.343629343629345
CP026085.1	gene-C1467_05615	ds-AUT08005.1	639	0	525	0.0	82.15962441314554
CP026085.1	gene-C1467_05620	ds-AUT08006.1	1263	0	369	0.0	29.216152019002376
CP026085.1	gene-C1467_05625	ds-AUT08007.1	909	0	486	0.0	53.46534653465346
CP026085.1	gene-C1467_05630	ds-AUT08008.1	768	0	428	0.0	55.729166666666664
CP026085.1	gene-C1467_05635	ds-AUT08009.1	657	0	64	0.0	9.74124809741248
CP026085.1	gene-C1467_05640	mutS	2562	0	719	0.0	28.064012490242
CP026085.1	gene-C1467_05645	ds-AUT08011.1	180	0	32	0.0	17.77777777777778
CP026085.1	gene-C1467_05650	ds-AUT08012.1	354	0	204	0.0	57.6271186440678
CP026085.1	gene-C1467_05655	ds-AUT08013.1	2079	0	925	0.0	44.49254449254449
CP026085.1	gene-C1467_05660	hypE	1011	0	43	0.0	4.253214638971316
CP026085.1	gene-C1467_05665	ds-AUT08015.1	1122	0	184	0.0	16.39928698752228
CP026085.1	gene-C1467_05670	hypC	273	0	92	0.0	33.6996336996337
CP026085.1	gene-C1467_05675	hypB	873	0	133	0.0	15.234822451317296
CP026085.1	gene-C1467_05680	hypA	351	0	267	0.0	76.06837606837607
CP026085.1	gene-C1467_05685	ds-AUT08018.1	462	0	112	0.0	24.242424242424242
CP026085.1	gene-C1467_05690	ds-AUT08019.1	612	0	80	0.0	13.071895424836601
CP026085.1	gene-C1467_05695	ds-AUT08020.1	1827	0	60	0.0	3.284072249589491
CP026085.1	gene-C1467_05700	hycD	924	0	351	0.0	37.98701298701299
CP026085.1	gene-C1467_05705	hycE	1710	0	72	0.0	4.2105263157894735
CP026085.1	gene-C1467_05710	ds-AUT08023.1	543	0	161	0.0	29.650092081031307
CP026085.1	gene-C1467_05715	ds-AUT08024.1	768	0	81	0.0	10.546875
CP026085.1	gene-C1467_05720	ds-AUT08025.1	411	0	45	0.0	10.94890510948905
CP026085.1	gene-C1467_05725	ds-AUT08026.1	471	0	348	0.0	73.88535031847134
CP026085.1	gene-C1467_05730	ds-AUT11527.1	1425	0	1425	0.0	100.0
CP026085.1	gene-C1467_05735	ds-AUT08027.1	1458	0	1458	0.0	100.0
CP026085.1	gene-C1467_05740	ds-AUT11528.1	1011	0	1011	0.0	100.0
CP026085.1	gene-C1467_05745	ds-AUT08028.1	528	0	528	0.0	100.0
CP026085.1	gene-C1467_05750	hypF	2253	0	1581	0.0	70.17310252996005
CP026085.1	gene-C1467_05755	ds-AUT08030.1	1134	0	849	0.0	74.86772486772487
CP026085.1	gene-C1467_05760	ds-AUT08031.1	1440	0	413	0.0	28.680555555555557
CP026085.1	gene-C1467_05765	ds-AUT08032.1	1515	0	1515	0.0	100.0
CP026085.1	gene-C1467_05770	ds-AUT08033.1	966	0	966	0.0	100.0
CP026085.1	gene-C1467_05775	srlR	774	0	774	0.0	100.0
CP026085.1	gene-C1467_05780	ds-AUT08035.1	360	0	360	0.0	100.0
CP026085.1	gene-C1467_05785	ds-C1467_05785	180	7	31	3.888888888888889	17.22222222222222
CP026085.1	gene-C1467_05790	ds-C1467_05790	168	168	168	100.0	100.0
CP026085.1	gene-C1467_05795	ds-AUT08036.1	1209	1076	1076	88.99917287014061	88.99917287014061
CP026085.1	gene-C1467_05800	gshA	1398	0	1398	0.0	100.0
CP026085.1	gene-C1467_05805	ds-AUT08037.1	429	0	429	0.0	100.0
CP026085.1	gene-C1467_05810	ds-AUT08038.1	567	0	567	0.0	100.0
CP026085.1	gene-C1467_05840	csrA	186	0	186	0.0	100.0
CP026085.1	gene-C1467_05845	ds-AUT08040.1	2631	0	2631	0.0	100.0
CP026085.1	gene-C1467_05850	ds-AUT08041.1	501	0	501	0.0	100.0
CP026085.1	gene-C1467_05855	ds-AUT11529.1	333	0	136	0.0	40.84084084084084
CP026085.1	gene-C1467_05860	ds-C1467_05860	381	0	381	0.0	100.0
CP026085.1	gene-C1467_05865	ds-AUT08042.1	1086	0	1086	0.0	100.0
CP026085.1	gene-C1467_05870	srlA	564	0	564	0.0	100.0
CP026085.1	gene-C1467_05875	srlE	960	0	960	0.0	100.0
CP026085.1	gene-C1467_05880	ds-AUT08045.1	372	0	372	0.0	100.0
CP026085.1	gene-C1467_05885	ds-C1467_05885	615	0	467	0.0	75.9349593495935
CP026085.1	gene-C1467_05890	ds-AUT08046.1	1209	1074	1074	88.83374689826303	88.83374689826303
CP026085.1	gene-C1467_05895	ds-AUT08047.1	207	0	168	0.0	81.15942028985508
CP026085.1	gene-C1467_05900	ds-AUT08048.1	516	0	516	0.0	100.0
CP026085.1	gene-C1467_05905	emrB	1539	0	1539	0.0	100.0
CP026085.1	gene-C1467_05910	ds-AUT08050.1	1173	0	277	0.0	23.614663256606992
CP026085.1	gene-C1467_05915	ds-AUT08051.1	531	0	531	0.0	100.0
CP026085.1	gene-C1467_05920	ds-AUT08052.1	336	0	186	0.0	55.357142857142854
CP026085.1	gene-C1467_05925	ds-AUT08053.1	738	0	478	0.0	64.76964769647697
CP026085.1	gene-C1467_05930	ds-AUT08054.1	1185	0	7	0.0	0.5907172995780591
CP026085.1	gene-C1467_05935	ds-AUT08055.1	993	0	417	0.0	41.99395770392749
CP026085.1	gene-C1467_05940	ds-AUT08056.1	1065	0	241	0.0	22.629107981220656
CP026085.1	gene-C1467_05945	ds-AUT08057.1	1203	0	505	0.0	41.97838736492103
CP026085.1	gene-C1467_05950	nrdF	960	0	472	0.0	49.166666666666664
CP026085.1	gene-C1467_05955	ds-AUT08059.1	2145	0	640	0.0	29.836829836829835
CP026085.1	gene-C1467_05960	ds-AUT08060.1	411	0	46	0.0	11.19221411192214
CP026085.1	gene-C1467_05965	ds-AUT08061.1	246	0	119	0.0	48.3739837398374
CP026085.1	gene-C1467_05970	ds-AUT08062.1	330	0	95	0.0	28.78787878787879
CP026085.1	gene-C1467_05975	ds-AUT08063.1	345	0	87	0.0	25.217391304347824
CP026085.1	gene-C1467_05980	alaE	450	0	199	0.0	44.22222222222222
CP026085.1	gene-C1467_05985	ds-AUT08065.1	405	0	243	0.0	60.0
CP026085.1	gene-C1467_05990	ygaP	525	0	525	0.0	100.0
CP026085.1	gene-C1467_05995	ds-AUT08067.1	300	0	168	0.0	56.0
CP026085.1	gene-C1467_06000	ds-AUT08068.1	159	0	159	0.0	100.0
CP026085.1	gene-C1467_06005	ds-AUT08069.1	450	0	205	0.0	45.55555555555556
CP026085.1	gene-C1467_06010	ds-AUT08070.1	663	0	608	0.0	91.70437405731523
CP026085.1	gene-C1467_06015	ds-AUT08071.1	1401	0	349	0.0	24.91077801570307
CP026085.1	gene-C1467_06020	ds-AUT08072.1	1281	0	0	0.0	0.0
CP026085.1	gene-C1467_06025	ds-AUT08073.1	1449	0	0	0.0	0.0
CP026085.1	gene-C1467_06030	ds-AUT08074.1	1269	0	84	0.0	6.619385342789598
CP026085.1	gene-C1467_06035	ds-AUT08075.1	978	0	49	0.0	5.010224948875256
CP026085.1	gene-C1467_06040	ds-AUT11530.1	1008	0	220	0.0	21.825396825396826
CP026085.1	gene-C1467_06045	ds-C1467_06045	90	0	0	0.0	0.0
CP026085.1	gene-C1467_06050	ds-AUT08076.1	262	262	262	100.0	100.0
CP026085.1	gene-C1467_06050	ds-AUT08076.1	902	785	785	87.02882483370288	87.02882483370288
CP026085.1	gene-C1467_06055	ds-AUT08077.1	1719	0	0	0.0	0.0
CP026085.1	gene-C1467_06060	ds-AUT08078.1	1749	0	0	0.0	0.0
CP026085.1	gene-C1467_06065	ds-AUT08079.1	417	0	0	0.0	0.0
CP026085.1	gene-C1467_06070	ds-AUT11531.1	1230	0	0	0.0	0.0
CP026085.1	gene-C1467_06080	smpB	483	0	248	0.0	51.34575569358178
CP026085.1	gene-C1467_06085	ds-AUT08081.1	477	0	271	0.0	56.81341719077568
CP026085.1	gene-C1467_06090	ds-AUT08082.1	291	0	221	0.0	75.94501718213058
CP026085.1	gene-C1467_06095	ds-AUT08083.1	342	0	260	0.0	76.0233918128655
CP026085.1	gene-C1467_06100	ds-AUT08084.1	1662	0	1212	0.0	72.92418772563177
CP026085.1	gene-C1467_06105	ds-AUT08085.1	879	0	748	0.0	85.0967007963595
CP026085.1	gene-C1467_06110	ds-AUT11532.1	195	0	83	0.0	42.56410256410256
CP026085.1	gene-C1467_06115	ds-AUT08086.1	594	0	42	0.0	7.070707070707071
CP026085.1	gene-C1467_06120	ds-AUT11533.1	1242	0	1061	0.0	85.426731078905
CP026085.1	gene-C1467_06125	ds-AUT11534.1	792	0	270	0.0	34.09090909090909
CP026085.1	gene-C1467_06130	ds-AUT08087.1	1362	0	633	0.0	46.47577092511013
CP026085.1	gene-C1467_06135	ds-AUT08088.1	249	0	249	0.0	100.0
CP026085.1	gene-C1467_06140	rimM	549	0	384	0.0	69.94535519125684
CP026085.1	gene-C1467_06145	trmD	768	0	663	0.0	86.328125
CP026085.1	gene-C1467_06150	rplS	348	0	257	0.0	73.85057471264368
CP026085.1	gene-C1467_06155	ds-AUT08092.1	483	0	146	0.0	30.22774327122153
CP026085.1	gene-C1467_06160	ds-AUT08093.1	1227	0	539	0.0	43.92828035859821
CP026085.1	gene-C1467_06165	ds-AUT08094.1	519	0	450	0.0	86.70520231213872
CP026085.1	gene-C1467_06170	ds-AUT08095.1	366	0	0	0.0	0.0
CP026085.1	gene-C1467_06175	ds-AUT08096.1	1071	0	615	0.0	57.42296918767507
CP026085.1	gene-C1467_06180	tyrA	1122	0	300	0.0	26.737967914438503
CP026085.1	gene-C1467_06185	pheA	1161	0	216	0.0	18.6046511627907
CP026085.1	gene-C1467_06190	ds-AUT11535.1	48	0	10	0.0	20.833333333333332
CP026085.1	gene-C1467_06195	raiA	342	0	111	0.0	32.45614035087719
CP026085.1	gene-C1467_06200	ds-AUT08100.1	207	0	0	0.0	0.0
CP026085.1	gene-C1467_06205	ds-AUT08101.1	738	0	161	0.0	21.81571815718157
CP026085.1	gene-C1467_06210	ds-AUT08102.1	981	0	41	0.0	4.1794087665647295
CP026085.1	gene-C1467_06215	ds-AUT08103.1	732	0	318	0.0	43.442622950819676
CP026085.1	gene-C1467_06220	ds-AUT08104.1	2574	0	1037	0.0	40.287490287490286
CP026085.1	gene-C1467_06245	ds-AUT08105.1	114	0	30	0.0	26.31578947368421
CP026085.1	gene-C1467_06250	ds-AUT08106.1	1299	0	696	0.0	53.5796766743649
CP026085.1	gene-C1467_06255	ds-AUT08107.1	324	0	174	0.0	53.7037037037037
CP026085.1	gene-C1467_06260	ds-AUT08108.1	1356	0	462	0.0	34.07079646017699
CP026085.1	gene-C1467_06265	pat	2661	0	355	0.0	13.340849304772641
CP026085.1	gene-C1467_06270	ds-AUT11536.1	699	0	375	0.0	53.648068669527895
CP026085.1	gene-C1467_06275	ds-AUT08110.1	420	0	395	0.0	94.04761904761905
CP026085.1	gene-C1467_06280	ds-AUT08111.1	204	0	204	0.0	100.0
CP026085.1	gene-C1467_06285	ds-AUT08112.1	1038	0	341	0.0	32.85163776493256
CP026085.1	gene-C1467_06290	ds-AUT08113.1	690	0	50	0.0	7.246376811594203
CP026085.1	gene-C1467_06295	ds-AUT08114.1	384	0	90	0.0	23.4375
CP026085.1	gene-C1467_06300	ds-AUT08115.1	588	0	214	0.0	36.394557823129254
CP026085.1	gene-C1467_06305	ds-AUT11537.1	882	0	0	0.0	0.0
CP026085.1	gene-C1467_06310	ds-AUT08116.1	1335	0	489	0.0	36.62921348314607
CP026085.1	gene-C1467_06315	ds-AUT08117.1	738	0	94	0.0	12.737127371273713
CP026085.1	gene-C1467_06320	ds-AUT08118.1	1623	0	157	0.0	9.673444239063462
CP026085.1	gene-C1467_06325	rpoE	576	0	356	0.0	61.80555555555556
CP026085.1	gene-C1467_06330	ds-AUT08120.1	651	0	378	0.0	58.064516129032256
CP026085.1	gene-C1467_06335	ds-AUT08121.1	957	0	957	0.0	100.0
CP026085.1	gene-C1467_06340	ds-AUT08122.1	480	0	264	0.0	55.0
CP026085.1	gene-C1467_06345	ds-AUT08123.1	1800	0	392	0.0	21.77777777777778
CP026085.1	gene-C1467_06350	ds-AUT08124.1	975	0	134	0.0	13.743589743589743
CP026085.1	gene-C1467_06355	ds-AUT08125.1	279	0	129	0.0	46.236559139784944
CP026085.1	gene-C1467_06360	ds-AUT08126.1	681	0	473	0.0	69.45668135095448
CP026085.1	gene-C1467_06365	era	906	0	15	0.0	1.6556291390728477
CP026085.1	gene-C1467_06370	ds-AUT08128.1	729	0	0	0.0	0.0
CP026085.1	gene-C1467_06375	ds-AUT08129.1	732	0	5	0.0	0.6830601092896175
CP026085.1	gene-C1467_06380	acpS	381	0	15	0.0	3.937007874015748
CP026085.1	gene-C1467_06385	ds-C1467_06385	129	0	52	0.0	40.310077519379846
CP026085.1	gene-C1467_06390	ds-AUT08131.1	165	0	130	0.0	78.78787878787878
CP026085.1	gene-C1467_06395	ds-AUT08132.1	81	0	0	0.0	0.0
CP026085.1	gene-C1467_06400	ds-AUT08133.1	261	0	261	0.0	100.0
CP026085.1	gene-C1467_06405	ds-AUT08134.1	849	0	462	0.0	54.41696113074205
CP026085.1	gene-C1467_06410	ds-AUT08135.1	636	0	543	0.0	85.37735849056604
CP026085.1	gene-C1467_06415	ds-AUT08136.1	537	0	537	0.0	100.0
CP026085.1	gene-C1467_06420	ds-AUT08137.1	1557	0	1257	0.0	80.73217726396918
CP026085.1	gene-C1467_06425	ds-AUT08138.1	150	0	150	0.0	100.0
CP026085.1	gene-C1467_06430	ds-AUT08139.1	3888	0	754	0.0	19.393004115226336
CP026085.1	gene-C1467_06435	qseE	1428	0	153	0.0	10.714285714285714
CP026085.1	gene-C1467_06440	ds-AUT08141.1	714	0	31	0.0	4.341736694677871
CP026085.1	gene-C1467_06445	ds-AUT08142.1	1335	0	39	0.0	2.9213483146067416
CP026085.1	gene-C1467_06450	ds-AUT08143.1	339	0	136	0.0	40.117994100294986
CP026085.1	gene-C1467_06455	ds-AUT08144.1	1191	0	642	0.0	53.904282115869016
CP026085.1	gene-C1467_06460	ds-AUT08145.1	1254	0	639	0.0	50.95693779904306
CP026085.1	gene-C1467_06465	ds-AUT08146.1	1194	0	219	0.0	18.34170854271357
CP026085.1	gene-C1467_06470	ds-AUT08147.1	3282	0	681	0.0	20.749542961608775
CP026085.1	gene-C1467_06475	ds-AUT08148.1	984	0	20	0.0	2.032520325203252
CP026085.1	gene-C1467_06480	ds-AUT08149.1	1512	0	230	0.0	15.211640211640212
CP026085.1	gene-C1467_06485	ds-AUT08150.1	999	0	263	0.0	26.326326326326328
CP026085.1	gene-C1467_06490	ds-AUT11538.1	1062	0	507	0.0	47.740112994350284
CP026085.1	gene-C1467_06495	ds-AUT08151.1	873	0	660	0.0	75.60137457044674
CP026085.1	gene-C1467_06500	ds-AUT08152.1	423	0	218	0.0	51.536643026004725
CP026085.1	gene-C1467_06505	ds-AUT08153.1	1203	0	889	0.0	73.89858686616792
CP026085.1	gene-C1467_06510	ds-AUT08154.1	813	0	539	0.0	66.29766297662977
CP026085.1	gene-C1467_06515	ds-AUT08155.1	321	0	171	0.0	53.271028037383175
CP026085.1	gene-C1467_06520	ds-AUT08156.1	519	0	471	0.0	90.7514450867052
CP026085.1	gene-C1467_06525	ds-AUT08157.1	1362	0	845	0.0	62.04111600587372
CP026085.1	gene-C1467_06530	ds-AUT08158.1	891	0	591	0.0	66.32996632996633
CP026085.1	gene-C1467_06535	ds-AUT08159.1	1140	0	663	0.0	58.1578947368421
CP026085.1	gene-C1467_06540	ds-AUT08160.1	1281	0	476	0.0	37.15846994535519
CP026085.1	gene-C1467_06545	ds-AUT08161.1	855	0	150	0.0	17.54385964912281
CP026085.1	gene-C1467_06550	ds-AUT08162.1	804	0	287	0.0	35.69651741293532
CP026085.1	gene-C1467_06555	ds-AUT08163.1	741	0	276	0.0	37.24696356275304
CP026085.1	gene-C1467_06560	ds-AUT08164.1	489	0	215	0.0	43.967280163599185
CP026085.1	gene-C1467_06565	ds-AUT08165.1	1215	0	660	0.0	54.32098765432099
CP026085.1	gene-C1467_06570	ds-AUT08166.1	387	0	121	0.0	31.266149870801033
CP026085.1	gene-C1467_06575	ds-AUT08167.1	324	0	104	0.0	32.098765432098766
CP026085.1	gene-C1467_06580	hscB	516	0	76	0.0	14.728682170542635
CP026085.1	gene-C1467_06585	hscA	1851	0	548	0.0	29.605618584548893
CP026085.1	gene-C1467_06590	fdx	336	0	33	0.0	9.821428571428571
CP026085.1	gene-C1467_06595	ds-AUT08171.1	201	0	39	0.0	19.402985074626866
CP026085.1	gene-C1467_06600	ds-AUT08172.1	1284	0	738	0.0	57.47663551401869
CP026085.1	gene-C1467_06605	ds-AUT08173.1	777	0	241	0.0	31.01673101673102
CP026085.1	gene-C1467_06610	ds-AUT08174.1	846	0	460	0.0	54.37352245862884
CP026085.1	gene-C1467_06615	ds-AUT08175.1	4962	0	2220	0.0	44.740024183796855
CP026085.1	gene-C1467_06620	ds-AUT08176.1	2313	0	968	0.0	41.85041072200605
CP026085.1	gene-C1467_06625	ds-AUT08177.1	432	0	283	0.0	65.50925925925925
CP026085.1	gene-C1467_06630	ds-AUT08178.1	1155	0	183	0.0	15.844155844155845
CP026085.1	gene-C1467_06635	ds-C1467_06635	105	0	94	0.0	89.52380952380952
CP026085.1	gene-C1467_06640	ds-AUT08179.1	1014	0	292	0.0	28.796844181459566
CP026085.1	gene-C1467_06645	ds-AUT08180.1	1119	0	310	0.0	27.70330652368186
CP026085.1	gene-C1467_06650	ds-AUT08181.1	1275	0	684	0.0	53.64705882352941
CP026085.1	gene-C1467_06655	ds-AUT08182.1	621	0	621	0.0	100.0
CP026085.1	gene-C1467_06660	ds-AUT08183.1	1179	0	639	0.0	54.19847328244275
CP026085.1	gene-C1467_06665	der	1473	0	672	0.0	45.621181262729124
CP026085.1	gene-C1467_06670	ds-AUT08185.1	216	0	0	0.0	0.0
CP026085.1	gene-C1467_06675	ds-AUT08186.1	1371	0	342	0.0	24.945295404814004
CP026085.1	gene-C1467_06680	ds-AUT08187.1	1467	0	501	0.0	34.151329243353786
CP026085.1	gene-C1467_06685	guaA	1578	0	376	0.0	23.827629911280102
CP026085.1	gene-C1467_06690	ds-AUT08189.1	540	0	160	0.0	29.62962962962963
CP026085.1	gene-C1467_06695	ds-AUT08190.1	519	0	116	0.0	22.350674373795762
CP026085.1	gene-C1467_06700	ds-AUT08191.1	147	0	0	0.0	0.0
CP026085.1	gene-C1467_06705	ds-AUT08192.1	192	0	192	0.0	100.0
CP026085.1	gene-C1467_06710	ds-AUT08193.1	153	0	62	0.0	40.52287581699346
CP026085.1	gene-C1467_06715	ds-AUT08194.1	2244	0	1361	0.0	60.650623885918
CP026085.1	gene-C1467_06720	ds-AUT08195.1	1542	0	262	0.0	16.990920881971466
CP026085.1	gene-C1467_06725	ppk1	2067	0	1022	0.0	49.44363812288341
CP026085.1	gene-C1467_06730	ds-AUT08197.1	639	0	150	0.0	23.474178403755868
CP026085.1	gene-C1467_06735	ds-AUT08198.1	1038	0	262	0.0	25.240847784200387
CP026085.1	gene-C1467_06740	ds-AUT08199.1	186	0	12	0.0	6.451612903225806
CP026085.1	gene-C1467_06745	ds-AUT08200.1	627	0	477	0.0	76.07655502392345
CP026085.1	gene-C1467_06750	ds-AUT08201.1	1290	0	990	0.0	76.74418604651163
CP026085.1	gene-C1467_06755	ds-AUT08202.1	747	0	381	0.0	51.00401606425703
CP026085.1	gene-C1467_06760	arsC	360	0	113	0.0	31.38888888888889
CP026085.1	gene-C1467_06765	ds-AUT08204.1	1464	0	354	0.0	24.18032786885246
CP026085.1	gene-C1467_06770	ds-AUT08205.1	1062	0	54	0.0	5.084745762711864
CP026085.1	gene-C1467_06775	ds-C1467_06775	138	0	0	0.0	0.0
CP026085.1	gene-C1467_06780	ds-AUT08206.1	849	0	244	0.0	28.739693757361604
CP026085.1	gene-C1467_06785	ds-AUT08207.1	2013	0	473	0.0	23.497267759562842
CP026085.1	gene-C1467_06790	ds-AUT08208.1	414	0	178	0.0	42.99516908212561
CP026085.1	gene-C1467_06795	ds-C1467_06795	758	0	50	0.0	6.596306068601583
CP026085.1	gene-C1467_06800	ds-AUT08209.1	540	0	101	0.0	18.703703703703702
CP026085.1	gene-C1467_06805	ds-AUT08210.1	1716	0	275	0.0	16.025641025641026
CP026085.1	gene-C1467_06810	ds-AUT08211.1	1581	0	258	0.0	16.31878557874763
CP026085.1	gene-C1467_06815	hyfE	651	0	441	0.0	67.74193548387096
CP026085.1	gene-C1467_06820	ds-AUT08213.1	1440	0	365	0.0	25.34722222222222
CP026085.1	gene-C1467_06825	hycD	948	0	648	0.0	68.35443037974683
CP026085.1	gene-C1467_06830	ds-AUT08215.1	2019	0	536	0.0	26.54779593858346
CP026085.1	gene-C1467_06835	ds-AUT08216.1	618	0	77	0.0	12.459546925566343
CP026085.1	gene-C1467_06840	ds-AUT08217.1	471	0	471	0.0	100.0
CP026085.1	gene-C1467_06845	ds-AUT08218.1	573	0	573	0.0	100.0
CP026085.1	gene-C1467_06850	ds-AUT08219.1	879	0	729	0.0	82.93515358361775
CP026085.1	gene-C1467_06855	ds-AUT08220.1	1035	0	946	0.0	91.40096618357488
CP026085.1	gene-C1467_06860	ds-AUT08221.1	714	0	387	0.0	54.20168067226891
CP026085.1	gene-C1467_06865	ds-AUT11539.1	228	0	0	0.0	0.0
CP026085.1	gene-C1467_06870	ds-AUT08222.1	399	0	0	0.0	0.0
CP026085.1	gene-C1467_06875	ds-AUT08223.1	864	0	237	0.0	27.430555555555557
CP026085.1	gene-C1467_06880	ds-AUT08224.1	2016	0	3	0.0	0.1488095238095238
CP026085.1	gene-C1467_06885	ds-AUT08225.1	699	0	290	0.0	41.48783977110158
CP026085.1	gene-C1467_06890	ds-AUT08226.1	201	0	82	0.0	40.79601990049751
CP026085.1	gene-C1467_06895	ds-AUT08227.1	1128	0	147	0.0	13.03191489361702
CP026085.1	gene-C1467_06900	ds-AUT08228.1	357	0	26	0.0	7.282913165266106
CP026085.1	gene-C1467_06905	ds-AUT11540.1	60	0	0	0.0	0.0
CP026085.1	gene-C1467_06910	ds-AUT08229.1	186	0	15	0.0	8.064516129032258
CP026085.1	gene-C1467_06915	ds-AUT08230.1	3114	0	881	0.0	28.291586384071934
CP026085.1	gene-C1467_06920	ds-AUT08231.1	1701	0	211	0.0	12.404467960023515
CP026085.1	gene-C1467_06925	ds-AUT08232.1	1980	0	1017	0.0	51.36363636363637
CP026085.1	gene-C1467_06930	ds-AUT08233.1	576	0	33	0.0	5.729166666666667
CP026085.1	gene-C1467_06935	ds-AUT08234.1	1044	0	108	0.0	10.344827586206897
CP026085.1	gene-C1467_06940	tkt	2004	0	1329	0.0	66.31736526946108
CP026085.1	gene-C1467_06945	tal	951	0	314	0.0	33.01787592008412
CP026085.1	gene-C1467_06950	ds-AUT08237.1	2280	0	210	0.0	9.210526315789474
CP026085.1	gene-C1467_06955	ds-AUT08238.1	240	0	120	0.0	50.0
CP026085.1	gene-C1467_06960	ds-AUT08239.1	336	0	78	0.0	23.214285714285715
CP026085.1	gene-C1467_06965	ds-AUT08240.1	480	0	181	0.0	37.708333333333336
CP026085.1	gene-C1467_06970	ds-AUT08241.1	702	0	263	0.0	37.464387464387464
CP026085.1	gene-C1467_06975	ds-AUT08242.1	804	0	156	0.0	19.402985074626866
CP026085.1	gene-C1467_06980	pta	1017	0	1017	0.0	100.0
CP026085.1	gene-C1467_06985	ds-AUT11541.1	294	0	294	0.0	100.0
CP026085.1	gene-C1467_06990	ds-AUT08244.1	288	0	288	0.0	100.0
CP026085.1	gene-C1467_06995	ds-AUT08245.1	1404	0	837	0.0	59.61538461538461
CP026085.1	gene-C1467_07000	ds-AUT08246.1	837	0	159	0.0	18.996415770609318
CP026085.1	gene-C1467_07005	ds-AUT08247.1	1188	0	428	0.0	36.02693602693603
CP026085.1	gene-C1467_07010	ds-AUT08248.1	1227	0	439	0.0	35.77832110839446
CP026085.1	gene-C1467_07015	ds-AUT08249.1	1404	0	81	0.0	5.769230769230769
CP026085.1	gene-C1467_07020	ds-AUT08250.1	1362	0	219	0.0	16.079295154185022
CP026085.1	gene-C1467_07025	ds-AUT08251.1	888	0	0	0.0	0.0
CP026085.1	gene-C1467_07030	ds-AUT08252.1	660	0	75	0.0	11.363636363636363
CP026085.1	gene-C1467_07035	ds-AUT08253.1	501	0	501	0.0	100.0
CP026085.1	gene-C1467_07040	ds-AUT08254.1	1053	0	346	0.0	32.858499525166195
CP026085.1	gene-C1467_07045	ds-AUT08255.1	900	0	156	0.0	17.333333333333332
CP026085.1	gene-C1467_07050	ds-AUT08256.1	870	0	247	0.0	28.39080459770115
CP026085.1	gene-C1467_07055	ds-AUT08257.1	426	0	130	0.0	30.516431924882628
CP026085.1	gene-C1467_07060	ds-AUT08258.1	450	0	168	0.0	37.333333333333336
CP026085.1	gene-C1467_07065	ds-AUT08259.1	576	0	288	0.0	50.0
CP026085.1	gene-C1467_07070	ds-AUT08260.1	900	0	503	0.0	55.888888888888886
CP026085.1	gene-C1467_07075	ds-AUT08261.1	1305	0	380	0.0	29.118773946360154
CP026085.1	gene-C1467_07080	ds-AUT08262.1	1425	0	594	0.0	41.68421052631579
CP026085.1	gene-C1467_07085	murQ	897	0	0	0.0	0.0
CP026085.1	gene-C1467_07090	ds-AUT08264.1	858	0	198	0.0	23.076923076923077
CP026085.1	gene-C1467_07095	ds-AUT08265.1	792	0	364	0.0	45.95959595959596
CP026085.1	gene-C1467_07100	ds-AUT08266.1	1017	0	438	0.0	43.067846607669615
CP026085.1	gene-C1467_07105	ds-AUT08267.1	834	0	0	0.0	0.0
CP026085.1	gene-C1467_07110	cysW	876	0	318	0.0	36.3013698630137
CP026085.1	gene-C1467_07115	ds-AUT08269.1	1098	0	285	0.0	25.956284153005466
CP026085.1	gene-C1467_07120	cysM	912	0	273	0.0	29.93421052631579
CP026085.1	gene-C1467_07125	ds-AUT08271.1	369	0	0	0.0	0.0
CP026085.1	gene-C1467_07130	pdxK	852	0	11	0.0	1.2910798122065728
CP026085.1	gene-C1467_07135	ds-AUT08273.1	510	0	188	0.0	36.86274509803921
CP026085.1	gene-C1467_07140	ds-AUT08274.1	1728	0	1030	0.0	59.60648148148148
CP026085.1	gene-C1467_07145	ds-AUT08275.1	258	0	258	0.0	100.0
CP026085.1	gene-C1467_07150	cysK	972	0	323	0.0	33.23045267489712
CP026085.1	gene-C1467_07155	ds-AUT08277.1	762	0	597	0.0	78.34645669291339
CP026085.1	gene-C1467_07160	ds-AUT08278.1	987	0	537	0.0	54.40729483282675
CP026085.1	gene-C1467_07165	ligA	2016	0	585	0.0	29.017857142857142
CP026085.1	gene-C1467_07170	ds-AUT08280.1	219	0	0	0.0	0.0
CP026085.1	gene-C1467_07175	ds-AUT08281.1	999	0	594	0.0	59.45945945945946
CP026085.1	gene-C1467_07180	ds-AUT08282.1	927	0	300	0.0	32.362459546925564
CP026085.1	gene-C1467_07185	ds-AUT08283.1	342	0	0	0.0	0.0
CP026085.1	gene-C1467_07220	ds-AUT08284.1	1416	0	776	0.0	54.80225988700565
CP026085.1	gene-C1467_07225	ds-AUT08285.1	393	0	243	0.0	61.83206106870229
CP026085.1	gene-C1467_07230	ds-AUT08286.1	345	0	195	0.0	56.52173913043478
CP026085.1	gene-C1467_07245	ds-AUT08287.1	2190	0	1754	0.0	80.09132420091325
CP026085.1	gene-C1467_07250	ds-AUT08288.1	1203	0	750	0.0	62.34413965087282
CP026085.1	gene-C1467_07255	ds-AUT08289.1	1239	0	291	0.0	23.486682808716708
CP026085.1	gene-C1467_07260	ypeC	327	0	53	0.0	16.207951070336392
CP026085.1	gene-C1467_07265	ds-AUT08291.1	1257	0	105	0.0	8.353221957040573
CP026085.1	gene-C1467_07270	ds-AUT08292.1	966	0	84	0.0	8.695652173913043
CP026085.1	gene-C1467_07275	ds-AUT08293.1	327	0	5	0.0	1.529051987767584
CP026085.1	gene-C1467_07280	ds-AUT08294.1	1248	0	417	0.0	33.41346153846154
CP026085.1	gene-C1467_07285	ds-AUT08295.1	1086	0	62	0.0	5.70902394106814
CP026085.1	gene-C1467_07290	ds-AUT08296.1	1038	0	0	0.0	0.0
CP026085.1	gene-C1467_07295	ptsP	2496	0	810	0.0	32.45192307692308
CP026085.1	gene-C1467_07300	ds-AUT08298.1	858	0	328	0.0	38.22843822843823
CP026085.1	gene-C1467_07305	ds-AUT08299.1	735	0	669	0.0	91.0204081632653
CP026085.1	gene-C1467_07310	ds-AUT08300.1	1698	0	464	0.0	27.326266195524145
CP026085.1	gene-C1467_07315	ds-AUT08301.1	1239	0	747	0.0	60.29055690072639
CP026085.1	gene-C1467_07320	ypdK	72	0	72	0.0	100.0
CP026085.1	gene-C1467_07325	ds-AUT08302.1	921	0	921	0.0	100.0
CP026085.1	gene-C1467_07330	ds-AUT11543.1	75	0	75	0.0	100.0
CP026085.1	gene-C1467_07335	ds-AUT08303.1	243	0	83	0.0	34.15637860082305
CP026085.1	gene-C1467_07340	ds-AUT08304.1	276	0	0	0.0	0.0
CP026085.1	gene-C1467_07345	ds-AUT08305.1	633	0	0	0.0	0.0
CP026085.1	gene-C1467_07350	frc	1251	0	1251	0.0	100.0
CP026085.1	gene-C1467_07355	ds-AUT08307.1	1695	0	1413	0.0	83.36283185840708
CP026085.1	gene-C1467_07360	ds-AUT08308.1	945	0	336	0.0	35.55555555555556
CP026085.1	gene-C1467_07365	ds-AUT08309.1	1146	0	711	0.0	62.04188481675393
CP026085.1	gene-C1467_07370	ds-AUT08310.1	3594	0	2048	0.0	56.983861992209235
CP026085.1	gene-C1467_07375	ds-AUT08311.1	615	0	236	0.0	38.3739837398374
CP026085.1	gene-C1467_07380	ds-AUT08312.1	1164	0	864	0.0	74.22680412371135
CP026085.1	gene-C1467_07385	emrB	1539	0	678	0.0	44.05458089668616
CP026085.1	gene-C1467_07390	dsdA	1329	0	1329	0.0	100.0
CP026085.1	gene-C1467_07395	ds-C1467_07395	219	0	0	0.0	0.0
CP026085.1	gene-C1467_07400	ds-AUT11544.1	996	0	0	0.0	0.0
CP026085.1	gene-C1467_07405	ds-AUT08315.1	1434	0	0	0.0	0.0
CP026085.1	gene-C1467_07410	ds-AUT08316.1	915	0	0	0.0	0.0
CP026085.1	gene-C1467_07415	ds-AUT08317.1	1248	0	0	0.0	0.0
CP026085.1	gene-C1467_07420	ds-AUT08318.1	201	0	0	0.0	0.0
CP026085.1	gene-C1467_07425	ds-AUT08319.1	345	0	0	0.0	0.0
CP026085.1	gene-C1467_07430	ds-AUT08320.1	801	0	0	0.0	0.0
CP026085.1	gene-C1467_07435	ds-AUT08321.1	285	0	0	0.0	0.0
CP026085.1	gene-C1467_07440	ds-AUT08322.1	690	0	0	0.0	0.0
CP026085.1	gene-C1467_07445	ds-AUT08323.1	600	0	0	0.0	0.0
CP026085.1	gene-C1467_07450	ds-AUT08324.1	645	0	0	0.0	0.0
CP026085.1	gene-C1467_07455	ds-AUT08325.1	519	0	0	0.0	0.0
CP026085.1	gene-C1467_07460	ds-AUT08326.1	165	0	0	0.0	0.0
CP026085.1	gene-C1467_07465	ds-AUT08327.1	294	0	0	0.0	0.0
CP026085.1	gene-C1467_07470	ds-AUT08328.1	549	0	0	0.0	0.0
CP026085.1	gene-C1467_07475	ds-AUT08329.1	516	0	0	0.0	0.0
CP026085.1	gene-C1467_07480	ds-AUT08330.1	708	0	0	0.0	0.0
CP026085.1	gene-C1467_07485	ds-AUT08331.1	189	0	0	0.0	0.0
CP026085.1	gene-C1467_07490	ds-AUT08332.1	330	0	0	0.0	0.0
CP026085.1	gene-C1467_07495	ds-AUT08333.1	366	0	0	0.0	0.0
CP026085.1	gene-C1467_07500	ds-AUT08334.1	279	0	0	0.0	0.0
CP026085.1	gene-C1467_07505	ds-AUT08335.1	393	0	0	0.0	0.0
CP026085.1	gene-C1467_07510	ds-C1467_07510	205	0	0	0.0	0.0
CP026085.1	gene-C1467_07515	ds-AUT08336.1	654	0	0	0.0	0.0
CP026085.1	gene-C1467_07520	ds-AUT08337.1	216	0	0	0.0	0.0
CP026085.1	gene-C1467_07525	ds-AUT08338.1	297	0	0	0.0	0.0
CP026085.1	gene-C1467_07530	ds-AUT08339.1	147	0	0	0.0	0.0
CP026085.1	gene-C1467_07535	ds-AUT08340.1	900	0	0	0.0	0.0
CP026085.1	gene-C1467_07540	ds-AUT08341.1	1452	0	0	0.0	0.0
CP026085.1	gene-C1467_07545	ds-AUT08342.1	81	0	0	0.0	0.0
CP026085.1	gene-C1467_07550	ds-AUT08343.1	270	0	0	0.0	0.0
CP026085.1	gene-C1467_07555	ds-AUT08344.1	447	0	0	0.0	0.0
CP026085.1	gene-C1467_07560	ds-AUT08345.1	528	0	0	0.0	0.0
CP026085.1	gene-C1467_07565	ds-AUT08346.1	177	0	0	0.0	0.0
CP026085.1	gene-C1467_07570	ds-AUT08347.1	360	0	0	0.0	0.0
CP026085.1	gene-C1467_07575	ds-AUT08348.1	177	0	0	0.0	0.0
CP026085.1	gene-C1467_07580	ds-C1467_07580	722	0	0	0.0	0.0
CP026085.1	gene-C1467_07585	ds-AUT08349.1	291	0	0	0.0	0.0
CP026085.1	gene-C1467_07590	ds-AUT08350.1	363	0	0	0.0	0.0
CP026085.1	gene-C1467_07595	ds-AUT08351.1	189	0	0	0.0	0.0
CP026085.1	gene-C1467_07600	ds-AUT08352.1	624	0	0	0.0	0.0
CP026085.1	gene-C1467_07605	ds-AUT11545.1	183	0	0	0.0	0.0
CP026085.1	gene-C1467_07610	ds-AUT08353.1	324	0	0	0.0	0.0
CP026085.1	gene-C1467_07615	ds-AUT08354.1	477	0	0	0.0	0.0
CP026085.1	gene-C1467_07620	ds-AUT08355.1	468	0	0	0.0	0.0
CP026085.1	gene-C1467_07625	ds-AUT08356.1	153	0	0	0.0	0.0
CP026085.1	gene-C1467_07630	ds-AUT11546.1	486	0	0	0.0	0.0
CP026085.1	gene-C1467_07635	ds-AUT08357.1	243	0	0	0.0	0.0
CP026085.1	gene-C1467_07640	ds-AUT08358.1	489	0	0	0.0	0.0
CP026085.1	gene-C1467_07645	ds-AUT08359.1	1500	0	0	0.0	0.0
CP026085.1	gene-C1467_07650	ds-AUT08360.1	2166	0	0	0.0	0.0
CP026085.1	gene-C1467_07655	ds-AUT08361.1	912	0	0	0.0	0.0
CP026085.1	gene-C1467_07660	ds-AUT08362.1	1296	0	0	0.0	0.0
CP026085.1	gene-C1467_07665	ds-AUT08363.1	255	0	0	0.0	0.0
CP026085.1	gene-C1467_07670	ds-AUT08364.1	501	0	0	0.0	0.0
CP026085.1	gene-C1467_07675	ds-AUT08365.1	1419	0	0	0.0	0.0
CP026085.1	gene-C1467_07680	ds-AUT08366.1	849	0	0	0.0	0.0
CP026085.1	gene-C1467_07685	ds-AUT08367.1	456	0	0	0.0	0.0
CP026085.1	gene-C1467_07690	ds-AUT08368.1	693	0	0	0.0	0.0
CP026085.1	gene-C1467_07695	ds-AUT08369.1	1389	0	0	0.0	0.0
CP026085.1	gene-C1467_07700	ds-AUT08370.1	1998	0	0	0.0	0.0
CP026085.1	gene-C1467_07705	ds-AUT08371.1	261	0	0	0.0	0.0
CP026085.1	gene-C1467_07710	ds-AUT08372.1	2199	0	0	0.0	0.0
CP026085.1	gene-C1467_07715	ds-AUT08373.1	1128	0	0	0.0	0.0
CP026085.1	gene-C1467_07720	ds-AUT08374.1	1158	0	0	0.0	0.0
CP026085.1	gene-C1467_07730	ds-AUT08375.1	933	0	10	0.0	1.0718113612004287
CP026085.1	gene-C1467_07735	ds-AUT08376.1	171	0	171	0.0	100.0
CP026085.1	gene-C1467_07740	ds-AUT08377.1	756	0	210	0.0	27.77777777777778
CP026085.1	gene-C1467_07745	ds-C1467_07745	105	0	0	0.0	0.0
CP026085.1	gene-C1467_07750	ds-AUT08378.1	1059	0	159	0.0	15.01416430594901
CP026085.1	gene-C1467_07755	ds-AUT08379.1	1341	0	553	0.0	41.23788217747949
CP026085.1	gene-C1467_07760	ds-AUT08380.1	252	0	73	0.0	28.96825396825397
CP026085.1	gene-C1467_07765	ds-AUT08381.1	285	0	0	0.0	0.0
CP026085.1	gene-C1467_07770	fadI	1311	0	73	0.0	5.5682684973302825
CP026085.1	gene-C1467_07775	fadJ	2145	0	471	0.0	21.958041958041957
CP026085.1	gene-C1467_07780	sixA	486	0	282	0.0	58.02469135802469
CP026085.1	gene-C1467_07785	ds-AUT08385.1	564	0	65	0.0	11.52482269503546
CP026085.1	gene-C1467_07790	ds-AUT08386.1	2643	0	61	0.0	2.3079833522512296
CP026085.1	gene-C1467_07795	ds-AUT08387.1	753	0	0	0.0	0.0
CP026085.1	gene-C1467_07800	ds-AUT08388.1	615	0	0	0.0	0.0
CP026085.1	gene-C1467_07805	ds-AUT08389.1	471	0	0	0.0	0.0
CP026085.1	gene-C1467_07810	ds-AUT08390.1	525	0	0	0.0	0.0
CP026085.1	gene-C1467_07815	ds-AUT08391.1	858	0	0	0.0	0.0
CP026085.1	gene-C1467_07820	ds-AUT08392.1	552	0	165	0.0	29.891304347826086
CP026085.1	gene-C1467_07825	ds-AUT08393.1	933	0	33	0.0	3.536977491961415
CP026085.1	gene-C1467_07830	ds-AUT08394.1	1086	0	51	0.0	4.696132596685083
CP026085.1	gene-C1467_07835	ds-AUT08395.1	825	0	325	0.0	39.39393939393939
CP026085.1	gene-C1467_07840	ds-AUT08396.1	810	0	54	0.0	6.666666666666667
CP026085.1	gene-C1467_07845	ds-AUT08397.1	549	0	1	0.0	0.18214936247723132
CP026085.1	gene-C1467_07850	ds-AUT08398.1	279	0	51	0.0	18.27956989247312
CP026085.1	gene-C1467_07855	ds-AUT08399.1	2007	0	1857	0.0	92.52615844544096
CP026085.1	gene-C1467_07860	ds-AUT08400.1	1221	0	231	0.0	18.91891891891892
CP026085.1	gene-C1467_07865	ds-AUT11547.1	222	0	14	0.0	6.306306306306307
CP026085.1	gene-C1467_07870	ds-AUT08401.1	1179	0	121	0.0	10.262934690415607
CP026085.1	gene-C1467_07875	ds-AUT08402.1	996	0	408	0.0	40.963855421686745
CP026085.1	gene-C1467_07880	ds-AUT08403.1	1137	0	324	0.0	28.496042216358838
CP026085.1	gene-C1467_07885	ds-AUT08404.1	1014	0	242	0.0	23.86587771203156
CP026085.1	gene-C1467_07890	ds-AUT08405.1	813	0	293	0.0	36.039360393603936
CP026085.1	gene-C1467_07895	ds-AUT08406.1	660	0	36	0.0	5.454545454545454
CP026085.1	gene-C1467_07900	ds-AUT08407.1	915	0	540	0.0	59.01639344262295
CP026085.1	gene-C1467_07905	ds-AUT08408.1	1269	0	415	0.0	32.702915681639084
CP026085.1	gene-C1467_07910	ds-AUT08409.1	663	0	100	0.0	15.082956259426847
CP026085.1	gene-C1467_07915	ds-AUT08410.1	489	0	90	0.0	18.404907975460123
CP026085.1	gene-C1467_07920	ds-AUT08411.1	1518	0	777	0.0	51.18577075098814
CP026085.1	gene-C1467_07925	ds-AUT08412.1	570	0	215	0.0	37.719298245614034
CP026085.1	gene-C1467_07930	ds-AUT08413.1	783	0	321	0.0	40.99616858237548
CP026085.1	gene-C1467_07935	ds-AUT08414.1	783	0	393	0.0	50.191570881226056
CP026085.1	gene-C1467_07940	ds-AUT08415.1	687	0	254	0.0	36.972343522561864
CP026085.1	gene-C1467_07945	ds-AUT08416.1	717	0	397	0.0	55.36959553695955
CP026085.1	gene-C1467_07950	ds-AUT08417.1	774	0	377	0.0	48.708010335917315
CP026085.1	gene-C1467_07955	ds-AUT08418.1	891	0	268	0.0	30.078563411896745
CP026085.1	gene-C1467_07960	ds-AUT08419.1	894	0	36	0.0	4.026845637583893
CP026085.1	gene-C1467_07965	ds-AUT08420.1	363	0	213	0.0	58.67768595041322
CP026085.1	gene-C1467_07970	ds-AUT08421.1	648	0	338	0.0	52.160493827160494
CP026085.1	gene-C1467_07975	ds-AUT08422.1	645	0	116	0.0	17.984496124031008
CP026085.1	gene-C1467_07980	ds-AUT08423.1	555	0	405	0.0	72.97297297297297
CP026085.1	gene-C1467_07985	ds-AUT08424.1	543	0	72	0.0	13.259668508287293
CP026085.1	gene-C1467_07990	ds-AUT08425.1	1521	0	873	0.0	57.396449704142015
CP026085.1	gene-C1467_07995	ds-AUT08426.1	2145	0	1851	0.0	86.2937062937063
CP026085.1	gene-C1467_08000	ds-AUT08427.1	1203	0	903	0.0	75.06234413965088
CP026085.1	gene-C1467_08005	yfbV	456	0	162	0.0	35.526315789473685
CP026085.1	gene-C1467_08010	ds-AUT08429.1	495	0	345	0.0	69.6969696969697
CP026085.1	gene-C1467_08015	ds-AUT08430.1	651	0	140	0.0	21.50537634408602
CP026085.1	gene-C1467_08020	ds-AUT08431.1	1833	0	1108	0.0	60.44735406437534
CP026085.1	gene-C1467_08025	ds-AUT08432.1	600	0	373	0.0	62.166666666666664
CP026085.1	gene-C1467_08030	ds-AUT08433.1	1218	0	618	0.0	50.73891625615764
CP026085.1	gene-C1467_08035	ds-AUT08434.1	255	0	85	0.0	33.333333333333336
CP026085.1	gene-C1467_08040	ds-AUT08435.1	939	0	350	0.0	37.273695420660275
CP026085.1	gene-C1467_08045	nuoA	444	0	444	0.0	100.0
CP026085.1	gene-C1467_08050	ds-AUT08437.1	663	0	360	0.0	54.29864253393665
CP026085.1	gene-C1467_08055	ds-AUT08438.1	1803	0	351	0.0	19.467554076539102
CP026085.1	gene-C1467_08060	ds-AUT08439.1	501	0	15	0.0	2.9940119760479043
CP026085.1	gene-C1467_08065	ds-AUT08440.1	1338	0	270	0.0	20.179372197309416
CP026085.1	gene-C1467_08070	ds-AUT08441.1	2727	0	1134	0.0	41.584158415841586
CP026085.1	gene-C1467_08075	ds-AUT08442.1	978	0	828	0.0	84.66257668711657
CP026085.1	gene-C1467_08080	ds-AUT08443.1	543	0	393	0.0	72.37569060773481
CP026085.1	gene-C1467_08085	ds-AUT08444.1	555	0	231	0.0	41.62162162162162
CP026085.1	gene-C1467_08090	ds-AUT08445.1	303	0	44	0.0	14.521452145214521
CP026085.1	gene-C1467_08095	ds-AUT08446.1	1842	0	879	0.0	47.71986970684039
CP026085.1	gene-C1467_08100	ds-AUT08447.1	1530	0	849	0.0	55.490196078431374
CP026085.1	gene-C1467_08105	ds-AUT08448.1	1458	0	118	0.0	8.093278463648835
CP026085.1	gene-C1467_08110	ds-AUT08449.1	504	0	90	0.0	17.857142857142858
CP026085.1	gene-C1467_08115	ds-C1467_08115	485	0	0	0.0	0.0
CP026085.1	gene-C1467_08120	ds-AUT08450.1	1221	0	187	0.0	15.315315315315315
CP026085.1	gene-C1467_08125	ds-AUT11548.1	918	0	365	0.0	39.760348583878
CP026085.1	gene-C1467_08130	ds-AUT08451.1	462	0	159	0.0	34.41558441558441
CP026085.1	gene-C1467_08135	ds-AUT08452.1	306	0	36	0.0	11.764705882352942
CP026085.1	gene-C1467_08140	ds-AUT08453.1	1296	0	802	0.0	61.882716049382715
CP026085.1	gene-C1467_08145	ds-AUT08454.1	1671	0	1156	0.0	69.18013165769001
CP026085.1	gene-C1467_08150	ds-AUT08455.1	759	0	84	0.0	11.067193675889328
CP026085.1	gene-C1467_08155	ds-AUT08456.1	858	0	27	0.0	3.1468531468531467
CP026085.1	gene-C1467_08160	ds-AUT08457.1	963	0	161	0.0	16.71858774662513
CP026085.1	gene-C1467_08165	ds-AUT08458.1	1356	0	294	0.0	21.68141592920354
CP026085.1	gene-C1467_08170	ds-AUT11549.1	267	0	114	0.0	42.69662921348315
CP026085.1	gene-C1467_08175	ds-AUT08459.1	387	0	34	0.0	8.785529715762275
CP026085.1	gene-C1467_08180	ds-AUT08460.1	336	0	197	0.0	58.63095238095238
CP026085.1	gene-C1467_08185	ds-AUT08461.1	1653	0	1503	0.0	90.92558983666062
CP026085.1	gene-C1467_08190	ds-AUT08462.1	891	0	741	0.0	83.16498316498317
CP026085.1	gene-C1467_08195	ds-AUT08463.1	1983	0	641	0.0	32.32476046394352
CP026085.1	gene-C1467_08200	ds-AUT08464.1	969	0	542	0.0	55.93395252837977
CP026085.1	gene-C1467_08205	ds-AUT08465.1	1140	0	802	0.0	70.35087719298245
CP026085.1	gene-C1467_08210	ds-AUT08466.1	603	0	0	0.0	0.0
CP026085.1	gene-C1467_08215	ds-AUT08467.1	426	0	0	0.0	0.0
CP026085.1	gene-C1467_08220	ds-AUT08468.1	543	0	175	0.0	32.22836095764273
CP026085.1	gene-C1467_08225	ds-AUT08469.1	1203	0	105	0.0	8.728179551122194
CP026085.1	gene-C1467_08230	ds-AUT08470.1	471	0	157	0.0	33.333333333333336
CP026085.1	gene-C1467_08235	ds-AUT08471.1	903	0	345	0.0	38.205980066445186
CP026085.1	gene-C1467_08240	glpC	1191	0	490	0.0	41.14189756507137
CP026085.1	gene-C1467_08245	ds-AUT08473.1	1260	0	45	0.0	3.5714285714285716
CP026085.1	gene-C1467_08250	ds-AUT08474.1	1629	0	590	0.0	36.21853898096992
CP026085.1	gene-C1467_08255	glpT	1359	0	720	0.0	52.980132450331126
CP026085.1	gene-C1467_08260	ds-AUT08476.1	1077	0	435	0.0	40.389972144846794
CP026085.1	gene-C1467_08265	ds-C1467_08265	206	0	0	0.0	0.0
CP026085.1	gene-C1467_08270	ds-AUT08477.1	651	0	351	0.0	53.91705069124424
CP026085.1	gene-C1467_08275	ds-AUT08478.1	255	0	1	0.0	0.39215686274509803
CP026085.1	gene-C1467_08280	ds-AUT11550.1	1131	0	318	0.0	28.116710875331567
CP026085.1	gene-C1467_08285	ds-AUT08479.1	2286	0	274	0.0	11.986001749781277
CP026085.1	gene-C1467_08290	ds-C1467_08290	180	0	0	0.0	0.0
CP026085.1	gene-C1467_08295	ds-AUT11551.1	3735	0	298	0.0	7.978580990629183
CP026085.1	gene-C1467_08300	ds-AUT08480.1	723	0	63	0.0	8.71369294605809
CP026085.1	gene-C1467_08305	ds-AUT08481.1	2628	0	1389	0.0	52.853881278538815
CP026085.1	gene-C1467_08310	ds-AUT08482.1	1689	0	624	0.0	36.9449378330373
CP026085.1	gene-C1467_08315	ds-AUT08483.1	624	0	269	0.0	43.10897435897436
CP026085.1	gene-C1467_08320	ds-AUT08484.1	4605	0	1055	0.0	22.909880564603693
CP026085.1	gene-C1467_08325	ds-AUT08485.1	1650	0	566	0.0	34.303030303030305
CP026085.1	gene-C1467_08330	ds-AUT08486.1	777	0	40	0.0	5.148005148005148
CP026085.1	gene-C1467_08335	ds-AUT08487.1	2850	0	1566	0.0	54.94736842105263
CP026085.1	gene-C1467_08340	ds-AUT08488.1	651	0	470	0.0	72.19662058371736
CP026085.1	gene-C1467_08345	ds-AUT08489.1	2673	0	2174	0.0	81.33183688739244
CP026085.1	gene-C1467_08350	ds-AUT08490.1	240	0	240	0.0	100.0
CP026085.1	gene-C1467_08355	ds-AUT08491.1	228	0	228	0.0	100.0
CP026085.1	gene-C1467_08360	ds-AUT08492.1	1104	0	184	0.0	16.666666666666668
CP026085.1	gene-C1467_08365	ds-AUT08493.1	1056	0	196	0.0	18.560606060606062
CP026085.1	gene-C1467_08370	ds-AUT08494.1	1065	0	818	0.0	76.8075117370892
CP026085.1	gene-C1467_08375	ds-AUT08495.1	651	0	152	0.0	23.34869431643625
CP026085.1	gene-C1467_08380	yojI	1644	0	596	0.0	36.25304136253041
CP026085.1	gene-C1467_08385	mqo	1647	0	405	0.0	24.59016393442623
CP026085.1	gene-C1467_08390	ds-AUT08498.1	489	0	269	0.0	55.010224948875255
CP026085.1	gene-C1467_08395	ds-C1467_08395	156	0	108	0.0	69.23076923076923
CP026085.1	gene-C1467_08400	napF	495	0	132	0.0	26.666666666666668
CP026085.1	gene-C1467_08405	ds-AUT08500.1	264	0	227	0.0	85.98484848484848
CP026085.1	gene-C1467_08410	ds-AUT08501.1	2487	0	285	0.0	11.459589867310012
CP026085.1	gene-C1467_08415	ds-AUT08502.1	696	0	546	0.0	78.44827586206897
CP026085.1	gene-C1467_08420	ds-AUT08503.1	864	0	649	0.0	75.11574074074075
CP026085.1	gene-C1467_08425	napB	450	0	189	0.0	42.0
CP026085.1	gene-C1467_08430	ds-AUT08505.1	603	0	582	0.0	96.51741293532338
CP026085.1	gene-C1467_08435	ds-AUT08506.1	624	0	357	0.0	57.21153846153846
CP026085.1	gene-C1467_08440	ccmB	663	0	482	0.0	72.6998491704374
CP026085.1	gene-C1467_08445	ds-AUT08508.1	738	0	326	0.0	44.173441734417345
CP026085.1	gene-C1467_08450	ccmD	210	0	63	0.0	30.0
CP026085.1	gene-C1467_08455	ds-AUT08510.1	480	0	21	0.0	4.375
CP026085.1	gene-C1467_08460	ds-AUT08511.1	1944	0	295	0.0	15.174897119341564
CP026085.1	gene-C1467_08465	ds-AUT08512.1	558	0	63	0.0	11.290322580645162
CP026085.1	gene-C1467_08470	ds-AUT08513.1	1053	0	230	0.0	21.84235517568851
CP026085.1	gene-C1467_08475	ds-AUT08514.1	648	0	41	0.0	6.327160493827161
CP026085.1	gene-C1467_08480	ds-AUT08515.1	258	0	91	0.0	35.27131782945737
CP026085.1	gene-C1467_08485	ds-AUT08516.1	2316	0	507	0.0	21.89119170984456
CP026085.1	gene-C1467_08490	ds-AUT08517.1	225	0	0	0.0	0.0
CP026085.1	gene-C1467_08500	yejM	1761	0	859	0.0	48.77910278250994
CP026085.1	gene-C1467_08505	ds-AUT08519.1	228	0	137	0.0	60.08771929824562
CP026085.1	gene-C1467_08510	ds-AUT08520.1	1008	0	295	0.0	29.265873015873016
CP026085.1	gene-C1467_08515	ds-AUT08521.1	285	0	236	0.0	82.80701754385964
CP026085.1	gene-C1467_08520	ds-AUT08522.1	1761	0	308	0.0	17.490062464508803
CP026085.1	gene-C1467_08525	ds-AUT08523.1	123	0	72	0.0	58.53658536585366
CP026085.1	gene-C1467_08530	ds-AUT08524.1	696	0	117	0.0	16.810344827586206
CP026085.1	gene-C1467_08535	ds-AUT08525.1	1191	0	273	0.0	22.92191435768262
CP026085.1	gene-C1467_08540	ds-C1467_08540	135	0	43	0.0	31.85185185185185
CP026085.1	gene-C1467_08545	ds-AUT08526.1	357	0	248	0.0	69.46778711484593
CP026085.1	gene-C1467_08550	ds-AUT08527.1	1590	0	1189	0.0	74.77987421383648
CP026085.1	gene-C1467_08555	ds-AUT08528.1	1026	0	550	0.0	53.606237816764136
CP026085.1	gene-C1467_08560	ds-AUT08529.1	1095	0	297	0.0	27.123287671232877
CP026085.1	gene-C1467_08565	ds-AUT08530.1	1815	0	369	0.0	20.330578512396695
CP026085.1	gene-C1467_08570	ds-AUT08531.1	1557	0	493	0.0	31.66345536287733
CP026085.1	gene-C1467_08575	ds-AUT08532.1	567	0	417	0.0	73.54497354497354
CP026085.1	gene-C1467_08580	ds-AUT08533.1	714	0	229	0.0	32.07282913165266
CP026085.1	gene-C1467_08585	ds-AUT08534.1	987	0	536	0.0	54.30597771023303
CP026085.1	gene-C1467_08590	ds-AUT08535.1	1467	0	877	0.0	59.78186775732788
CP026085.1	gene-C1467_08595	ds-AUT08536.1	573	0	573	0.0	100.0
CP026085.1	gene-C1467_08600	ds-AUT08537.1	255	0	255	0.0	100.0
CP026085.1	gene-C1467_08605	ds-AUT08538.1	1182	0	785	0.0	66.41285956006769
CP026085.1	gene-C1467_08610	ds-AUT08539.1	1131	0	333	0.0	29.44297082228117
CP026085.1	gene-C1467_08615	ds-AUT08540.1	939	0	548	0.0	58.359957401490945
CP026085.1	gene-C1467_08620	ds-AUT08541.1	1692	0	234	0.0	13.829787234042554
CP026085.1	gene-C1467_08625	ds-AUT08542.1	942	0	206	0.0	21.86836518046709
CP026085.1	gene-C1467_08630	ds-AUT08543.1	939	0	150	0.0	15.97444089456869
CP026085.1	gene-C1467_08635	ds-AUT08544.1	1251	0	363	0.0	29.016786570743406
CP026085.1	gene-C1467_08640	ds-AUT08545.1	699	0	241	0.0	34.47782546494993
CP026085.1	gene-C1467_08645	rihB	942	0	36	0.0	3.821656050955414
CP026085.1	gene-C1467_08650	ds-AUT08547.1	1251	0	0	0.0	0.0
CP026085.1	gene-C1467_08655	ds-AUT08548.1	1089	0	72	0.0	6.6115702479338845
CP026085.1	gene-C1467_08660	ds-AUT08549.1	858	0	161	0.0	18.764568764568764
CP026085.1	gene-C1467_08665	ds-AUT08550.1	1050	0	465	0.0	44.285714285714285
CP026085.1	gene-C1467_08670	ds-AUT08551.1	882	0	228	0.0	25.85034013605442
CP026085.1	gene-C1467_08675	ds-AUT08552.1	183	0	169	0.0	92.34972677595628
CP026085.1	gene-C1467_08680	ds-AUT08553.1	1470	0	1221	0.0	83.06122448979592
CP026085.1	gene-C1467_08685	ds-AUT08554.1	204	0	68	0.0	33.333333333333336
CP026085.1	gene-C1467_08690	ds-AUT08555.1	1992	0	1296	0.0	65.06024096385542
CP026085.1	gene-C1467_08695	fghA	837	0	432	0.0	51.61290322580645
CP026085.1	gene-C1467_08700	ds-AUT08557.1	177	0	177	0.0	100.0
CP026085.1	gene-C1467_08705	ds-AUT08558.1	114	0	114	0.0	100.0
CP026085.1	gene-C1467_08710	ds-AUT08559.1	669	0	195	0.0	29.14798206278027
CP026085.1	gene-C1467_08715	yeiB	1158	0	366	0.0	31.60621761658031
CP026085.1	gene-C1467_08720	ds-AUT08561.1	204	0	204	0.0	100.0
CP026085.1	gene-C1467_08725	ds-AUT08562.1	1041	0	559	0.0	53.6983669548511
CP026085.1	gene-C1467_08730	ds-AUT08563.1	999	0	252	0.0	25.225225225225227
CP026085.1	gene-C1467_08735	ds-AUT08564.1	1521	0	705	0.0	46.35108481262328
CP026085.1	gene-C1467_08740	ds-AUT08565.1	1011	0	858	0.0	84.86646884272997
CP026085.1	gene-C1467_08745	ds-AUT08566.1	1236	0	753	0.0	60.922330097087375
CP026085.1	gene-C1467_08750	ds-AUT08567.1	1239	0	179	0.0	14.447134786117838
CP026085.1	gene-C1467_08755	ds-AUT08568.1	240	0	46	0.0	19.166666666666668
CP026085.1	gene-C1467_08760	ds-AUT08569.1	720	0	455	0.0	63.19444444444444
CP026085.1	gene-C1467_08765	ds-AUT08570.1	885	0	379	0.0	42.824858757062145
CP026085.1	gene-C1467_08770	ds-AUT08571.1	696	0	309	0.0	44.39655172413793
CP026085.1	gene-C1467_08775	ds-AUT08572.1	399	0	11	0.0	2.756892230576441
CP026085.1	gene-C1467_08780	ds-AUT08573.1	951	0	8	0.0	0.8412197686645636
CP026085.1	gene-C1467_08785	ds-C1467_08785	209	0	0	0.0	0.0
CP026085.1	gene-C1467_08790	ds-AUT08574.1	84	0	33	0.0	39.285714285714285
CP026085.1	gene-C1467_08795	ds-C1467_08795	87	0	4	0.0	4.597701149425287
CP026085.1	gene-C1467_08800	ds-C1467_08800	1437	0	667	0.0	46.41614474599861
CP026085.1	gene-C1467_08805	ds-AUT08575.1	762	0	0	0.0	0.0
CP026085.1	gene-C1467_08810	ds-AUT08576.1	579	0	395	0.0	68.22107081174438
CP026085.1	gene-C1467_08815	ds-AUT08577.1	588	0	135	0.0	22.959183673469386
CP026085.1	gene-C1467_08820	ds-AUT08578.1	933	0	363	0.0	38.90675241157556
CP026085.1	gene-C1467_08825	ds-AUT08579.1	1716	0	589	0.0	34.324009324009324
CP026085.1	gene-C1467_08830	ds-AUT08580.1	2298	0	1469	0.0	63.925152306353354
CP026085.1	gene-C1467_08835	ds-AUT08581.1	918	0	768	0.0	83.66013071895425
CP026085.1	gene-C1467_08840	ds-AUT08582.1	1158	0	576	0.0	49.740932642487046
CP026085.1	gene-C1467_08845	ds-AUT08583.1	927	0	38	0.0	4.099244875943905
CP026085.1	gene-C1467_08850	ds-AUT08584.1	732	0	303	0.0	41.39344262295082
CP026085.1	gene-C1467_08855	ds-AUT08585.1	108	0	0	0.0	0.0
CP026085.1	gene-C1467_08860	ds-AUT08586.1	732	0	339	0.0	46.31147540983606
CP026085.1	gene-C1467_08865	ds-AUT08587.1	1686	0	270	0.0	16.01423487544484
CP026085.1	gene-C1467_08870	ds-AUT08588.1	720	0	252	0.0	35.0
CP026085.1	gene-C1467_08875	ds-AUT08589.1	471	0	132	0.0	28.02547770700637
CP026085.1	gene-C1467_08880	ds-AUT08590.1	462	0	207	0.0	44.8051948051948
CP026085.1	gene-C1467_08885	ds-AUT08591.1	2001	0	226	0.0	11.294352823588206
CP026085.1	gene-C1467_08890	ds-AUT08592.1	1137	0	402	0.0	35.35620052770449
CP026085.1	gene-C1467_08895	ds-AUT08593.1	2280	0	99	0.0	4.342105263157895
CP026085.1	gene-C1467_08900	ds-AUT08594.1	1089	0	149	0.0	13.682277318640955
CP026085.1	gene-C1467_08905	ds-AUT08595.1	321	0	303	0.0	94.39252336448598
CP026085.1	gene-C1467_08910	ds-AUT08596.1	3633	0	531	0.0	14.616019818331957
CP026085.1	gene-C1467_08915	ds-AUT08597.1	3795	0	1973	0.0	51.98945981554677
CP026085.1	gene-C1467_08920	metG	2034	0	462	0.0	22.71386430678466
CP026085.1	gene-C1467_08925	ds-AUT08599.1	1110	0	216	0.0	19.45945945945946
CP026085.1	gene-C1467_08930	ds-AUT08600.1	282	0	274	0.0	97.16312056737588
CP026085.1	gene-C1467_08935	ds-C1467_08935	181	0	69	0.0	38.12154696132597
CP026085.1	gene-C1467_08940	ds-AUT08601.1	543	0	292	0.0	53.775322283609576
CP026085.1	gene-C1467_08945	ds-AUT08602.1	675	0	93	0.0	13.777777777777779
CP026085.1	gene-C1467_08950	ds-AUT08603.1	2481	0	600	0.0	24.183796856106408
CP026085.1	gene-C1467_08955	ds-AUT08604.1	1035	0	621	0.0	60.0
CP026085.1	gene-C1467_08960	ds-AUT08605.1	339	0	119	0.0	35.10324483775811
CP026085.1	gene-C1467_08965	ds-AUT08606.1	825	0	152	0.0	18.424242424242426
CP026085.1	gene-C1467_08970	ds-AUT08607.1	273	0	273	0.0	100.0
CP026085.1	gene-C1467_08975	ds-AUT08608.1	789	0	48	0.0	6.083650190114068
CP026085.1	gene-C1467_08980	thiD	801	0	222	0.0	27.715355805243444
CP026085.1	gene-C1467_08985	ds-AUT08610.1	819	0	0	0.0	0.0
CP026085.1	gene-C1467_08990	ds-AUT08611.1	747	0	721	0.0	96.5194109772423
CP026085.1	gene-C1467_08995	ds-AUT08612.1	966	0	1	0.0	0.10351966873706005
CP026085.1	gene-C1467_09000	ds-AUT08613.1	1005	0	368	0.0	36.61691542288557
CP026085.1	gene-C1467_09005	ds-AUT08614.1	1278	0	348	0.0	27.230046948356808
CP026085.1	gene-C1467_09010	ds-AUT08615.1	1053	0	462	0.0	43.87464387464387
CP026085.1	gene-C1467_09015	ds-AUT08616.1	855	0	286	0.0	33.45029239766082
CP026085.1	gene-C1467_09020	ds-AUT08617.1	1263	0	1018	0.0	80.60174188440222
CP026085.1	gene-C1467_09025	ds-AUT08618.1	453	0	209	0.0	46.136865342163354
CP026085.1	gene-C1467_09030	ds-AUT08619.1	285	0	0	0.0	0.0
CP026085.1	gene-C1467_09035	ds-AUT08620.1	1356	0	351	0.0	25.884955752212388
CP026085.1	gene-C1467_09040	ds-AUT08621.1	1041	0	537	0.0	51.585014409221905
CP026085.1	gene-C1467_09045	ds-AUT08622.1	780	0	39	0.0	5.0
CP026085.1	gene-C1467_09050	ds-AUT08623.1	900	0	237	0.0	26.333333333333332
CP026085.1	gene-C1467_09055	ds-AUT08624.1	318	0	0	0.0	0.0
CP026085.1	gene-C1467_09060	ds-AUT08625.1	150	0	0	0.0	0.0
CP026085.1	gene-C1467_09065	ds-AUT08626.1	1014	0	0	0.0	0.0
CP026085.1	gene-C1467_09070	ds-AUT08627.1	300	0	0	0.0	0.0
CP026085.1	gene-C1467_09075	ds-AUT08628.1	276	0	0	0.0	0.0
CP026085.1	gene-C1467_09080	ds-AUT08629.1	501	0	0	0.0	0.0
CP026085.1	gene-C1467_09085	ds-AUT08630.1	225	0	0	0.0	0.0
CP026085.1	gene-C1467_09090	ds-AUT08631.1	300	0	0	0.0	0.0
CP026085.1	gene-C1467_09095	ds-AUT08632.1	225	0	0	0.0	0.0
CP026085.1	gene-C1467_09100	ds-AUT08633.1	276	0	0	0.0	0.0
CP026085.1	gene-C1467_09105	ds-AUT08634.1	2277	0	0	0.0	0.0
CP026085.1	gene-C1467_09110	ds-AUT08635.1	195	0	0	0.0	0.0
CP026085.1	gene-C1467_09115	ds-AUT08636.1	1434	0	0	0.0	0.0
CP026085.1	gene-C1467_09120	ds-AUT08637.1	573	0	0	0.0	0.0
CP026085.1	gene-C1467_09125	ds-AUT08638.1	1029	0	0	0.0	0.0
CP026085.1	gene-C1467_09130	ds-AUT08639.1	1773	0	0	0.0	0.0
CP026085.1	gene-C1467_09135	ds-AUT08640.1	855	0	0	0.0	0.0
CP026085.1	gene-C1467_09140	ds-AUT08641.1	1074	0	0	0.0	0.0
CP026085.1	gene-C1467_09145	ds-AUT08642.1	744	0	0	0.0	0.0
CP026085.1	gene-C1467_09150	ds-AUT08643.1	510	0	0	0.0	0.0
CP026085.1	gene-C1467_09155	ds-AUT08644.1	204	0	0	0.0	0.0
CP026085.1	gene-C1467_09160	ds-AUT08645.1	282	0	0	0.0	0.0
CP026085.1	gene-C1467_09165	ds-AUT08646.1	498	0	0	0.0	0.0
CP026085.1	gene-C1467_09170	ds-AUT08647.1	426	0	0	0.0	0.0
CP026085.1	gene-C1467_09175	ds-AUT08648.1	426	0	0	0.0	0.0
CP026085.1	gene-C1467_09180	ds-AUT08649.1	174	0	0	0.0	0.0
CP026085.1	gene-C1467_09185	ds-AUT08650.1	468	0	0	0.0	0.0
CP026085.1	gene-C1467_09190	ds-AUT08651.1	453	0	0	0.0	0.0
CP026085.1	gene-C1467_09195	ds-AUT08652.1	636	0	0	0.0	0.0
CP026085.1	gene-C1467_09200	ds-AUT08653.1	348	0	0	0.0	0.0
CP026085.1	gene-C1467_09205	ds-AUT08654.1	909	0	0	0.0	0.0
CP026085.1	gene-C1467_09210	ds-AUT08655.1	612	0	0	0.0	0.0
CP026085.1	gene-C1467_09215	ds-C1467_09215	864	0	0	0.0	0.0
CP026085.1	gene-C1467_09220	ds-AUT11552.1	441	0	0	0.0	0.0
CP026085.1	gene-C1467_09225	ds-AUT08656.1	594	0	0	0.0	0.0
CP026085.1	gene-C1467_09230	ds-AUT08657.1	495	0	0	0.0	0.0
CP026085.1	gene-C1467_09235	ds-AUT08658.1	594	0	0	0.0	0.0
CP026085.1	gene-C1467_09240	ds-AUT08659.1	1191	0	0	0.0	0.0
CP026085.1	gene-C1467_09245	ds-AUT08660.1	519	0	0	0.0	0.0
CP026085.1	gene-C1467_09250	ds-AUT08661.1	276	0	0	0.0	0.0
CP026085.1	gene-C1467_09255	ds-AUT11553.1	120	0	0	0.0	0.0
CP026085.1	gene-C1467_09260	ds-AUT08662.1	2448	0	0	0.0	0.0
CP026085.1	gene-C1467_09265	ds-AUT08663.1	480	0	0	0.0	0.0
CP026085.1	gene-C1467_09270	ds-AUT08664.1	1164	0	0	0.0	0.0
CP026085.1	gene-C1467_09275	ds-AUT08665.1	300	0	0	0.0	0.0
CP026085.1	gene-C1467_09280	ds-AUT08666.1	1362	0	1304	0.0	95.74155653450808
CP026085.1	gene-C1467_09285	ds-AUT08667.1	297	0	0	0.0	0.0
CP026085.1	gene-C1467_09290	ds-AUT08668.1	297	0	0	0.0	0.0
CP026085.1	gene-C1467_09295	ds-AUT08669.1	333	0	92	0.0	27.62762762762763
CP026085.1	gene-C1467_09300	ds-AUT08670.1	723	0	188	0.0	26.002766251728907
CP026085.1	gene-C1467_09305	ds-AUT08671.1	1404	0	1224	0.0	87.17948717948718
CP026085.1	gene-C1467_09310	ds-AUT08672.1	1416	0	736	0.0	51.9774011299435
CP026085.1	gene-C1467_09315	ds-AUT08673.1	3078	0	1041	0.0	33.82066276803119
CP026085.1	gene-C1467_09320	ds-AUT08674.1	3123	0	1840	0.0	58.91770733269292
CP026085.1	gene-C1467_09325	ds-AUT08675.1	1248	0	199	0.0	15.945512820512821
CP026085.1	gene-C1467_09330	ds-AUT11554.1	57	0	0	0.0	0.0
CP026085.1	gene-C1467_09335	ds-AUT11555.1	57	0	0	0.0	0.0
CP026085.1	gene-C1467_09340	ds-AUT11556.1	60	0	60	0.0	100.0
CP026085.1	gene-C1467_09345	ds-AUT08676.1	660	0	8	0.0	1.2121212121212122
CP026085.1	gene-C1467_09350	ds-AUT08677.1	762	0	0	0.0	0.0
CP026085.1	gene-C1467_09355	ds-AUT08678.1	462	0	60	0.0	12.987012987012987
CP026085.1	gene-C1467_09360	ds-AUT08679.1	1947	0	468	0.0	24.03697996918336
CP026085.1	gene-C1467_09365	ds-AUT08680.1	1353	0	256	0.0	18.920916481892093
CP026085.1	gene-C1467_09370	ds-AUT08681.1	858	0	0	0.0	0.0
CP026085.1	gene-C1467_09375	ds-AUT08682.1	3318	0	853	0.0	25.708257986739
CP026085.1	gene-C1467_09380	ds-AUT08683.1	642	0	148	0.0	23.052959501557634
CP026085.1	gene-C1467_09385	ds-AUT08684.1	582	0	265	0.0	45.53264604810997
CP026085.1	gene-C1467_09390	ds-AUT08685.1	1854	0	397	0.0	21.413160733549084
CP026085.1	gene-C1467_09395	ds-AUT08686.1	291	0	0	0.0	0.0
CP026085.1	gene-C1467_09400	ds-AUT08687.1	339	0	0	0.0	0.0
CP026085.1	gene-C1467_09405	ds-AUT08688.1	1584	0	443	0.0	27.967171717171716
CP026085.1	gene-C1467_09410	ds-AUT08689.1	1140	0	307	0.0	26.92982456140351
CP026085.1	gene-C1467_09415	ds-AUT08690.1	444	0	183	0.0	41.21621621621622
CP026085.1	gene-C1467_09420	ds-AUT08691.1	2163	0	62	0.0	2.8663892741562647
CP026085.1	gene-C1467_09425	ds-AUT08692.1	840	0	0	0.0	0.0
CP026085.1	gene-C1467_09430	ds-AUT08693.1	489	0	75	0.0	15.337423312883436
CP026085.1	gene-C1467_09435	wcaC	1218	0	79	0.0	6.486042692939245
CP026085.1	gene-C1467_09440	wcaD	1218	0	57	0.0	4.679802955665025
CP026085.1	gene-C1467_09445	ds-AUT08696.1	747	0	34	0.0	4.551539491298527
CP026085.1	gene-C1467_09450	wcaF	549	0	0	0.0	0.0
CP026085.1	gene-C1467_09455	gmd	1122	0	95	0.0	8.467023172905526
CP026085.1	gene-C1467_09460	ds-AUT08699.1	966	0	8	0.0	0.8281573498964804
CP026085.1	gene-C1467_09465	ds-AUT08700.1	480	0	25	0.0	5.208333333333333
CP026085.1	gene-C1467_09470	wcaI	1224	0	144	0.0	11.764705882352942
CP026085.1	gene-C1467_09475	ds-AUT08702.1	1437	0	131	0.0	9.116214335421017
CP026085.1	gene-C1467_09480	ds-AUT08703.1	1371	71	76	5.178701677607585	5.543398978847557
CP026085.1	gene-C1467_09485	ds-AUT08704.1	1395	0	68	0.0	4.874551971326165
CP026085.1	gene-C1467_09490	ds-AUT08705.1	1479	0	19	0.0	1.2846517917511833
CP026085.1	gene-C1467_09495	wcaK	1281	0	0	0.0	0.0
CP026085.1	gene-C1467_09500	wcaL	1221	0	0	0.0	0.0
CP026085.1	gene-C1467_09505	ds-AUT08708.1	1395	0	0	0.0	0.0
CP026085.1	gene-C1467_09510	ds-AUT08709.1	894	0	0	0.0	0.0
CP026085.1	gene-C1467_09515	ds-AUT08710.1	225	0	0	0.0	0.0
CP026085.1	gene-C1467_09520	wzx	1257	0	0	0.0	0.0
CP026085.1	gene-C1467_09525	wzy	1344	0	0	0.0	0.0
CP026085.1	gene-C1467_09530	ds-AUT08713.1	861	0	0	0.0	0.0
CP026085.1	gene-C1467_09535	ds-AUT08714.1	1032	0	0	0.0	0.0
CP026085.1	gene-C1467_09540	ds-AUT08715.1	1146	0	0	0.0	0.0
CP026085.1	gene-C1467_09545	galE	1008	0	0	0.0	0.0
CP026085.1	gene-C1467_09550	ds-AUT08717.1	1206	0	0	0.0	0.0
CP026085.1	gene-C1467_09555	ds-AUT08718.1	1440	0	0	0.0	0.0
CP026085.1	gene-C1467_09560	ds-AUT08719.1	1371	71	206	5.178701677607585	15.025528811086797
CP026085.1	gene-C1467_09565	ds-AUT08720.1	1407	0	21	0.0	1.492537313432836
CP026085.1	gene-C1467_09570	ds-AUT08721.1	1167	0	114	0.0	9.768637532133676
CP026085.1	gene-C1467_09575	ds-AUT11557.1	978	0	54	0.0	5.521472392638037
CP026085.1	gene-C1467_09580	ds-AUT08722.1	186	0	0	0.0	0.0
CP026085.1	gene-C1467_09585	ds-AUT08723.1	609	0	16	0.0	2.6272577996715927
CP026085.1	gene-C1467_09590	hisF	777	0	52	0.0	6.692406692406692
CP026085.1	gene-C1467_09595	hisA	738	0	0	0.0	0.0
CP026085.1	gene-C1467_09600	hisH	591	0	0	0.0	0.0
CP026085.1	gene-C1467_09605	ds-AUT08727.1	1068	0	0	0.0	0.0
CP026085.1	gene-C1467_09610	ds-AUT08728.1	1071	0	2	0.0	0.18674136321195145
CP026085.1	gene-C1467_09615	hisD	1305	0	2	0.0	0.1532567049808429
CP026085.1	gene-C1467_09620	ds-AUT08730.1	900	0	128	0.0	14.222222222222221
CP026085.1	gene-C1467_09625	ds-C1467_09625	126	0	126	0.0	100.0
CP026085.1	gene-C1467_09630	ds-AUT11558.1	51	0	31	0.0	60.78431372549019
CP026085.1	gene-C1467_09635	ds-AUT08731.1	252	0	18	0.0	7.142857142857143
CP026085.1	gene-C1467_09640	ds-AUT08732.1	255	0	222	0.0	87.05882352941177
CP026085.1	gene-C1467_09645	ds-AUT08733.1	825	0	70	0.0	8.484848484848484
CP026085.1	gene-C1467_09650	ds-AUT08734.1	930	0	0	0.0	0.0
CP026085.1	gene-C1467_09655	yoeI	63	0	63	0.0	100.0
CP026085.1	gene-C1467_09660	ds-AUT08735.1	1359	0	399	0.0	29.3598233995585
CP026085.1	gene-C1467_09665	ds-AUT08736.1	1059	0	401	0.0	37.86591123701605
CP026085.1	gene-C1467_09670	ds-AUT08737.1	228	0	25	0.0	10.964912280701755
CP026085.1	gene-C1467_09675	ds-AUT08738.1	1428	0	578	0.0	40.476190476190474
CP026085.1	gene-C1467_09680	ds-AUT08739.1	1167	0	588	0.0	50.38560411311054
CP026085.1	gene-C1467_09685	ds-AUT08740.1	474	0	252	0.0	53.164556962025316
CP026085.1	gene-C1467_09690	ds-AUT08741.1	1059	0	318	0.0	30.02832861189802
CP026085.1	gene-C1467_09695	ds-AUT08742.1	330	0	185	0.0	56.06060606060606
CP026085.1	gene-C1467_09700	ds-AUT08743.1	135	0	0	0.0	0.0
CP026085.1	gene-C1467_09705	ds-AUT08744.1	546	0	94	0.0	17.216117216117215
CP026085.1	gene-C1467_09710	ds-AUT08745.1	744	0	30	0.0	4.032258064516129
CP026085.1	gene-C1467_09715	cobT	1080	0	144	0.0	13.333333333333334
CP026085.1	gene-C1467_09720	ds-AUT08747.1	933	0	269	0.0	28.831725616291532
CP026085.1	gene-C1467_09730	ds-AUT08748.1	918	0	618	0.0	67.3202614379085
CP026085.1	gene-C1467_09735	cbl	951	0	108	0.0	11.35646687697161
CP026085.1	gene-C1467_09745	ds-AUT08750.1	1488	0	245	0.0	16.46505376344086
CP026085.1	gene-C1467_09755	ds-AUT08751.1	207	0	0	0.0	0.0
CP026085.1	gene-C1467_09760	ds-AUT08752.1	717	0	386	0.0	53.835425383542535
CP026085.1	gene-C1467_09765	amn	1455	0	768	0.0	52.78350515463917
CP026085.1	gene-C1467_09770	ds-AUT08754.1	1317	0	516	0.0	39.17995444191344
CP026085.1	gene-C1467_09775	ds-AUT08755.1	1053	0	34	0.0	3.2288698955365622
CP026085.1	gene-C1467_09780	ds-AUT08756.1	5514	0	482	0.0	8.741385564018861
CP026085.1	gene-C1467_09785	ds-AUT08757.1	1617	0	441	0.0	27.272727272727273
CP026085.1	gene-C1467_09795	ds-AUT11560.1	798	0	614	0.0	76.94235588972431
CP026085.1	gene-C1467_09805	ds-AUT08758.1	243	0	30	0.0	12.345679012345679
CP026085.1	gene-C1467_09810	ds-AUT08759.1	531	0	84	0.0	15.819209039548022
CP026085.1	gene-C1467_09815	ds-AUT08760.1	651	0	127	0.0	19.508448540706606
CP026085.1	gene-C1467_09820	ds-AUT08761.1	636	0	0	0.0	0.0
CP026085.1	gene-C1467_09825	ds-AUT08762.1	1005	0	53	0.0	5.27363184079602
CP026085.1	gene-C1467_09830	ds-AUT08763.1	414	0	0	0.0	0.0
CP026085.1	gene-C1467_09835	ds-AUT11561.1	672	0	54	0.0	8.035714285714286
CP026085.1	gene-C1467_09840	ds-AUT08764.1	1359	0	84	0.0	6.181015452538631
CP026085.1	gene-C1467_09845	ds-AUT08765.1	852	0	122	0.0	14.31924882629108
CP026085.1	gene-C1467_09850	ds-AUT08766.1	237	0	0	0.0	0.0
CP026085.1	gene-C1467_09855	ds-AUT08767.1	1116	0	56	0.0	5.017921146953405
CP026085.1	gene-C1467_09860	ds-AUT08768.1	366	0	79	0.0	21.584699453551913
CP026085.1	gene-C1467_09865	ds-AUT08769.1	696	0	0	0.0	0.0
CP026085.1	gene-C1467_09870	ds-AUT08770.1	1419	0	157	0.0	11.064129668780831
CP026085.1	gene-C1467_09875	ds-AUT08771.1	471	0	50	0.0	10.615711252653927
CP026085.1	gene-C1467_09880	ds-AUT08772.1	930	0	203	0.0	21.827956989247312
CP026085.1	gene-C1467_09885	ds-AUT08773.1	918	0	369	0.0	40.19607843137255
CP026085.1	gene-C1467_09890	ds-AUT08774.1	183	0	0	0.0	0.0
CP026085.1	gene-C1467_09895	ds-AUT11562.1	189	0	94	0.0	49.735449735449734
CP026085.1	gene-C1467_09900	ds-AUT08775.1	1695	0	123	0.0	7.256637168141593
CP026085.1	gene-C1467_09905	ds-AUT08776.1	816	0	0	0.0	0.0
CP026085.1	gene-C1467_09910	ds-AUT08777.1	228	0	228	0.0	100.0
CP026085.1	gene-C1467_09915	ds-AUT08778.1	243	0	243	0.0	100.0
CP026085.1	gene-C1467_09920	ds-AUT08779.1	624	0	189	0.0	30.28846153846154
CP026085.1	gene-C1467_09925	fliR	786	0	102	0.0	12.977099236641221
CP026085.1	gene-C1467_09930	fliQ	270	0	27	0.0	10.0
CP026085.1	gene-C1467_09935	fliP	738	0	47	0.0	6.368563685636857
CP026085.1	gene-C1467_09940	ds-AUT08783.1	366	0	0	0.0	0.0
CP026085.1	gene-C1467_09945	ds-AUT08784.1	414	0	113	0.0	27.294685990338163
CP026085.1	gene-C1467_09950	ds-AUT08785.1	1005	0	298	0.0	29.65174129353234
CP026085.1	gene-C1467_09955	ds-AUT08786.1	465	0	40	0.0	8.602150537634408
CP026085.1	gene-C1467_09960	ds-AUT08787.1	1128	0	28	0.0	2.482269503546099
CP026085.1	gene-C1467_09965	fliJ	444	0	0	0.0	0.0
CP026085.1	gene-C1467_09970	fliI	1374	0	119	0.0	8.660844250363901
CP026085.1	gene-C1467_09975	ds-AUT08790.1	687	0	164	0.0	23.871906841339158
CP026085.1	gene-C1467_09980	ds-AUT08791.1	996	0	82	0.0	8.23293172690763
CP026085.1	gene-C1467_09985	fliF	1659	0	408	0.0	24.593128390596746
CP026085.1	gene-C1467_09990	ds-AUT08793.1	315	0	0	0.0	0.0
CP026085.1	gene-C1467_09995	ds-AUT08794.1	333	0	0	0.0	0.0
CP026085.1	gene-C1467_10000	ds-AUT08795.1	552	0	0	0.0	0.0
CP026085.1	gene-C1467_10005	ds-AUT08796.1	798	0	0	0.0	0.0
CP026085.1	gene-C1467_10010	ds-AUT08797.1	129	0	0	0.0	0.0
CP026085.1	gene-C1467_10015	ds-AUT08798.1	612	223	259	36.43790849673203	42.3202614379085
CP026085.1	gene-C1467_10020	ds-AUT08799.1	1209	376	376	31.100082712985937	31.100082712985937
CP026085.1	gene-C1467_10025	ds-AUT08800.1	672	0	0	0.0	0.0
CP026085.1	gene-C1467_10030	ds-AUT08801.1	234	0	0	0.0	0.0
CP026085.1	gene-C1467_10035	ds-AUT08802.1	1206	0	316	0.0	26.202321724709783
CP026085.1	gene-C1467_10040	ds-C1467_10040	189	0	0	0.0	0.0
CP026085.1	gene-C1467_10045	ds-AUT08803.1	414	0	30	0.0	7.246376811594203
CP026085.1	gene-C1467_10050	ds-AUT08804.1	1488	0	117	0.0	7.862903225806452
CP026085.1	gene-C1467_10055	ds-AUT08805.1	366	0	65	0.0	17.759562841530055
CP026085.1	gene-C1467_10060	fliS	411	0	21	0.0	5.109489051094891
CP026085.1	gene-C1467_10065	ds-AUT08807.1	1407	0	154	0.0	10.945273631840797
CP026085.1	gene-C1467_10070	ds-C1467_10070	270	0	100	0.0	37.03703703703704
CP026085.1	gene-C1467_10075	ds-AUT08808.1	1695	0	0	0.0	0.0
CP026085.1	gene-C1467_10080	fliA	720	0	384	0.0	53.333333333333336
CP026085.1	gene-C1467_10085	ds-AUT08810.1	552	0	0	0.0	0.0
CP026085.1	gene-C1467_10090	ds-AUT08811.1	801	0	30	0.0	3.745318352059925
CP026085.1	gene-C1467_10095	ds-AUT08812.1	987	0	200	0.0	20.26342451874367
CP026085.1	gene-C1467_10100	ds-AUT08813.1	669	0	0	0.0	0.0
CP026085.1	gene-C1467_10105	ds-AUT08814.1	753	0	0	0.0	0.0
CP026085.1	gene-C1467_10110	ds-AUT08815.1	723	0	6	0.0	0.8298755186721992
CP026085.1	gene-C1467_10115	yecF	225	0	225	0.0	100.0
CP026085.1	gene-C1467_10120	ds-AUT08817.1	657	0	657	0.0	100.0
CP026085.1	gene-C1467_10125	uvrC	1833	0	1344	0.0	73.32242225859247
CP026085.1	gene-C1467_10130	ds-AUT08819.1	549	0	57	0.0	10.382513661202186
CP026085.1	gene-C1467_10150	yecA	666	0	368	0.0	55.25525525525526
CP026085.1	gene-C1467_10155	ds-AUT08821.1	1212	0	452	0.0	37.29372937293729
CP026085.1	gene-C1467_10160	ds-AUT08822.1	240	0	240	0.0	100.0
CP026085.1	gene-C1467_10165	ds-AUT08823.1	498	0	498	0.0	100.0
CP026085.1	gene-C1467_10170	ds-AUT08824.1	324	0	324	0.0	100.0
CP026085.1	gene-C1467_10175	ds-AUT08825.1	147	0	67	0.0	45.57823129251701
CP026085.1	gene-C1467_10180	yecJ	252	0	221	0.0	87.6984126984127
CP026085.1	gene-C1467_10185	ds-AUT08827.1	504	0	504	0.0	100.0
CP026085.1	gene-C1467_10190	ds-C1467_10190	240	0	90	0.0	37.5
CP026085.1	gene-C1467_10195	ds-AUT08828.1	990	0	840	0.0	84.84848484848484
CP026085.1	gene-C1467_10200	araG	1515	0	302	0.0	19.933993399339933
CP026085.1	gene-C1467_10205	araH	987	0	101	0.0	10.233029381965553
CP026085.1	gene-C1467_10210	ds-AUT08831.1	801	0	381	0.0	47.56554307116105
[truncated: 2,872 more rows]
