# Supplementary material for: Reducing costs for DNA and RNA sequencing by sample pooling using a metagenomic approach
Source: BMC Genomics. 2022 Aug 24;23:613. doi: 10.1186/s12864-022-08831-y (PMC9400246; doi:10.1186/s12864-022-08831-y)
Supplement: Supplementary file 1 — Additional file 1. Supplemental material. [file 12864_2022_8831_MOESM1_ESM.zip › 12864_2022_8831_MOESM1_ESM/read_loss_genes_Dickeya_dadantii.txt]

replicon	gene_id	gene_name	gene_length	reads_lost_intra_species	reads_lost_pooled_species	reads_lost_intra_species_percent	reads_lost_pooled_species_percent
NC_014500.1	gene-DDA3937_RS00005	mioC	444	0	0	0.0	0.0
NC_014500.1	gene-DDA3937_RS00010	asnC	465	0	0	0.0	0.0
NC_014500.1	gene-DDA3937_RS00015	viaA	1476	0	0	0.0	0.0
NC_014500.1	gene-DDA3937_RS00020	ravA	1497	0	0	0.0	0.0
NC_014500.1	gene-DDA3937_RS00025	kup	1869	0	0	0.0	0.0
NC_014500.1	gene-DDA3937_RS00030	rbsD	420	0	0	0.0	0.0
NC_014500.1	gene-DDA3937_RS00035	rbsA	1506	0	0	0.0	0.0
NC_014500.1	gene-DDA3937_RS00040	rbsC	969	0	0	0.0	0.0
NC_014500.1	gene-DDA3937_RS00045	rbsB	888	0	0	0.0	0.0
NC_014500.1	gene-DDA3937_RS00050	rbsK	927	0	0	0.0	0.0
NC_014500.1	gene-DDA3937_RS00055	rbsR	1005	0	0	0.0	0.0
NC_014500.1	gene-DDA3937_RS00080	mobB	528	0	0	0.0	0.0
NC_014500.1	gene-DDA3937_RS00085	mobA	576	0	0	0.0	0.0
NC_014500.1	gene-DDA3937_RS00090	ds-WP_013315726.1	270	0	0	0.0	0.0
NC_014500.1	gene-DDA3937_RS00095	ds-WP_013315727.1	987	0	0	0.0	0.0
NC_014500.1	gene-DDA3937_RS00100	dsbA	624	0	0	0.0	0.0
NC_014500.1	gene-DDA3937_RS00105	polA	2835	0	0	0.0	0.0
NC_014500.1	gene-DDA3937_RS00110	ds-WP_033111484.1	645	0	0	0.0	0.0
NC_014500.1	gene-DDA3937_RS00115	yihI	534	0	0	0.0	0.0
NC_014500.1	gene-DDA3937_RS00120	hemN	1374	0	0	0.0	0.0
NC_014500.1	gene-DDA3937_RS22930	ds-WP_022635449.1	123	0	0	0.0	0.0
NC_014500.1	gene-DDA3937_RS00125	glnG	1413	0	0	0.0	0.0
NC_014500.1	gene-DDA3937_RS00130	glnL	1050	0	0	0.0	0.0
NC_014500.1	gene-DDA3937_RS00135	glnA	1410	0	0	0.0	0.0
NC_014500.1	gene-DDA3937_RS00140	typA	1824	0	0	0.0	0.0
NC_014500.1	gene-DDA3937_RS00145	yihX	612	0	0	0.0	0.0
NC_014500.1	gene-DDA3937_RS00150	dtd	438	0	0	0.0	0.0
NC_014500.1	gene-DDA3937_RS00155	fabY	942	0	0	0.0	0.0
NC_014500.1	gene-DDA3937_RS00160	ds-WP_013315740.1	1743	0	0	0.0	0.0
NC_014500.1	gene-DDA3937_RS00165	ds-WP_013315741.1	1389	0	0	0.0	0.0
NC_014500.1	gene-DDA3937_RS00170	recG	2082	0	0	0.0	0.0
NC_014500.1	gene-DDA3937_RS00175	trmH	693	0	0	0.0	0.0
NC_014500.1	gene-DDA3937_RS00180	spoT	2103	0	0	0.0	0.0
NC_014500.1	gene-DDA3937_RS00185	rpoZ	276	0	0	0.0	0.0
NC_014500.1	gene-DDA3937_RS00190	gmk	624	0	0	0.0	0.0
NC_014500.1	gene-DDA3937_RS00195	ligB	1683	0	0	0.0	0.0
NC_014500.1	gene-DDA3937_RS00200	eptB	1683	0	0	0.0	0.0
NC_014500.1	gene-DDA3937_RS00210	ds-WP_033111487.1	627	0	0	0.0	0.0
NC_014500.1	gene-DDA3937_RS00215	ds-WP_013315750.1	795	0	0	0.0	0.0
NC_014500.1	gene-DDA3937_RS00220	ds-WP_013315751.1	639	0	0	0.0	0.0
NC_014500.1	gene-DDA3937_RS00225	ds-WP_013315752.1	1179	0	0	0.0	0.0
NC_014500.1	gene-DDA3937_RS00230	ds-WP_013315753.1	891	0	0	0.0	0.0
NC_014500.1	gene-DDA3937_RS00235	ds-WP_033112175.1	1170	0	0	0.0	0.0
NC_014500.1	gene-DDA3937_RS00240	ds-WP_013315755.1	1278	0	0	0.0	0.0
NC_014500.1	gene-DDA3937_RS00245	ds-DDA3937_RS00245	840	0	0	0.0	0.0
NC_014500.1	gene-DDA3937_RS00250	ds-WP_148226850.1	888	0	0	0.0	0.0
NC_014500.1	gene-DDA3937_RS00255	ds-WP_013315758.1	1281	0	0	0.0	0.0
NC_014500.1	gene-DDA3937_RS00260	ds-WP_013315759.1	1431	0	0	0.0	0.0
NC_014500.1	gene-DDA3937_RS00265	ds-WP_042318710.1	1008	0	0	0.0	0.0
NC_014500.1	gene-DDA3937_RS00270	ds-WP_013315761.1	1056	0	0	0.0	0.0
NC_014500.1	gene-DDA3937_RS00275	ds-DDA3937_RS00275	351	0	0	0.0	0.0
NC_014500.1	gene-DDA3937_RS00280	ds-WP_033111488.1	1374	0	0	0.0	0.0
NC_014500.1	gene-DDA3937_RS00285	ds-WP_033111489.1	282	0	0	0.0	0.0
NC_014500.1	gene-DDA3937_RS00290	ds-WP_013315765.1	267	0	0	0.0	0.0
NC_014500.1	gene-DDA3937_RS00295	ds-WP_033111490.1	1104	0	0	0.0	0.0
NC_014500.1	gene-DDA3937_RS00300	ds-WP_013315768.1	1371	0	0	0.0	0.0
NC_014500.1	gene-DDA3937_RS00305	ds-WP_033112179.1	918	0	0	0.0	0.0
NC_014500.1	gene-DDA3937_RS00310	ds-WP_033111491.1	1047	0	0	0.0	0.0
NC_014500.1	gene-DDA3937_RS00315	ds-WP_033112180.1	1104	0	0	0.0	0.0
NC_014500.1	gene-DDA3937_RS00320	ds-WP_013315772.1	864	0	0	0.0	0.0
NC_014500.1	gene-DDA3937_RS00325	ds-WP_013315773.1	267	0	0	0.0	0.0
NC_014500.1	gene-DDA3937_RS00330	ds-WP_013315774.1	633	0	0	0.0	0.0
NC_014500.1	gene-DDA3937_RS00335	ds-WP_202796558.1	1464	0	0	0.0	0.0
NC_014500.1	gene-DDA3937_RS00340	ds-WP_013315776.1	1185	0	0	0.0	0.0
NC_014500.1	gene-DDA3937_RS00345	pitA	1509	0	0	0.0	0.0
NC_014500.1	gene-DDA3937_RS00350	uspB	336	0	0	0.0	0.0
NC_014500.1	gene-DDA3937_RS22935	ds-WP_013315779.1	543	0	0	0.0	0.0
NC_014500.1	gene-DDA3937_RS00355	uspA	435	0	0	0.0	0.0
NC_014500.1	gene-DDA3937_RS00360	ds-WP_013315781.1	2007	0	0	0.0	0.0
NC_014500.1	gene-DDA3937_RS22940	ds-WP_139348277.1	267	0	0	0.0	0.0
NC_014500.1	gene-DDA3937_RS00365	yidA	816	0	0	0.0	0.0
NC_014500.1	gene-DDA3937_RS00370	uxuA	1185	0	0	0.0	0.0
NC_014500.1	gene-DDA3937_RS00375	ds-WP_033111493.1	696	0	0	0.0	0.0
NC_014500.1	gene-DDA3937_RS00380	ds-WP_013315785.1	1005	931	931	92.636815920398	92.636815920398
NC_014500.1	gene-DDA3937_RS00385	ds-WP_013315786.1	258	0	0	0.0	0.0
NC_014500.1	gene-DDA3937_RS00390	ds-WP_013315787.1	1287	0	0	0.0	0.0
NC_014500.1	gene-DDA3937_RS00395	ds-WP_013315788.1	1587	0	0	0.0	0.0
NC_014500.1	gene-DDA3937_RS00400	ds-WP_202796561.1	1650	0	0	0.0	0.0
NC_014500.1	gene-DDA3937_RS00405	ds-WP_013315790.1	960	0	0	0.0	0.0
NC_014500.1	gene-DDA3937_RS00410	ds-WP_033111494.1	1047	0	0	0.0	0.0
NC_014500.1	gene-DDA3937_RS00415	ds-WP_013315792.1	1350	0	0	0.0	0.0
NC_014500.1	gene-DDA3937_RS00420	ds-WP_013315793.1	1005	0	0	0.0	0.0
NC_014500.1	gene-DDA3937_RS00425	ds-WP_033111495.1	369	0	0	0.0	0.0
NC_014500.1	gene-DDA3937_RS00430	ibpA	414	0	0	0.0	0.0
NC_014500.1	gene-DDA3937_RS00435	ibpB	450	0	0	0.0	0.0
NC_014500.1	gene-DDA3937_RS00440	ds-WP_033111496.1	1413	0	0	0.0	0.0
NC_014500.1	gene-DDA3937_RS00445	dcuS	1614	0	0	0.0	0.0
NC_014500.1	gene-DDA3937_RS00450	dcuR	723	0	0	0.0	0.0
NC_014500.1	gene-DDA3937_RS00455	ds-WP_033111497.1	1344	0	0	0.0	0.0
NC_014500.1	gene-DDA3937_RS23380	ds-WP_158305112.1	174	0	0	0.0	0.0
NC_014500.1	gene-DDA3937_RS22950	ds-WP_148226852.1	294	0	0	0.0	0.0
NC_014500.1	gene-DDA3937_RS00460	ds-WP_013315801.1	1608	0	0	0.0	0.0
NC_014500.1	gene-DDA3937_RS00465	dppB	1020	0	0	0.0	0.0
NC_014500.1	gene-DDA3937_RS00470	dppC	903	0	0	0.0	0.0
NC_014500.1	gene-DDA3937_RS00475	dppD	981	0	0	0.0	0.0
NC_014500.1	gene-DDA3937_RS00480	ds-WP_013315805.1	1008	0	0	0.0	0.0
NC_014500.1	gene-DDA3937_RS00485	ds-WP_013315806.1	534	0	0	0.0	0.0
NC_014500.1	gene-DDA3937_RS00490	ds-WP_033111498.1	228	0	0	0.0	0.0
NC_014500.1	gene-DDA3937_RS00495	ds-WP_013315808.1	273	0	0	0.0	0.0
NC_014500.1	gene-DDA3937_RS00500	ds-WP_033111499.1	1434	0	0	0.0	0.0
NC_014500.1	gene-DDA3937_RS00505	ds-WP_033111500.1	372	0	0	0.0	0.0
NC_014500.1	gene-DDA3937_RS00510	ds-WP_013315811.1	702	0	0	0.0	0.0
NC_014500.1	gene-DDA3937_RS00515	ds-WP_033111501.1	909	0	0	0.0	0.0
NC_014500.1	gene-DDA3937_RS00520	bcsO	606	0	0	0.0	0.0
NC_014500.1	gene-DDA3937_RS00525	yhjQ	816	0	0	0.0	0.0
NC_014500.1	gene-DDA3937_RS00530	bcsA	2091	0	0	0.0	0.0
NC_014500.1	gene-DDA3937_RS00535	bcsB	2514	0	0	0.0	0.0
NC_014500.1	gene-DDA3937_RS00540	ds-WP_013315818.1	3897	0	0	0.0	0.0
NC_014500.1	gene-DDA3937_RS00545	ds-WP_013315819.1	468	0	0	0.0	0.0
NC_014500.1	gene-DDA3937_RS00550	ds-WP_013315820.1	999	0	0	0.0	0.0
NC_014500.1	gene-DDA3937_RS00555	ds-WP_013315821.1	1287	0	0	0.0	0.0
NC_014500.1	gene-DDA3937_RS00560	ds-WP_013315822.1	1464	0	0	0.0	0.0
NC_014500.1	gene-DDA3937_RS00565	ds-WP_013315823.1	1026	0	0	0.0	0.0
NC_014500.1	gene-DDA3937_RS00570	ds-DDA3937_RS00570	270	0	0	0.0	0.0
NC_014500.1	gene-DDA3937_RS21740	ds-DDA3937_RS21740	339	0	0	0.0	0.0
NC_014500.1	gene-DDA3937_RS00575	ds-WP_013315826.1	501	0	0	0.0	0.0
NC_014500.1	gene-DDA3937_RS00580	kdgK	933	0	0	0.0	0.0
NC_014500.1	gene-DDA3937_RS00585	ds-WP_013315829.1	204	0	0	0.0	0.0
NC_014500.1	gene-DDA3937_RS00590	yhjD	987	0	0	0.0	0.0
NC_014500.1	gene-DDA3937_RS00595	ds-WP_033111503.1	1224	0	0	0.0	0.0
NC_014500.1	gene-DDA3937_RS00600	ds-WP_033111504.1	564	0	0	0.0	0.0
NC_014500.1	gene-DDA3937_RS00605	ds-WP_013315833.1	672	0	0	0.0	0.0
NC_014500.1	gene-DDA3937_RS00610	tusA	246	0	0	0.0	0.0
NC_014500.1	gene-DDA3937_RS00615	ds-WP_013315835.1	630	0	0	0.0	0.0
NC_014500.1	gene-DDA3937_RS00620	ds-WP_013315836.1	327	0	0	0.0	0.0
NC_014500.1	gene-DDA3937_RS00625	ds-WP_033112182.1	282	0	0	0.0	0.0
NC_014500.1	gene-DDA3937_RS00630	rsmD	624	0	0	0.0	0.0
NC_014500.1	gene-DDA3937_RS00635	ftsY	1341	0	0	0.0	0.0
NC_014500.1	gene-DDA3937_RS00640	ftsE	669	0	0	0.0	0.0
NC_014500.1	gene-DDA3937_RS00645	ftsX	972	0	0	0.0	0.0
NC_014500.1	gene-DDA3937_RS00650	rpoH	858	0	0	0.0	0.0
NC_014500.1	gene-DDA3937_RS00655	panM	438	0	0	0.0	0.0
NC_014500.1	gene-DDA3937_RS00660	ds-WP_033111505.1	1113	0	0	0.0	0.0
NC_014500.1	gene-DDA3937_RS00665	livH	927	0	0	0.0	0.0
NC_014500.1	gene-DDA3937_RS00670	ds-WP_013315846.1	1275	0	0	0.0	0.0
NC_014500.1	gene-DDA3937_RS00675	livG	771	0	0	0.0	0.0
NC_014500.1	gene-DDA3937_RS00680	livF	702	0	0	0.0	0.0
NC_014500.1	gene-DDA3937_RS00685	ds-WP_033111506.1	1185	0	0	0.0	0.0
NC_014500.1	gene-DDA3937_RS00690	ds-WP_033111507.1	1638	0	0	0.0	0.0
NC_014500.1	gene-DDA3937_RS00695	ds-WP_033111508.1	918	0	0	0.0	0.0
NC_014500.1	gene-DDA3937_RS00700	ds-WP_033111509.1	1620	0	0	0.0	0.0
NC_014500.1	gene-DDA3937_RS00705	ds-WP_013315853.1	1629	0	0	0.0	0.0
NC_014500.1	gene-DDA3937_RS00710	ds-WP_013315854.1	1662	0	0	0.0	0.0
NC_014500.1	gene-DDA3937_RS00715	ds-WP_033111510.1	1683	0	0	0.0	0.0
NC_014500.1	gene-DDA3937_RS00720	ugpB	1320	0	0	0.0	0.0
NC_014500.1	gene-DDA3937_RS00725	ugpA	888	0	0	0.0	0.0
NC_014500.1	gene-DDA3937_RS00730	ugpE	849	0	0	0.0	0.0
NC_014500.1	gene-DDA3937_RS00735	ds-WP_013315859.1	1077	0	0	0.0	0.0
NC_014500.1	gene-DDA3937_RS00740	ugpQ	750	0	0	0.0	0.0
NC_014500.1	gene-DDA3937_RS00745	ds-WP_013315861.1	957	0	0	0.0	0.0
NC_014500.1	gene-DDA3937_RS00750	ds-WP_013315862.1	285	0	0	0.0	0.0
NC_014500.1	gene-DDA3937_RS00755	ds-WP_013315863.1	465	0	0	0.0	0.0
NC_014500.1	gene-DDA3937_RS00760	ds-WP_033111511.1	591	0	0	0.0	0.0
NC_014500.1	gene-DDA3937_RS00765	ds-WP_013315865.1	774	0	0	0.0	0.0
NC_014500.1	gene-DDA3937_RS00770	ds-WP_013315866.1	2202	0	0	0.0	0.0
NC_014500.1	gene-DDA3937_RS00775	cpxA	1374	0	0	0.0	0.0
NC_014500.1	gene-DDA3937_RS00780	cpxR	699	0	0	0.0	0.0
NC_014500.1	gene-DDA3937_RS00785	cpxP	561	0	0	0.0	0.0
NC_014500.1	gene-DDA3937_RS00790	ds-WP_033111512.1	489	0	0	0.0	0.0
NC_014500.1	gene-DDA3937_RS00795	ds-DDA3937_RS00795	471	0	0	0.0	0.0
NC_014500.1	gene-DDA3937_RS00800	ds-WP_013315872.1	1293	0	0	0.0	0.0
NC_014500.1	gene-DDA3937_RS00805	ds-WP_013315873.1	378	0	0	0.0	0.0
NC_014500.1	gene-DDA3937_RS00810	ds-WP_033111513.1	1185	0	0	0.0	0.0
NC_014500.1	gene-DDA3937_RS00815	ds-WP_033111514.1	621	0	0	0.0	0.0
NC_014500.1	gene-DDA3937_RS00820	ds-WP_033111515.1	1359	0	0	0.0	0.0
NC_014500.1	gene-DDA3937_RS00825	ds-WP_013315877.1	396	0	0	0.0	0.0
NC_014500.1	gene-DDA3937_RS00830	ds-WP_033111516.1	465	0	0	0.0	0.0
NC_014500.1	gene-DDA3937_RS00835	ds-WP_013315879.1	471	0	0	0.0	0.0
NC_014500.1	gene-DDA3937_RS00840	fieF	903	0	0	0.0	0.0
NC_014500.1	gene-DDA3937_RS00845	pfkA	963	0	0	0.0	0.0
NC_014500.1	gene-DDA3937_RS00850	aguB	885	0	0	0.0	0.0
NC_014500.1	gene-DDA3937_RS00855	aguA	1101	0	0	0.0	0.0
NC_014500.1	gene-DDA3937_RS00860	phoA	1440	0	0	0.0	0.0
NC_014500.1	gene-DDA3937_RS00865	tpiA	771	0	0	0.0	0.0
NC_014500.1	gene-DDA3937_RS00870	ds-WP_033111518.1	597	0	0	0.0	0.0
NC_014500.1	gene-DDA3937_RS00875	ds-WP_013315887.1	426	0	0	0.0	0.0
NC_014500.1	gene-DDA3937_RS00880	fpr	747	0	0	0.0	0.0
NC_014500.1	gene-DDA3937_RS00885	glpX	1011	0	0	0.0	0.0
NC_014500.1	gene-DDA3937_RS00890	glpK	1512	0	0	0.0	0.0
NC_014500.1	gene-DDA3937_RS00895	ds-WP_013315891.1	852	0	0	0.0	0.0
NC_014500.1	gene-DDA3937_RS00900	zapB	243	0	0	0.0	0.0
NC_014500.1	gene-DDA3937_RS00905	rraA	486	0	0	0.0	0.0
NC_014500.1	gene-DDA3937_RS00910	ds-WP_033111519.1	918	0	0	0.0	0.0
NC_014500.1	gene-DDA3937_RS00915	hslU	1332	0	0	0.0	0.0
NC_014500.1	gene-DDA3937_RS00920	hslV	531	0	0	0.0	0.0
NC_014500.1	gene-DDA3937_RS00925	ftsN	930	0	0	0.0	0.0
NC_014500.1	gene-DDA3937_RS00930	cytR	1071	0	0	0.0	0.0
NC_014500.1	gene-DDA3937_RS00935	priA	2199	0	0	0.0	0.0
NC_014500.1	gene-DDA3937_RS00940	rpmE	216	0	0	0.0	0.0
NC_014500.1	gene-DDA3937_RS00945	metJ	318	0	0	0.0	0.0
NC_014500.1	gene-DDA3937_RS00950	metB	1161	0	0	0.0	0.0
NC_014500.1	gene-DDA3937_RS00955	ds-WP_013315903.1	2436	0	0	0.0	0.0
NC_014500.1	gene-DDA3937_RS00960	metF	897	0	0	0.0	0.0
NC_014500.1	gene-DDA3937_RS00965	ds-WP_013315905.1	732	0	0	0.0	0.0
NC_014500.1	gene-DDA3937_RS00970	oxyR	918	0	0	0.0	0.0
NC_014500.1	gene-DDA3937_RS00975	sthA	1401	0	0	0.0	0.0
NC_014500.1	gene-DDA3937_RS00980	fabR	639	0	0	0.0	0.0
NC_014500.1	gene-DDA3937_RS00985	ds-WP_013315910.1	375	0	0	0.0	0.0
NC_014500.1	gene-DDA3937_RS00990	trmA	1104	0	0	0.0	0.0
NC_014500.1	gene-DDA3937_RS00995	btuB	1872	0	0	0.0	0.0
NC_014500.1	gene-DDA3937_RS01000	murI	873	0	0	0.0	0.0
NC_014500.1	gene-DDA3937_RS01025	murB	1038	0	0	0.0	0.0
NC_014500.1	gene-DDA3937_RS01030	birA	960	0	0	0.0	0.0
NC_014500.1	gene-DDA3937_RS01035	coaA	951	0	0	0.0	0.0
NC_014500.1	gene-DDA3937_RS01040	ds-WP_033111521.1	549	0	0	0.0	0.0
NC_014500.1	gene-DDA3937_RS01065	tuf	1185	510	510	43.037974683544306	43.037974683544306
NC_014500.1	gene-DDA3937_RS01070	secE	384	0	0	0.0	0.0
NC_014500.1	gene-DDA3937_RS01075	nusG	546	0	0	0.0	0.0
NC_014500.1	gene-DDA3937_RS01080	rplK	429	0	0	0.0	0.0
NC_014500.1	gene-DDA3937_RS01085	rplA	705	0	0	0.0	0.0
NC_014500.1	gene-DDA3937_RS01090	rplJ	498	0	0	0.0	0.0
NC_014500.1	gene-DDA3937_RS01095	rplL	369	0	0	0.0	0.0
NC_014500.1	gene-DDA3937_RS01100	rpoB	4029	0	0	0.0	0.0
NC_014500.1	gene-DDA3937_RS01105	rpoC	4224	0	0	0.0	0.0
NC_014500.1	gene-DDA3937_RS01110	ds-WP_013315927.1	258	0	0	0.0	0.0
NC_014500.1	gene-DDA3937_RS01115	ds-WP_033111522.1	1098	0	0	0.0	0.0
NC_014500.1	gene-DDA3937_RS23385	ds-WP_071819860.1	183	0	0	0.0	0.0
NC_014500.1	gene-DDA3937_RS21760	ds-WP_022631757.1	186	0	0	0.0	0.0
NC_014500.1	gene-DDA3937_RS01120	ds-WP_013315931.1	1437	0	0	0.0	0.0
NC_014500.1	gene-DDA3937_RS01125	ds-WP_013315932.1	768	0	0	0.0	0.0
NC_014500.1	gene-DDA3937_RS01130	ds-WP_013315933.1	603	0	0	0.0	0.0
NC_014500.1	gene-DDA3937_RS01135	ds-WP_202796562.1	627	0	0	0.0	0.0
NC_014500.1	gene-DDA3937_RS01140	ds-WP_013315935.1	672	0	0	0.0	0.0
NC_014500.1	gene-DDA3937_RS01145	ds-WP_033111523.1	1464	0	0	0.0	0.0
NC_014500.1	gene-DDA3937_RS01150	thiH	1164	0	0	0.0	0.0
NC_014500.1	gene-DDA3937_RS01155	ds-WP_013315938.1	780	0	0	0.0	0.0
NC_014500.1	gene-DDA3937_RS01160	thiS	201	0	0	0.0	0.0
NC_014500.1	gene-DDA3937_RS01165	ds-WP_013315940.1	750	0	0	0.0	0.0
NC_014500.1	gene-DDA3937_RS01170	thiE	636	0	0	0.0	0.0
NC_014500.1	gene-DDA3937_RS01175	thiC	1872	0	0	0.0	0.0
NC_014500.1	gene-DDA3937_RS01180	ds-WP_013315943.1	450	0	0	0.0	0.0
NC_014500.1	gene-DDA3937_RS01185	nudC	774	0	0	0.0	0.0
NC_014500.1	gene-DDA3937_RS01190	hemE	1074	0	0	0.0	0.0
NC_014500.1	gene-DDA3937_RS01195	nfi	675	0	0	0.0	0.0
NC_014500.1	gene-DDA3937_RS01200	ds-WP_013315947.1	591	0	0	0.0	0.0
NC_014500.1	gene-DDA3937_RS01205	hupA	273	0	0	0.0	0.0
NC_014500.1	gene-DDA3937_RS01210	ds-WP_013315948.1	711	0	0	0.0	0.0
NC_014500.1	gene-DDA3937_RS01215	purD	1290	0	0	0.0	0.0
NC_014500.1	gene-DDA3937_RS01220	purH	1590	0	0	0.0	0.0
NC_014500.1	gene-DDA3937_RS01250	ds-WP_013315952.1	237	0	0	0.0	0.0
NC_014500.1	gene-DDA3937_RS01255	ds-WP_013315953.1	762	0	0	0.0	0.0
NC_014500.1	gene-DDA3937_RS01260	ds-WP_013315954.1	1095	0	0	0.0	0.0
NC_014500.1	gene-DDA3937_RS01265	ds-WP_013315955.1	1179	0	0	0.0	0.0
NC_014500.1	gene-DDA3937_RS01270	ds-WP_013315956.1	1026	0	0	0.0	0.0
NC_014500.1	gene-DDA3937_RS01275	ds-WP_033111525.1	696	0	0	0.0	0.0
NC_014500.1	gene-DDA3937_RS01280	ds-WP_013315958.1	666	0	0	0.0	0.0
NC_014500.1	gene-DDA3937_RS01285	ds-WP_033111526.1	771	0	0	0.0	0.0
NC_014500.1	gene-DDA3937_RS01290	ds-WP_013315960.1	1143	0	0	0.0	0.0
NC_014500.1	gene-DDA3937_RS01295	ds-WP_033112185.1	843	0	0	0.0	0.0
NC_014500.1	gene-DDA3937_RS01300	ds-WP_013315962.1	894	0	0	0.0	0.0
NC_014500.1	gene-DDA3937_RS01305	ds-WP_033111527.1	396	0	0	0.0	0.0
NC_014500.1	gene-DDA3937_RS01310	ds-WP_148226853.1	210	0	0	0.0	0.0
NC_014500.1	gene-DDA3937_RS01315	ds-WP_013315965.1	1047	0	0	0.0	0.0
NC_014500.1	gene-DDA3937_RS01320	ds-WP_013315966.1	1221	0	0	0.0	0.0
NC_014500.1	gene-DDA3937_RS01325	ds-WP_013315967.1	738	0	0	0.0	0.0
NC_014500.1	gene-DDA3937_RS01330	ds-WP_033111530.1	225	0	0	0.0	0.0
NC_014500.1	gene-DDA3937_RS23390	ds-WP_033111531.1	195	0	0	0.0	0.0
NC_014500.1	gene-DDA3937_RS01340	ds-WP_013315970.1	222	0	0	0.0	0.0
NC_014500.1	gene-DDA3937_RS01345	ds-WP_013315971.1	216	0	0	0.0	0.0
NC_014500.1	gene-DDA3937_RS01350	ds-WP_013315972.1	1770	0	0	0.0	0.0
NC_014500.1	gene-DDA3937_RS01355	ds-WP_033111532.1	180	0	0	0.0	0.0
NC_014500.1	gene-DDA3937_RS01360	ds-WP_033111533.1	1926	0	0	0.0	0.0
NC_014500.1	gene-DDA3937_RS01365	ds-WP_052303353.1	2829	0	0	0.0	0.0
NC_014500.1	gene-DDA3937_RS01370	fis	297	0	0	0.0	0.0
NC_014500.1	gene-DDA3937_RS01375	dusB	966	0	0	0.0	0.0
NC_014500.1	gene-DDA3937_RS01380	prmA	888	0	0	0.0	0.0
NC_014500.1	gene-DDA3937_RS01385	panF	1452	0	0	0.0	0.0
NC_014500.1	gene-DDA3937_RS01390	ds-WP_013315978.1	243	0	0	0.0	0.0
NC_014500.1	gene-DDA3937_RS01395	accC	1344	0	0	0.0	0.0
NC_014500.1	gene-DDA3937_RS01400	accB	426	0	0	0.0	0.0
NC_014500.1	gene-DDA3937_RS01405	aroQ	453	0	0	0.0	0.0
NC_014500.1	gene-DDA3937_RS01410	msrQ	600	0	0	0.0	0.0
NC_014500.1	gene-DDA3937_RS01415	msrP	1002	0	0	0.0	0.0
NC_014500.1	gene-DDA3937_RS01420	ds-WP_013315984.1	987	0	0	0.0	0.0
NC_014500.1	gene-DDA3937_RS01425	csrD	1947	0	0	0.0	0.0
NC_014500.1	gene-DDA3937_RS01430	mreB	1044	0	0	0.0	0.0
NC_014500.1	gene-DDA3937_RS01435	mreC	1137	0	0	0.0	0.0
NC_014500.1	gene-DDA3937_RS01440	mreD	489	0	0	0.0	0.0
NC_014500.1	gene-DDA3937_RS01445	maf	594	0	0	0.0	0.0
NC_014500.1	gene-DDA3937_RS01450	rng	1470	0	0	0.0	0.0
NC_014500.1	gene-DDA3937_RS01455	yhdP	3837	0	0	0.0	0.0
NC_014500.1	gene-DDA3937_RS01460	tldD	1446	0	0	0.0	0.0
NC_014500.1	gene-DDA3937_RS01465	aaeR	945	0	0	0.0	0.0
NC_014500.1	gene-DDA3937_RS01470	ds-WP_013315994.1	204	0	0	0.0	0.0
NC_014500.1	gene-DDA3937_RS01475	aaeA	924	0	0	0.0	0.0
NC_014500.1	gene-DDA3937_RS01480	aaeB	1950	0	0	0.0	0.0
NC_014500.1	gene-DDA3937_RS01485	ds-WP_033111535.1	501	0	0	0.0	0.0
NC_014500.1	gene-DDA3937_RS01490	ds-WP_013315998.1	627	0	0	0.0	0.0
NC_014500.1	gene-DDA3937_RS01495	ds-WP_013315999.1	549	0	0	0.0	0.0
NC_014500.1	gene-DDA3937_RS01500	pmbA	1341	0	0	0.0	0.0
NC_014500.1	gene-DDA3937_RS01505	rnk	411	0	0	0.0	0.0
NC_014500.1	gene-DDA3937_RS01510	npr	273	0	0	0.0	0.0
NC_014500.1	gene-DDA3937_RS01515	rapZ	855	0	0	0.0	0.0
NC_014500.1	gene-DDA3937_RS01520	ptsN	489	0	0	0.0	0.0
NC_014500.1	gene-DDA3937_RS01525	hpf	288	0	0	0.0	0.0
NC_014500.1	gene-DDA3937_RS01530	rpoN	1434	0	0	0.0	0.0
NC_014500.1	gene-DDA3937_RS01535	lptB	726	0	0	0.0	0.0
NC_014500.1	gene-DDA3937_RS01540	lptA	579	0	0	0.0	0.0
NC_014500.1	gene-DDA3937_RS01545	lptC	570	0	0	0.0	0.0
NC_014500.1	gene-DDA3937_RS01550	kdsC	567	0	0	0.0	0.0
NC_014500.1	gene-DDA3937_RS01555	kdsD	987	0	0	0.0	0.0
NC_014500.1	gene-DDA3937_RS01560	ds-WP_013316012.1	963	0	0	0.0	0.0
NC_014500.1	gene-DDA3937_RS01565	mlaF	810	0	0	0.0	0.0
NC_014500.1	gene-DDA3937_RS01570	mlaE	783	0	0	0.0	0.0
NC_014500.1	gene-DDA3937_RS01575	mlaD	624	0	0	0.0	0.0
NC_014500.1	gene-DDA3937_RS01580	mlaC	654	0	0	0.0	0.0
NC_014500.1	gene-DDA3937_RS01585	mlaB	303	0	0	0.0	0.0
NC_014500.1	gene-DDA3937_RS01590	ibaG	255	0	0	0.0	0.0
NC_014500.1	gene-DDA3937_RS01595	murA	1263	0	0	0.0	0.0
NC_014500.1	gene-DDA3937_RS01600	degS	1062	0	0	0.0	0.0
NC_014500.1	gene-DDA3937_RS01605	degQ	1371	0	0	0.0	0.0
NC_014500.1	gene-DDA3937_RS01610	ds-DDA3937_RS01610	405	0	0	0.0	0.0
NC_014500.1	gene-DDA3937_RS01615	ds-WP_013316022.1	1131	0	0	0.0	0.0
NC_014500.1	gene-DDA3937_RS01620	ds-WP_013316023.1	888	0	0	0.0	0.0
NC_014500.1	gene-DDA3937_RS01625	rplM	429	0	0	0.0	0.0
NC_014500.1	gene-DDA3937_RS01630	rpsI	393	0	0	0.0	0.0
NC_014500.1	gene-DDA3937_RS01635	ds-WP_013316026.1	627	0	0	0.0	0.0
NC_014500.1	gene-DDA3937_RS01640	ds-WP_013316027.1	1254	0	0	0.0	0.0
NC_014500.1	gene-DDA3937_RS01645	sspA	642	0	0	0.0	0.0
NC_014500.1	gene-DDA3937_RS01650	sspB	498	0	0	0.0	0.0
NC_014500.1	gene-DDA3937_RS01655	ds-WP_033111537.1	411	0	0	0.0	0.0
NC_014500.1	gene-DDA3937_RS01660	ds-WP_013316031.1	1419	0	0	0.0	0.0
NC_014500.1	gene-DDA3937_RS01665	gltB	4461	0	0	0.0	0.0
NC_014500.1	gene-DDA3937_RS01670	ds-WP_013316034.1	930	0	0	0.0	0.0
NC_014500.1	gene-DDA3937_RS01675	arcB	2340	0	0	0.0	0.0
NC_014500.1	gene-DDA3937_RS01680	elbB	654	0	0	0.0	0.0
NC_014500.1	gene-DDA3937_RS01685	mtgA	750	0	0	0.0	0.0
NC_014500.1	gene-DDA3937_RS01690	ds-WP_033111539.1	1302	0	0	0.0	0.0
NC_014500.1	gene-DDA3937_RS01695	yraP	576	0	0	0.0	0.0
NC_014500.1	gene-DDA3937_RS01700	diaA	591	0	0	0.0	0.0
NC_014500.1	gene-DDA3937_RS01705	ds-WP_171850599.1	357	0	0	0.0	0.0
NC_014500.1	gene-DDA3937_RS01710	ds-WP_013316041.1	2052	0	0	0.0	0.0
NC_014500.1	gene-DDA3937_RS01715	rsmI	870	0	0	0.0	0.0
NC_014500.1	gene-DDA3937_RS01720	ds-WP_013316043.1	810	0	0	0.0	0.0
NC_014500.1	gene-DDA3937_RS01725	ygiD	789	0	0	0.0	0.0
NC_014500.1	gene-DDA3937_RS01730	ds-WP_013316045.1	1161	0	0	0.0	0.0
NC_014500.1	gene-DDA3937_RS01735	ds-WP_033111540.1	762	0	0	0.0	0.0
NC_014500.1	gene-DDA3937_RS01740	tolC	1413	0	0	0.0	0.0
NC_014500.1	gene-DDA3937_RS01745	nudF	636	0	0	0.0	0.0
NC_014500.1	gene-DDA3937_RS01750	ds-WP_013316049.1	423	0	0	0.0	0.0
NC_014500.1	gene-DDA3937_RS01755	cpdA	828	0	0	0.0	0.0
NC_014500.1	gene-DDA3937_RS01760	yqiA	582	0	0	0.0	0.0
NC_014500.1	gene-DDA3937_RS01765	parE	1896	0	0	0.0	0.0
NC_014500.1	gene-DDA3937_RS01770	ds-WP_013316053.1	897	0	0	0.0	0.0
NC_014500.1	gene-DDA3937_RS01775	ds-WP_013316054.1	582	0	0	0.0	0.0
NC_014500.1	gene-DDA3937_RS01780	parC	2277	0	0	0.0	0.0
NC_014500.1	gene-DDA3937_RS01785	ds-WP_013316056.1	738	0	0	0.0	0.0
NC_014500.1	gene-DDA3937_RS01790	ftsP	1419	0	0	0.0	0.0
NC_014500.1	gene-DDA3937_RS01795	dkgA	846	0	0	0.0	0.0
NC_014500.1	gene-DDA3937_RS01800	yqhD	1164	0	0	0.0	0.0
NC_014500.1	gene-DDA3937_RS01805	ds-WP_033111542.1	912	0	0	0.0	0.0
NC_014500.1	gene-DDA3937_RS01810	ds-WP_013316061.1	660	0	0	0.0	0.0
NC_014500.1	gene-DDA3937_RS01815	metC	1194	0	0	0.0	0.0
NC_014500.1	gene-DDA3937_RS01820	exbB	849	0	0	0.0	0.0
NC_014500.1	gene-DDA3937_RS01825	exbD	420	0	0	0.0	0.0
NC_014500.1	gene-DDA3937_RS01830	ds-WP_033111543.1	651	0	0	0.0	0.0
NC_014500.1	gene-DDA3937_RS01835	ds-WP_033112191.1	1020	0	0	0.0	0.0
NC_014500.1	gene-DDA3937_RS01840	ds-WP_013316068.1	1413	0	0	0.0	0.0
NC_014500.1	gene-DDA3937_RS01845	ds-WP_013316069.1	1371	0	0	0.0	0.0
NC_014500.1	gene-DDA3937_RS01850	ds-WP_013316070.1	1617	0	0	0.0	0.0
NC_014500.1	gene-DDA3937_RS01855	ds-WP_013316071.1	924	0	0	0.0	0.0
NC_014500.1	gene-DDA3937_RS01860	casA	1509	0	0	0.0	0.0
NC_014500.1	gene-DDA3937_RS01865	ds-WP_013316074.1	453	0	0	0.0	0.0
NC_014500.1	gene-DDA3937_RS01870	nrdG	465	0	0	0.0	0.0
NC_014500.1	gene-DDA3937_RS01875	nrdD	2139	0	0	0.0	0.0
NC_014500.1	gene-DDA3937_RS01880	ds-WP_013316077.1	909	0	0	0.0	0.0
NC_014500.1	gene-DDA3937_RS01885	ds-WP_033111544.1	1542	0	0	0.0	0.0
NC_014500.1	gene-DDA3937_RS01890	ds-WP_042318034.1	945	0	0	0.0	0.0
NC_014500.1	gene-DDA3937_RS01895	ds-WP_013316080.1	816	0	0	0.0	0.0
NC_014500.1	gene-DDA3937_RS01900	ds-WP_013316081.1	1608	0	0	0.0	0.0
NC_014500.1	gene-DDA3937_RS01905	ds-WP_033111545.1	1692	0	0	0.0	0.0
NC_014500.1	gene-DDA3937_RS01910	ds-WP_013316083.1	1341	0	0	0.0	0.0
NC_014500.1	gene-DDA3937_RS23395	ds-WP_158305113.1	756	0	0	0.0	0.0
NC_014500.1	gene-DDA3937_RS01915	ridA	387	0	0	0.0	0.0
NC_014500.1	gene-DDA3937_RS01920	pyrI	465	0	0	0.0	0.0
NC_014500.1	gene-DDA3937_RS01925	pyrB	936	0	0	0.0	0.0
NC_014500.1	gene-DDA3937_RS01930	ds-WP_013316089.1	468	0	0	0.0	0.0
NC_014500.1	gene-DDA3937_RS01935	ds-WP_033111546.1	1437	0	0	0.0	0.0
NC_014500.1	gene-DDA3937_RS01940	argF	1017	0	0	0.0	0.0
NC_014500.1	gene-DDA3937_RS01945	rraB	429	0	0	0.0	0.0
NC_014500.1	gene-DDA3937_RS01950	ds-WP_013316094.1	504	0	0	0.0	0.0
NC_014500.1	gene-DDA3937_RS01955	ds-WP_013316096.1	588	0	0	0.0	0.0
NC_014500.1	gene-DDA3937_RS01960	ds-WP_033112194.1	483	0	0	0.0	0.0
NC_014500.1	gene-DDA3937_RS01965	ds-WP_013316098.1	1068	0	0	0.0	0.0
NC_014500.1	gene-DDA3937_RS01970	ds-WP_013316099.1	1620	0	0	0.0	0.0
NC_014500.1	gene-DDA3937_RS22980	ds-WP_148226855.1	475	379	379	79.78947368421052	79.78947368421052
NC_014500.1	gene-DDA3937_RS22980	ds-WP_148226855.1	887	887	887	100.0	100.0
NC_014500.1	gene-DDA3937_RS01985	ds-WP_013316102.1	2859	0	0	0.0	0.0
NC_014500.1	gene-DDA3937_RS01990	ds-WP_013316103.1	450	0	0	0.0	0.0
NC_014500.1	gene-DDA3937_RS01995	pepA	1509	0	0	0.0	0.0
NC_014500.1	gene-DDA3937_RS02000	lptF	1119	0	0	0.0	0.0
NC_014500.1	gene-DDA3937_RS02005	lptG	1071	0	0	0.0	0.0
NC_014500.1	gene-DDA3937_RS02015	ds-WP_013316107.1	1263	0	0	0.0	0.0
NC_014500.1	gene-DDA3937_RS02020	ds-WP_033111547.1	2559	0	0	0.0	0.0
NC_014500.1	gene-DDA3937_RS02025	ds-WP_033111548.1	1041	0	0	0.0	0.0
NC_014500.1	gene-DDA3937_RS02030	ds-WP_013316110.1	882	0	0	0.0	0.0
NC_014500.1	gene-DDA3937_RS02035	ds-WP_026357784.1	201	0	0	0.0	0.0
NC_014500.1	gene-DDA3937_RS02040	ds-WP_013316111.1	540	0	0	0.0	0.0
NC_014500.1	gene-DDA3937_RS02045	ds-WP_013316112.1	2046	0	0	0.0	0.0
NC_014500.1	gene-DDA3937_RS02050	ds-WP_013316114.1	267	0	0	0.0	0.0
NC_014500.1	gene-DDA3937_RS02055	ds-WP_013316116.1	402	0	0	0.0	0.0
NC_014500.1	gene-DDA3937_RS02060	ds-WP_013316117.1	480	0	0	0.0	0.0
NC_014500.1	gene-DDA3937_RS02065	ds-WP_013316118.1	273	0	0	0.0	0.0
NC_014500.1	gene-DDA3937_RS02070	ds-WP_081441324.1	720	0	0	0.0	0.0
NC_014500.1	gene-DDA3937_RS02075	ds-WP_013316120.1	258	0	0	0.0	0.0
NC_014500.1	gene-DDA3937_RS02080	ds-WP_033111549.1	339	0	0	0.0	0.0
NC_014500.1	gene-DDA3937_RS02085	ds-WP_033111550.1	804	0	0	0.0	0.0
NC_014500.1	gene-DDA3937_RS02090	ds-WP_013316124.1	483	0	0	0.0	0.0
NC_014500.1	gene-DDA3937_RS02095	ds-WP_033111551.1	375	0	0	0.0	0.0
NC_014500.1	gene-DDA3937_RS02100	ds-WP_013316126.1	423	0	0	0.0	0.0
NC_014500.1	gene-DDA3937_RS22985	ds-WP_148226856.1	408	0	0	0.0	0.0
NC_014500.1	gene-DDA3937_RS02105	ds-DDA3937_RS02105	353	0	0	0.0	0.0
NC_014500.1	gene-DDA3937_RS02110	ds-WP_033111552.1	627	0	0	0.0	0.0
NC_014500.1	gene-DDA3937_RS02115	ds-WP_013316130.1	627	0	0	0.0	0.0
NC_014500.1	gene-DDA3937_RS02120	ds-WP_013316131.1	777	0	0	0.0	0.0
NC_014500.1	gene-DDA3937_RS02125	ds-WP_013316132.1	1392	0	0	0.0	0.0
NC_014500.1	gene-DDA3937_RS02130	ds-WP_013316133.1	1485	0	0	0.0	0.0
NC_014500.1	gene-DDA3937_RS02135	ds-WP_033111553.1	450	0	0	0.0	0.0
NC_014500.1	gene-DDA3937_RS02140	ds-WP_013316135.1	432	0	0	0.0	0.0
NC_014500.1	gene-DDA3937_RS21785	ds-DDA3937_RS21785	183	0	0	0.0	0.0
NC_014500.1	gene-DDA3937_RS02145	ds-WP_013316137.1	624	0	0	0.0	0.0
NC_014500.1	gene-DDA3937_RS02150	ds-WP_033111555.1	1161	0	0	0.0	0.0
NC_014500.1	gene-DDA3937_RS02155	ds-WP_033111556.1	792	0	0	0.0	0.0
NC_014500.1	gene-DDA3937_RS02160	ds-WP_013316140.1	804	0	0	0.0	0.0
NC_014500.1	gene-DDA3937_RS02165	ds-WP_013316141.1	921	0	0	0.0	0.0
NC_014500.1	gene-DDA3937_RS02170	ds-WP_033111557.1	804	0	0	0.0	0.0
NC_014500.1	gene-DDA3937_RS02175	ds-WP_013316143.1	936	0	0	0.0	0.0
NC_014500.1	gene-DDA3937_RS02180	ds-WP_013316144.1	633	0	0	0.0	0.0
NC_014500.1	gene-DDA3937_RS02185	ds-WP_042318721.1	1560	0	0	0.0	0.0
NC_014500.1	gene-DDA3937_RS02190	ds-WP_013316146.1	1068	0	0	0.0	0.0
NC_014500.1	gene-DDA3937_RS02195	ds-WP_013316147.1	1512	0	0	0.0	0.0
NC_014500.1	gene-DDA3937_RS02200	ds-WP_033111559.1	798	0	0	0.0	0.0
NC_014500.1	gene-DDA3937_RS02205	ds-WP_013316149.1	660	0	0	0.0	0.0
NC_014500.1	gene-DDA3937_RS02210	ds-WP_013316150.1	612	0	0	0.0	0.0
NC_014500.1	gene-DDA3937_RS02215	ds-WP_013316151.1	600	0	0	0.0	0.0
NC_014500.1	gene-DDA3937_RS02220	ds-WP_022631961.1	636	0	0	0.0	0.0
NC_014500.1	gene-DDA3937_RS02225	ds-WP_013316153.1	1533	0	0	0.0	0.0
NC_014500.1	gene-DDA3937_RS02230	ds-WP_013316154.1	918	0	0	0.0	0.0
NC_014500.1	gene-DDA3937_RS02235	ds-WP_033111560.1	927	0	0	0.0	0.0
NC_014500.1	gene-DDA3937_RS02240	ds-WP_033111561.1	1050	0	0	0.0	0.0
NC_014500.1	gene-DDA3937_RS02245	ds-WP_013316157.1	864	0	0	0.0	0.0
NC_014500.1	gene-DDA3937_RS02250	ds-WP_033111562.1	1419	0	0	0.0	0.0
NC_014500.1	gene-DDA3937_RS02255	ds-WP_013316159.1	933	0	0	0.0	0.0
NC_014500.1	gene-DDA3937_RS02260	ds-WP_013316160.1	1017	0	0	0.0	0.0
NC_014500.1	gene-DDA3937_RS21795	ds-WP_071783813.1	183	0	0	0.0	0.0
NC_014500.1	gene-DDA3937_RS02265	ds-WP_013316161.1	1092	0	0	0.0	0.0
NC_014500.1	gene-DDA3937_RS02270	ds-WP_033111563.1	654	0	0	0.0	0.0
NC_014500.1	gene-DDA3937_RS02275	ds-WP_033111564.1	504	0	0	0.0	0.0
NC_014500.1	gene-DDA3937_RS02280	ds-WP_033112197.1	531	0	0	0.0	0.0
NC_014500.1	gene-DDA3937_RS02285	ds-WP_033111565.1	1233	0	0	0.0	0.0
NC_014500.1	gene-DDA3937_RS02290	ds-WP_033111566.1	711	0	0	0.0	0.0
NC_014500.1	gene-DDA3937_RS02295	ds-WP_013316167.1	807	0	0	0.0	0.0
NC_014500.1	gene-DDA3937_RS02300	ds-WP_033111567.1	1590	0	0	0.0	0.0
NC_014500.1	gene-DDA3937_RS02305	rhaM	315	0	0	0.0	0.0
NC_014500.1	gene-DDA3937_RS23400	ds-WP_158305114.1	177	0	0	0.0	0.0
NC_014500.1	gene-DDA3937_RS02310	rhaD	837	0	0	0.0	0.0
NC_014500.1	gene-DDA3937_RS02315	ds-WP_013316171.1	1257	0	0	0.0	0.0
NC_014500.1	gene-DDA3937_RS02320	rhaB	1473	0	0	0.0	0.0
NC_014500.1	gene-DDA3937_RS02325	rhaS	837	0	0	0.0	0.0
NC_014500.1	gene-DDA3937_RS02330	rhaR	855	0	0	0.0	0.0
NC_014500.1	gene-DDA3937_RS02335	ds-WP_071819898.1	297	0	0	0.0	0.0
NC_014500.1	gene-DDA3937_RS02340	ds-WP_013316176.1	270	0	0	0.0	0.0
NC_014500.1	gene-DDA3937_RS02345	ds-WP_013316177.1	258	0	0	0.0	0.0
NC_014500.1	gene-DDA3937_RS02350	ds-WP_033111568.1	1701	0	0	0.0	0.0
NC_014500.1	gene-DDA3937_RS02355	ds-WP_033111569.1	840	0	0	0.0	0.0
NC_014500.1	gene-DDA3937_RS02360	ds-WP_013316180.1	966	0	0	0.0	0.0
NC_014500.1	gene-DDA3937_RS02365	ds-WP_033111570.1	1629	0	0	0.0	0.0
NC_014500.1	gene-DDA3937_RS02370	ds-WP_013316182.1	543	0	0	0.0	0.0
NC_014500.1	gene-DDA3937_RS02375	ds-WP_013315785.1-2	1005	1005	1005	100.0	100.0
NC_014500.1	gene-DDA3937_RS02380	ds-WP_013316184.1	579	0	0	0.0	0.0
NC_014500.1	gene-DDA3937_RS02385	ubiI	1212	0	0	0.0	0.0
NC_014500.1	gene-DDA3937_RS02390	ubiH	1179	0	0	0.0	0.0
NC_014500.1	gene-DDA3937_RS02395	pepP	1329	0	0	0.0	0.0
NC_014500.1	gene-DDA3937_RS02400	ds-WP_013316188.1	585	0	0	0.0	0.0
NC_014500.1	gene-DDA3937_RS02405	zapA	330	0	0	0.0	0.0
NC_014500.1	gene-DDA3937_RS02410	ds-WP_013316189.1	615	0	0	0.0	0.0
NC_014500.1	gene-DDA3937_RS02415	nadR	1257	0	0	0.0	0.0
NC_014500.1	gene-DDA3937_RS02420	radA	1386	0	0	0.0	0.0
NC_014500.1	gene-DDA3937_RS02425	serB	978	0	0	0.0	0.0
NC_014500.1	gene-DDA3937_RS02430	ds-WP_013316193.1	681	0	0	0.0	0.0
NC_014500.1	gene-DDA3937_RS02435	tam	777	0	0	0.0	0.0
NC_014500.1	gene-DDA3937_RS02440	ds-WP_013316195.1	873	0	0	0.0	0.0
NC_014500.1	gene-DDA3937_RS02445	prfC	1590	0	0	0.0	0.0
NC_014500.1	gene-DDA3937_RS02450	osmY	657	0	0	0.0	0.0
NC_014500.1	gene-DDA3937_RS21810	ds-WP_013316198.1	162	0	0	0.0	0.0
NC_014500.1	gene-DDA3937_RS02455	ds-WP_013316199.1	189	0	0	0.0	0.0
NC_014500.1	gene-DDA3937_RS02460	ds-WP_042318723.1	843	0	0	0.0	0.0
NC_014500.1	gene-DDA3937_RS02465	ds-WP_013316201.1	720	0	0	0.0	0.0
NC_014500.1	gene-DDA3937_RS02470	ds-WP_013316202.1	765	0	0	0.0	0.0
NC_014500.1	gene-DDA3937_RS02475	ds-WP_013316203.1	1719	0	0	0.0	0.0
NC_014500.1	gene-DDA3937_RS21815	ds-DDA3937_RS21815	105	0	0	0.0	0.0
NC_014500.1	gene-DDA3937_RS02480	ds-WP_033111571.1	423	0	0	0.0	0.0
NC_014500.1	gene-DDA3937_RS02485	ds-WP_033111572.1	624	0	0	0.0	0.0
NC_014500.1	gene-DDA3937_RS02490	ds-WP_033111573.1	1170	0	0	0.0	0.0
NC_014500.1	gene-DDA3937_RS02495	ds-WP_033111574.1	243	0	0	0.0	0.0
NC_014500.1	gene-DDA3937_RS02500	ds-WP_013316211.1	816	0	0	0.0	0.0
NC_014500.1	gene-DDA3937_RS02505	ds-WP_033112202.1	942	0	0	0.0	0.0
NC_014500.1	gene-DDA3937_RS02510	ds-WP_013316213.1	999	0	0	0.0	0.0
NC_014500.1	gene-DDA3937_RS02515	ahpC	564	0	0	0.0	0.0
NC_014500.1	gene-DDA3937_RS02520	ahpF	1563	0	0	0.0	0.0
NC_014500.1	gene-DDA3937_RS02525	ds-WP_013316216.1	831	0	0	0.0	0.0
NC_014500.1	gene-DDA3937_RS02530	ds-WP_013316217.1	681	0	0	0.0	0.0
NC_014500.1	gene-DDA3937_RS02535	uraH	333	0	0	0.0	0.0
NC_014500.1	gene-DDA3937_RS02540	uraD	501	0	0	0.0	0.0
NC_014500.1	gene-DDA3937_RS02545	ds-WP_013316221.1	2439	0	0	0.0	0.0
NC_014500.1	gene-DDA3937_RS02550	cadR	432	0	0	0.0	0.0
NC_014500.1	gene-DDA3937_RS02555	ds-WP_013316223.1	1023	0	0	0.0	0.0
NC_014500.1	gene-DDA3937_RS02560	ds-WP_033111575.1	1200	0	0	0.0	0.0
NC_014500.1	gene-DDA3937_RS02565	ds-WP_042318064.1	1350	0	0	0.0	0.0
NC_014500.1	gene-DDA3937_RS02570	ds-WP_013316226.1	1287	0	0	0.0	0.0
NC_014500.1	gene-DDA3937_RS02575	ds-WP_013316227.1	558	0	0	0.0	0.0
NC_014500.1	gene-DDA3937_RS02580	ds-WP_013316228.1	2133	0	0	0.0	0.0
NC_014500.1	gene-DDA3937_RS02585	ds-WP_013316229.1	1212	0	0	0.0	0.0
NC_014500.1	gene-DDA3937_RS02590	ds-WP_013316230.1	1383	0	0	0.0	0.0
NC_014500.1	gene-DDA3937_RS02595	ds-WP_033111576.1	990	0	0	0.0	0.0
NC_014500.1	gene-DDA3937_RS02600	ds-WP_013316232.1	1212	0	0	0.0	0.0
NC_014500.1	gene-DDA3937_RS02605	ds-WP_013316233.1	1116	0	0	0.0	0.0
NC_014500.1	gene-DDA3937_RS02610	ds-WP_013316234.1	408	0	0	0.0	0.0
NC_014500.1	gene-DDA3937_RS02615	ds-WP_013316235.1	1395	0	0	0.0	0.0
NC_014500.1	gene-DDA3937_RS02620	ds-WP_013316236.1	501	0	0	0.0	0.0
NC_014500.1	gene-DDA3937_RS02625	ds-WP_013316237.1	294	0	0	0.0	0.0
NC_014500.1	gene-DDA3937_RS21820	ds-DDA3937_RS21820	424	0	0	0.0	0.0
NC_014500.1	gene-DDA3937_RS02630	ds-WP_013316238.1	1740	0	0	0.0	0.0
NC_014500.1	gene-DDA3937_RS21825	ccdB	295	0	0	0.0	0.0
NC_014500.1	gene-DDA3937_RS22990	ds-DDA3937_RS22990	102	0	0	0.0	0.0
NC_014500.1	gene-DDA3937_RS02640	ds-WP_033111578.1	492	0	0	0.0	0.0
NC_014500.1	gene-DDA3937_RS02645	ds-WP_013316243.1	294	0	0	0.0	0.0
NC_014500.1	gene-DDA3937_RS02650	ds-WP_033111579.1	489	0	0	0.0	0.0
NC_014500.1	gene-DDA3937_RS02655	ds-WP_013316245.1	2043	0	0	0.0	0.0
NC_014500.1	gene-DDA3937_RS02660	ds-WP_013316246.1	1344	0	0	0.0	0.0
NC_014500.1	gene-DDA3937_RS02665	ccdB	306	0	0	0.0	0.0
NC_014500.1	gene-DDA3937_RS02670	ccdA	219	0	0	0.0	0.0
NC_014500.1	gene-DDA3937_RS02675	ds-WP_013316248.1	744	0	0	0.0	0.0
NC_014500.1	gene-DDA3937_RS02680	ds-WP_013316250.1	351	0	0	0.0	0.0
NC_014500.1	gene-DDA3937_RS02685	ds-WP_033111580.1	189	0	0	0.0	0.0
NC_014500.1	gene-DDA3937_RS02690	ds-WP_013316251.1	1260	0	0	0.0	0.0
NC_014500.1	gene-DDA3937_RS02700	ds-WP_013316252.1	576	0	0	0.0	0.0
NC_014500.1	gene-DDA3937_RS02705	ds-WP_013316253.1	1719	0	0	0.0	0.0
NC_014500.1	gene-DDA3937_RS02710	cutA	402	0	0	0.0	0.0
NC_014500.1	gene-DDA3937_RS02715	ds-WP_013316255.1	1302	0	0	0.0	0.0
NC_014500.1	gene-DDA3937_RS02720	aspA	1440	0	0	0.0	0.0
NC_014500.1	gene-DDA3937_RS02725	ds-WP_013316257.1	528	0	0	0.0	0.0
NC_014500.1	gene-DDA3937_RS02730	ds-WP_013316258.1	294	0	0	0.0	0.0
NC_014500.1	gene-DDA3937_RS02735	groL	1647	0	0	0.0	0.0
NC_014500.1	gene-DDA3937_RS02740	ubiC	516	0	0	0.0	0.0
NC_014500.1	gene-DDA3937_RS02745	ubiA	864	0	0	0.0	0.0
NC_014500.1	gene-DDA3937_RS02750	plsB	2490	0	0	0.0	0.0
NC_014500.1	gene-DDA3937_RS02755	ds-WP_013316263.1	366	0	0	0.0	0.0
NC_014500.1	gene-DDA3937_RS02760	lexA	612	0	0	0.0	0.0
NC_014500.1	gene-DDA3937_RS02765	zur	510	0	0	0.0	0.0
NC_014500.1	gene-DDA3937_RS02770	ds-WP_013316266.1	705	0	0	0.0	0.0
NC_014500.1	gene-DDA3937_RS02775	ds-WP_013316267.1	897	0	0	0.0	0.0
NC_014500.1	gene-DDA3937_RS02780	ds-WP_013316268.1	987	0	0	0.0	0.0
NC_014500.1	gene-DDA3937_RS02785	ds-WP_033111581.1	396	0	0	0.0	0.0
NC_014500.1	gene-DDA3937_RS02790	ds-WP_013316270.1	306	0	0	0.0	0.0
NC_014500.1	gene-DDA3937_RS02795	ds-WP_013316271.1	399	0	0	0.0	0.0
NC_014500.1	gene-DDA3937_RS02800	ds-WP_013316272.1	306	0	0	0.0	0.0
NC_014500.1	gene-DDA3937_RS02805	mzrA	351	0	0	0.0	0.0
NC_014500.1	gene-DDA3937_RS02810	ds-WP_013316274.1	675	0	0	0.0	0.0
NC_014500.1	gene-DDA3937_RS02815	exuR	780	0	0	0.0	0.0
NC_014500.1	gene-DDA3937_RS02820	ds-WP_013316276.1	1299	0	0	0.0	0.0
NC_014500.1	gene-DDA3937_RS02825	uxaC	1419	0	0	0.0	0.0
NC_014500.1	gene-DDA3937_RS02830	ds-WP_013316278.1	1452	0	0	0.0	0.0
NC_014500.1	gene-DDA3937_RS02835	ds-WP_013316279.1	1491	0	0	0.0	0.0
NC_014500.1	gene-DDA3937_RS02840	ds-WP_013316280.1	546	0	0	0.0	0.0
NC_014500.1	gene-DDA3937_RS02845	ds-WP_013316281.1	954	0	0	0.0	0.0
NC_014500.1	gene-DDA3937_RS02850	rlmG	1173	0	0	0.0	0.0
NC_014500.1	gene-DDA3937_RS02855	ds-WP_013316283.1	297	0	0	0.0	0.0
NC_014500.1	gene-DDA3937_RS02860	ds-WP_013316284.1	948	0	0	0.0	0.0
NC_014500.1	gene-DDA3937_RS02865	uhpA	591	0	0	0.0	0.0
NC_014500.1	gene-DDA3937_RS02870	uhpB	1512	0	0	0.0	0.0
NC_014500.1	gene-DDA3937_RS02875	ds-WP_013316287.1	1362	0	0	0.0	0.0
NC_014500.1	gene-DDA3937_RS02880	uhpT	1392	0	0	0.0	0.0
NC_014500.1	gene-DDA3937_RS02885	spy	477	0	0	0.0	0.0
NC_014500.1	gene-DDA3937_RS02890	apbE	1050	0	0	0.0	0.0
NC_014500.1	gene-DDA3937_RS02895	ds-WP_033112207.1	1695	0	0	0.0	0.0
NC_014500.1	gene-DDA3937_RS02900	ds-WP_013316292.1	804	0	0	0.0	0.0
NC_014500.1	gene-DDA3937_RS02905	ds-DDA3937_RS02905	2771	0	0	0.0	0.0
NC_014500.1	gene-DDA3937_RS02910	ds-WP_013316293.1	981	0	0	0.0	0.0
NC_014500.1	gene-DDA3937_RS02915	ds-WP_013316294.1	582	0	0	0.0	0.0
NC_014500.1	gene-DDA3937_RS02920	ds-WP_013316295.1	1050	0	0	0.0	0.0
NC_014500.1	gene-DDA3937_RS02925	ds-WP_033111584.1	867	0	0	0.0	0.0
NC_014500.1	gene-DDA3937_RS02930	ds-WP_013316297.1	822	0	0	0.0	0.0
NC_014500.1	gene-DDA3937_RS02935	ds-WP_013316298.1	1002	0	0	0.0	0.0
NC_014500.1	gene-DDA3937_RS02945	rpoD	1836	0	0	0.0	0.0
NC_014500.1	gene-DDA3937_RS02950	dnaG	1755	0	0	0.0	0.0
NC_014500.1	gene-DDA3937_RS02955	rpsU	216	0	0	0.0	0.0
NC_014500.1	gene-DDA3937_RS02960	tsaD	1014	0	0	0.0	0.0
NC_014500.1	gene-DDA3937_RS02965	argR	471	0	0	0.0	0.0
NC_014500.1	gene-DDA3937_RS02970	mdh	942	0	0	0.0	0.0
NC_014500.1	gene-DDA3937_RS21855	ds-WP_013316304.1	282	0	0	0.0	0.0
NC_014500.1	gene-DDA3937_RS02975	ds-WP_013316305.1	387	0	0	0.0	0.0
NC_014500.1	gene-DDA3937_RS02980	ds-WP_033112208.1	375	0	0	0.0	0.0
NC_014500.1	gene-DDA3937_RS02985	ispB	972	0	0	0.0	0.0
NC_014500.1	gene-DDA3937_RS02990	rplU	312	0	0	0.0	0.0
NC_014500.1	gene-DDA3937_RS02995	rpmA	258	0	0	0.0	0.0
NC_014500.1	gene-DDA3937_RS03000	ds-WP_013316309.1	945	0	0	0.0	0.0
NC_014500.1	gene-DDA3937_RS03005	cgtA	1176	0	0	0.0	0.0
NC_014500.1	gene-DDA3937_RS03010	dacB	1434	0	0	0.0	0.0
NC_014500.1	gene-DDA3937_RS03015	greA	477	0	0	0.0	0.0
NC_014500.1	gene-DDA3937_RS03020	yhbY	294	0	0	0.0	0.0
NC_014500.1	gene-DDA3937_RS03025	rlmE	630	0	0	0.0	0.0
NC_014500.1	gene-DDA3937_RS03030	ftsH	1953	0	0	0.0	0.0
NC_014500.1	gene-DDA3937_RS03035	folP	834	0	0	0.0	0.0
NC_014500.1	gene-DDA3937_RS03040	glmM	1338	0	0	0.0	0.0
NC_014500.1	gene-DDA3937_RS03045	secG	336	0	0	0.0	0.0
NC_014500.1	gene-DDA3937_RS03060	rimP	453	0	0	0.0	0.0
NC_014500.1	gene-DDA3937_RS03065	nusA	1491	0	0	0.0	0.0
NC_014500.1	gene-DDA3937_RS03070	infB	2718	0	0	0.0	0.0
NC_014500.1	gene-DDA3937_RS03075	rbfA	402	0	0	0.0	0.0
NC_014500.1	gene-DDA3937_RS03080	truB	957	0	0	0.0	0.0
NC_014500.1	gene-DDA3937_RS03085	rpsO	270	0	0	0.0	0.0
NC_014500.1	gene-DDA3937_RS03090	pnp	2121	0	0	0.0	0.0
NC_014500.1	gene-DDA3937_RS03095	nlpI	885	0	0	0.0	0.0
NC_014500.1	gene-DDA3937_RS23000	yrbN	60	0	0	0.0	0.0
NC_014500.1	gene-DDA3937_RS03100	ds-WP_013316327.1	1896	0	0	0.0	0.0
NC_014500.1	gene-DDA3937_RS03105	ds-WP_013316328.1	1020	0	0	0.0	0.0
NC_014500.1	gene-DDA3937_RS03110	ds-WP_013316329.1	879	0	0	0.0	0.0
NC_014500.1	gene-DDA3937_RS03115	ds-WP_013316330.1	999	0	0	0.0	0.0
NC_014500.1	gene-DDA3937_RS03120	ds-WP_013316331.1	525	0	0	0.0	0.0
NC_014500.1	gene-DDA3937_RS03125	ds-WP_013316332.1	504	0	0	0.0	0.0
NC_014500.1	gene-DDA3937_RS03130	ds-WP_077245492.1	375	0	0	0.0	0.0
NC_014500.1	gene-DDA3937_RS03135	deoC	780	0	0	0.0	0.0
NC_014500.1	gene-DDA3937_RS03140	deoA	1332	0	0	0.0	0.0
NC_014500.1	gene-DDA3937_RS03145	deoB	1224	0	0	0.0	0.0
NC_014500.1	gene-DDA3937_RS03150	deoD	726	0	0	0.0	0.0
NC_014500.1	gene-DDA3937_RS03160	ds-WP_033111586.1	555	0	0	0.0	0.0
NC_014500.1	gene-DDA3937_RS03165	ds-WP_013316340.1	918	0	0	0.0	0.0
NC_014500.1	gene-DDA3937_RS03170	ds-WP_033111587.1	396	0	0	0.0	0.0
NC_014500.1	gene-DDA3937_RS03175	ds-WP_013316342.1	393	0	0	0.0	0.0
NC_014500.1	gene-DDA3937_RS03180	rimI	444	0	0	0.0	0.0
NC_014500.1	gene-DDA3937_RS03185	ds-WP_013316344.1	420	0	0	0.0	0.0
NC_014500.1	gene-DDA3937_RS03190	rsmC	1029	0	0	0.0	0.0
NC_014500.1	gene-DDA3937_RS03195	ds-WP_013316346.1	996	0	0	0.0	0.0
NC_014500.1	gene-DDA3937_RS03200	ds-WP_013316347.1	903	0	0	0.0	0.0
NC_014500.1	gene-DDA3937_RS03220	ds-WP_013316348.1	285	0	0	0.0	0.0
NC_014500.1	gene-DDA3937_RS03225	ds-WP_033111588.1	894	0	0	0.0	0.0
NC_014500.1	gene-DDA3937_RS03230	budA	789	0	0	0.0	0.0
NC_014500.1	gene-DDA3937_RS03235	alsS	1680	0	0	0.0	0.0
NC_014500.1	gene-DDA3937_RS03240	fucO	1152	0	0	0.0	0.0
NC_014500.1	gene-DDA3937_RS03245	gcvT	1101	0	0	0.0	0.0
NC_014500.1	gene-DDA3937_RS03250	gcvH	408	0	0	0.0	0.0
NC_014500.1	gene-DDA3937_RS03255	gcvP	2874	0	0	0.0	0.0
NC_014500.1	gene-DDA3937_RS03260	ds-WP_202796563.1	654	0	0	0.0	0.0
NC_014500.1	gene-DDA3937_RS03265	ds-WP_013316358.1	609	0	0	0.0	0.0
NC_014500.1	gene-DDA3937_RS03270	ds-WP_013316359.1	651	0	0	0.0	0.0
NC_014500.1	gene-DDA3937_RS03275	ygfZ	981	0	0	0.0	0.0
NC_014500.1	gene-DDA3937_RS03280	sdhE	267	0	0	0.0	0.0
NC_014500.1	gene-DDA3937_RS03285	ds-WP_013316362.1	432	0	0	0.0	0.0
NC_014500.1	gene-DDA3937_RS03290	fldB	519	0	0	0.0	0.0
NC_014500.1	gene-DDA3937_RS03295	ds-WP_013316364.1	1326	0	0	0.0	0.0
NC_014500.1	gene-DDA3937_RS03300	xerD	900	0	0	0.0	0.0
NC_014500.1	gene-DDA3937_RS03305	dsbC	717	0	0	0.0	0.0
NC_014500.1	gene-DDA3937_RS03310	recJ	1731	0	0	0.0	0.0
NC_014500.1	gene-DDA3937_RS03315	prfB	75	0	0	0.0	0.0
NC_014500.1	gene-DDA3937_RS03315	prfB	1023	0	0	0.0	0.0
NC_014500.1	gene-DDA3937_RS03320	lysS	1518	0	0	0.0	0.0
NC_014500.1	gene-DDA3937_RS03325	ds-WP_148226857.1	1062	0	0	0.0	0.0
NC_014500.1	gene-DDA3937_RS03330	ds-WP_013316372.1	1596	0	0	0.0	0.0
NC_014500.1	gene-DDA3937_RS03335	ds-WP_013316373.1	465	0	0	0.0	0.0
NC_014500.1	gene-DDA3937_RS03340	ds-WP_013316374.1	1428	0	0	0.0	0.0
NC_014500.1	gene-DDA3937_RS03345	ds-WP_033111592.1	756	0	0	0.0	0.0
NC_014500.1	gene-DDA3937_RS03350	ds-WP_013316377.1	672	0	0	0.0	0.0
NC_014500.1	gene-DDA3937_RS03365	ds-WP_148226858.1	256	0	0	0.0	0.0
NC_014500.1	gene-DDA3937_RS03365	ds-WP_148226858.1	845	0	0	0.0	0.0
NC_014500.1	gene-DDA3937_RS03370	ds-WP_033111594.1	1113	0	0	0.0	0.0
NC_014500.1	gene-DDA3937_RS03375	ds-WP_033111595.1	1128	0	0	0.0	0.0
NC_014500.1	gene-DDA3937_RS03380	ds-WP_013316381.1	3081	0	0	0.0	0.0
NC_014500.1	gene-DDA3937_RS03385	ds-WP_013316382.1	702	0	0	0.0	0.0
NC_014500.1	gene-DDA3937_RS03390	ds-WP_033112210.1	1425	0	0	0.0	0.0
NC_014500.1	gene-DDA3937_RS03395	ds-WP_013316384.1	579	0	0	0.0	0.0
NC_014500.1	gene-DDA3937_RS03400	ds-WP_148226859.1	225	0	0	0.0	0.0
NC_014500.1	gene-DDA3937_RS03405	ds-WP_013316387.1	378	0	0	0.0	0.0
NC_014500.1	gene-DDA3937_RS03410	ds-WP_033111597.1	1896	0	0	0.0	0.0
NC_014500.1	gene-DDA3937_RS03415	ds-WP_013316389.1	975	0	0	0.0	0.0
NC_014500.1	gene-DDA3937_RS03420	ds-WP_013316390.1	549	0	0	0.0	0.0
NC_014500.1	gene-DDA3937_RS03425	ds-WP_033111598.1	1323	0	0	0.0	0.0
NC_014500.1	gene-DDA3937_RS03430	ds-WP_033112211.1	1080	0	0	0.0	0.0
NC_014500.1	gene-DDA3937_RS03435	ds-WP_013316393.1	822	0	0	0.0	0.0
NC_014500.1	gene-DDA3937_RS03440	ds-WP_013316394.1	888	0	0	0.0	0.0
NC_014500.1	gene-DDA3937_RS03445	ds-WP_033111599.1	873	0	0	0.0	0.0
NC_014500.1	gene-DDA3937_RS03450	ds-WP_013316396.1	429	0	0	0.0	0.0
NC_014500.1	gene-DDA3937_RS03455	lpxP	921	0	0	0.0	0.0
NC_014500.1	gene-DDA3937_RS03460	ds-WP_013316399.1	1368	0	0	0.0	0.0
NC_014500.1	gene-DDA3937_RS03465	ds-WP_013316400.1	1647	0	0	0.0	0.0
NC_014500.1	gene-DDA3937_RS03470	actP	1659	0	0	0.0	0.0
NC_014500.1	gene-DDA3937_RS03475	ds-WP_013316402.1	312	0	0	0.0	0.0
NC_014500.1	gene-DDA3937_RS03480	acs	1962	0	0	0.0	0.0
NC_014500.1	gene-DDA3937_RS03485	ds-WP_013316404.1	393	0	0	0.0	0.0
NC_014500.1	gene-DDA3937_RS03490	ds-WP_013316406.1	2388	0	0	0.0	0.0
NC_014500.1	gene-DDA3937_RS03495	ds-WP_013316408.1	1155	0	0	0.0	0.0
NC_014500.1	gene-DDA3937_RS03500	ds-WP_033111601.1	1611	0	0	0.0	0.0
NC_014500.1	gene-DDA3937_RS03505	ds-WP_033111602.1	1059	0	0	0.0	0.0
NC_014500.1	gene-DDA3937_RS03510	ds-WP_013316411.1	906	0	0	0.0	0.0
NC_014500.1	gene-DDA3937_RS03515	ds-WP_162467706.1	864	0	0	0.0	0.0
NC_014500.1	gene-DDA3937_RS03520	ds-WP_023637605.1	774	0	0	0.0	0.0
NC_014500.1	gene-DDA3937_RS03525	ds-WP_042318736.1	474	0	0	0.0	0.0
NC_014500.1	gene-DDA3937_RS03530	ds-WP_013316415.1	954	0	0	0.0	0.0
NC_014500.1	gene-DDA3937_RS03535	ds-WP_013316416.1	1011	0	0	0.0	0.0
NC_014500.1	gene-DDA3937_RS03540	ds-WP_013316418.1	1527	0	0	0.0	0.0
NC_014500.1	gene-DDA3937_RS03545	ds-WP_013316419.1	210	0	0	0.0	0.0
NC_014500.1	gene-DDA3937_RS03550	ds-WP_013316420.1	1497	0	0	0.0	0.0
NC_014500.1	gene-DDA3937_RS03555	ds-WP_013316421.1	1605	0	0	0.0	0.0
NC_014500.1	gene-DDA3937_RS03560	ds-WP_013316422.1	1137	0	0	0.0	0.0
NC_014500.1	gene-DDA3937_RS03565	ds-WP_013316423.1	456	0	0	0.0	0.0
NC_014500.1	gene-DDA3937_RS03570	ds-WP_013316424.1	1098	0	0	0.0	0.0
NC_014500.1	gene-DDA3937_RS03575	nifJ	3534	0	0	0.0	0.0
NC_014500.1	gene-DDA3937_RS03580	ds-WP_013316427.1	423	0	0	0.0	0.0
NC_014500.1	gene-DDA3937_RS03585	ds-WP_013316428.1	546	0	0	0.0	0.0
NC_014500.1	gene-DDA3937_RS03590	ds-WP_013316429.1	624	0	0	0.0	0.0
NC_014500.1	gene-DDA3937_RS03595	ds-WP_013316430.1	726	0	0	0.0	0.0
NC_014500.1	gene-DDA3937_RS03600	ds-WP_033112214.1	1569	0	0	0.0	0.0
NC_014500.1	gene-DDA3937_RS03605	ds-WP_033111603.1	1458	0	0	0.0	0.0
NC_014500.1	gene-DDA3937_RS03610	ds-WP_013316433.1	240	0	0	0.0	0.0
NC_014500.1	gene-DDA3937_RS03615	ds-WP_013316434.1	396	0	0	0.0	0.0
NC_014500.1	gene-DDA3937_RS03620	ds-WP_013316435.1	285	0	0	0.0	0.0
NC_014500.1	gene-DDA3937_RS03625	ddlA	1101	0	0	0.0	0.0
NC_014500.1	gene-DDA3937_RS03630	ds-WP_013316437.1	825	0	0	0.0	0.0
NC_014500.1	gene-DDA3937_RS03635	ds-WP_033111604.1	1371	0	0	0.0	0.0
NC_014500.1	gene-DDA3937_RS03640	ds-WP_033111605.1	1155	0	0	0.0	0.0
NC_014500.1	gene-DDA3937_RS03645	ds-WP_042318107.1	1422	0	0	0.0	0.0
NC_014500.1	gene-DDA3937_RS03650	ds-WP_033111606.1	1176	0	0	0.0	0.0
NC_014500.1	gene-DDA3937_RS03655	ds-WP_013316442.1	888	0	0	0.0	0.0
NC_014500.1	gene-DDA3937_RS03660	dkgB	807	0	0	0.0	0.0
NC_014500.1	gene-DDA3937_RS03665	ds-WP_033111607.1	858	0	0	0.0	0.0
NC_014500.1	gene-DDA3937_RS03670	ds-WP_033111608.1	1512	0	0	0.0	0.0
NC_014500.1	gene-DDA3937_RS03675	iolD	1932	0	0	0.0	0.0
NC_014500.1	gene-DDA3937_RS03680	sbmC	462	0	0	0.0	0.0
NC_014500.1	gene-DDA3937_RS03685	ds-WP_013316450.1	1299	0	0	0.0	0.0
NC_014500.1	gene-DDA3937_RS23020	ds-WP_148226860.1	198	0	0	0.0	0.0
NC_014500.1	gene-DDA3937_RS03690	ds-WP_013316451.1	750	0	0	0.0	0.0
NC_014500.1	gene-DDA3937_RS03695	ds-WP_013316452.1	471	0	0	0.0	0.0
NC_014500.1	gene-DDA3937_RS03700	iolG	987	0	0	0.0	0.0
NC_014500.1	gene-DDA3937_RS03705	ds-WP_033111610.1	939	0	0	0.0	0.0
NC_014500.1	gene-DDA3937_RS03710	ds-WP_013316455.1	1548	0	0	0.0	0.0
NC_014500.1	gene-DDA3937_RS03715	ds-WP_033112216.1	1035	0	0	0.0	0.0
NC_014500.1	gene-DDA3937_RS03720	ds-WP_013316457.1	1134	0	0	0.0	0.0
NC_014500.1	gene-DDA3937_RS03725	iolC	1986	0	0	0.0	0.0
NC_014500.1	gene-DDA3937_RS03730	iolE	891	0	0	0.0	0.0
NC_014500.1	gene-DDA3937_RS03735	iolB	828	0	0	0.0	0.0
NC_014500.1	gene-DDA3937_RS03740	ds-WP_013316461.1	990	876	876	88.48484848484848	88.48484848484848
NC_014500.1	gene-DDA3937_RS03745	mltB	1104	0	0	0.0	0.0
NC_014500.1	gene-DDA3937_RS03750	ds-WP_013316464.1	924	0	0	0.0	0.0
NC_014500.1	gene-DDA3937_RS03755	ds-WP_013316465.1	1215	0	0	0.0	0.0
NC_014500.1	gene-DDA3937_RS03760	menC	1113	0	0	0.0	0.0
NC_014500.1	gene-DDA3937_RS03765	ds-WP_033111613.1	933	0	0	0.0	0.0
NC_014500.1	gene-DDA3937_RS21865	ds-WP_033111614.1	273	0	0	0.0	0.0
NC_014500.1	gene-DDA3937_RS03775	ds-WP_033112217.1	783	0	0	0.0	0.0
NC_014500.1	gene-DDA3937_RS03780	ds-WP_013316470.1	636	0	0	0.0	0.0
NC_014500.1	gene-DDA3937_RS03785	ds-WP_033111615.1	408	0	0	0.0	0.0
NC_014500.1	gene-DDA3937_RS03790	ds-WP_013316472.1	387	0	0	0.0	0.0
NC_014500.1	gene-DDA3937_RS03795	ds-WP_033111617.1	822	0	0	0.0	0.0
NC_014500.1	gene-DDA3937_RS03800	fabF	1287	0	0	0.0	0.0
NC_014500.1	gene-DDA3937_RS03805	ds-WP_013316475.1	807	0	0	0.0	0.0
NC_014500.1	gene-DDA3937_RS03810	ds-WP_013316476.1	3066	0	0	0.0	0.0
NC_014500.1	gene-DDA3937_RS03815	ds-WP_013316477.1	1116	0	0	0.0	0.0
NC_014500.1	gene-DDA3937_RS03820	ds-WP_013316478.1	618	0	0	0.0	0.0
NC_014500.1	gene-DDA3937_RS03825	ds-WP_013316479.1	1479	0	0	0.0	0.0
NC_014500.1	gene-DDA3937_RS03830	ds-WP_013316480.1	1410	0	0	0.0	0.0
NC_014500.1	gene-DDA3937_RS03840	ds-DDA3937_RS03840	1110	78	78	7.027027027027027	7.027027027027027
NC_014500.1	gene-DDA3937_RS03845	ds-WP_033111618.1	684	0	0	0.0	0.0
NC_014500.1	gene-DDA3937_RS03850	ds-WP_013316484.1	4968	0	0	0.0	0.0
NC_014500.1	gene-DDA3937_RS03855	ds-WP_013316485.1	1239	0	0	0.0	0.0
NC_014500.1	gene-DDA3937_RS03860	ds-WP_013316486.1	1176	0	0	0.0	0.0
NC_014500.1	gene-DDA3937_RS03870	radC	510	0	0	0.0	0.0
NC_014500.1	gene-DDA3937_RS03875	ds-WP_012768885.1	312	0	0	0.0	0.0
NC_014500.1	gene-DDA3937_RS03880	ds-WP_013316490.1	240	0	0	0.0	0.0
NC_014500.1	gene-DDA3937_RS03885	ds-WP_013316491.1	309	0	0	0.0	0.0
NC_014500.1	gene-DDA3937_RS03890	ds-WP_148226861.1	597	0	0	0.0	0.0
NC_014500.1	gene-DDA3937_RS21875	ds-WP_013316493.1	798	0	0	0.0	0.0
NC_014500.1	gene-DDA3937_RS03895	ds-WP_033111622.1	297	0	0	0.0	0.0
NC_014500.1	gene-DDA3937_RS03900	ds-WP_013316495.1	813	0	0	0.0	0.0
NC_014500.1	gene-DDA3937_RS03905	ds-WP_148226862.1	567	0	0	0.0	0.0
NC_014500.1	gene-DDA3937_RS03910	ds-WP_033111624.1	1941	0	0	0.0	0.0
NC_014500.1	gene-DDA3937_RS21880	ds-DDA3937_RS21880	215	0	0	0.0	0.0
NC_014500.1	gene-DDA3937_RS03920	dptF	1650	0	0	0.0	0.0
NC_014500.1	gene-DDA3937_RS03925	dptG	1326	0	0	0.0	0.0
NC_014500.1	gene-DDA3937_RS03930	dptH	5081	0	0	0.0	0.0
NC_014500.1	gene-DDA3937_RS03935	ds-WP_033111626.1	1104	0	0	0.0	0.0
NC_014500.1	gene-DDA3937_RS21885	ds-WP_071819868.1	957	0	0	0.0	0.0
NC_014500.1	gene-DDA3937_RS03945	dndE	354	0	0	0.0	0.0
NC_014500.1	gene-DDA3937_RS03950	dndD	2010	0	0	0.0	0.0
NC_014500.1	gene-DDA3937_RS03955	dndC	1635	0	0	0.0	0.0
NC_014500.1	gene-DDA3937_RS03960	dndB	1086	0	0	0.0	0.0
NC_014500.1	gene-DDA3937_RS21890	ds-DDA3937_RS21890	222	0	0	0.0	0.0
NC_014500.1	gene-DDA3937_RS03965	ds-WP_013316511.1	351	0	0	0.0	0.0
NC_014500.1	gene-DDA3937_RS03970	ds-WP_042318120.1	339	0	0	0.0	0.0
NC_014500.1	gene-DDA3937_RS03975	ds-WP_013316514.1	306	0	0	0.0	0.0
NC_014500.1	gene-DDA3937_RS03980	ds-WP_033111628.1	915	0	0	0.0	0.0
NC_014500.1	gene-DDA3937_RS21900	ds-WP_013316516.1	261	0	0	0.0	0.0
NC_014500.1	gene-DDA3937_RS03985	ds-WP_033111629.1	1956	0	0	0.0	0.0
NC_014500.1	gene-DDA3937_RS03990	ds-WP_013316518.1	441	0	0	0.0	0.0
NC_014500.1	gene-DDA3937_RS03995	trbB	954	0	0	0.0	0.0
NC_014500.1	gene-DDA3937_RS04000	ds-WP_167535243.1	345	0	0	0.0	0.0
NC_014500.1	gene-DDA3937_RS04005	ds-WP_013316521.1	273	0	0	0.0	0.0
NC_014500.1	gene-DDA3937_RS04010	ds-WP_033111630.1	2451	0	0	0.0	0.0
NC_014500.1	gene-DDA3937_RS04015	trbJ	732	0	0	0.0	0.0
NC_014500.1	gene-DDA3937_RS04020	trbL	1164	0	0	0.0	0.0
NC_014500.1	gene-DDA3937_RS04025	ds-WP_033111633.1	705	0	0	0.0	0.0
NC_014500.1	gene-DDA3937_RS04030	trbG	897	0	0	0.0	0.0
NC_014500.1	gene-DDA3937_RS04035	ds-WP_033111634.1	1239	0	0	0.0	0.0
NC_014500.1	gene-DDA3937_RS04040	ds-WP_013316528.1	312	0	0	0.0	0.0
NC_014500.1	gene-DDA3937_RS04045	ds-WP_013316529.1	285	0	0	0.0	0.0
NC_014500.1	gene-DDA3937_RS04050	ds-WP_013316531.1	630	0	0	0.0	0.0
NC_014500.1	gene-DDA3937_RS04055	ds-WP_013316532.1	450	0	0	0.0	0.0
NC_014500.1	gene-DDA3937_RS21905	ds-WP_013316533.1	513	0	0	0.0	0.0
NC_014500.1	gene-DDA3937_RS04065	ds-WP_033111636.1	402	10	10	2.487562189054726	2.487562189054726
NC_014500.1	gene-DDA3937_RS04070	ds-WP_012768900.1	219	8	8	3.65296803652968	3.65296803652968
NC_014500.1	gene-DDA3937_RS21910	ds-WP_013316538.1	231	0	0	0.0	0.0
NC_014500.1	gene-DDA3937_RS04080	ds-WP_013316539.1	246	0	0	0.0	0.0
NC_014500.1	gene-DDA3937_RS23025	ds-DDA3937_RS23025	228	0	0	0.0	0.0
NC_014500.1	gene-DDA3937_RS04085	ds-WP_033111638.1	327	0	0	0.0	0.0
NC_014500.1	gene-DDA3937_RS04090	ds-WP_013316541.1	408	0	0	0.0	0.0
NC_014500.1	gene-DDA3937_RS04095	ds-WP_013316542.1	4305	0	0	0.0	0.0
NC_014500.1	gene-DDA3937_RS04100	ds-WP_013316543.1	408	0	0	0.0	0.0
NC_014500.1	gene-DDA3937_RS04105	tssI	1854	0	0	0.0	0.0
NC_014500.1	gene-DDA3937_RS04110	ds-WP_013316545.1	519	0	0	0.0	0.0
NC_014500.1	gene-DDA3937_RS04115	ds-WP_013316546.1	1092	0	0	0.0	0.0
NC_014500.1	gene-DDA3937_RS04120	ds-WP_033111639.1	372	0	0	0.0	0.0
NC_014500.1	gene-DDA3937_RS04125	ds-WP_033111640.1	1074	0	0	0.0	0.0
NC_014500.1	gene-DDA3937_RS04130	ds-WP_033111641.1	783	0	0	0.0	0.0
NC_014500.1	gene-DDA3937_RS04135	ds-WP_033112222.1	852	0	0	0.0	0.0
NC_014500.1	gene-DDA3937_RS23030	ds-DDA3937_RS23030	219	0	0	0.0	0.0
NC_014500.1	gene-DDA3937_RS04140	ds-WP_013316550.1	222	0	0	0.0	0.0
NC_014500.1	gene-DDA3937_RS04145	ds-WP_013316551.1	510	0	0	0.0	0.0
NC_014500.1	gene-DDA3937_RS23480	ds-WP_167535238.1	156	0	0	0.0	0.0
NC_014500.1	gene-DDA3937_RS04150	ds-WP_013316553.1	330	0	0	0.0	0.0
NC_014500.1	gene-DDA3937_RS04155	ds-WP_013316554.1	228	0	0	0.0	0.0
NC_014500.1	gene-DDA3937_RS04160	ds-WP_012883471.1	324	0	0	0.0	0.0
NC_014500.1	gene-DDA3937_RS04165	ds-WP_013316555.1	2043	0	0	0.0	0.0
NC_014500.1	gene-DDA3937_RS23035	ds-WP_042318135.1	1050	0	0	0.0	0.0
NC_014500.1	gene-DDA3937_RS23405	ds-WP_158305115.1	156	0	0	0.0	0.0
NC_014500.1	gene-DDA3937_RS04180	ds-WP_193345740.1	267	0	0	0.0	0.0
NC_014500.1	gene-DDA3937_RS04185	ds-WP_013316558.1	1050	0	0	0.0	0.0
NC_014500.1	gene-DDA3937_RS04190	ds-WP_013316559.1	1776	0	0	0.0	0.0
NC_014500.1	gene-DDA3937_RS04195	ds-WP_148226863.1	837	0	0	0.0	0.0
NC_014500.1	gene-DDA3937_RS04200	ds-WP_033111643.1	1032	0	0	0.0	0.0
NC_014500.1	gene-DDA3937_RS04205	ds-WP_013316562.1	702	0	0	0.0	0.0
NC_014500.1	gene-DDA3937_RS04210	ds-WP_042318140.1	453	0	0	0.0	0.0
NC_014500.1	gene-DDA3937_RS04215	ds-WP_013316564.1	498	0	0	0.0	0.0
NC_014500.1	gene-DDA3937_RS04220	ds-WP_013316565.1	705	0	0	0.0	0.0
NC_014500.1	gene-DDA3937_RS04225	ds-WP_013316566.1	1116	0	0	0.0	0.0
NC_014500.1	gene-DDA3937_RS04230	ds-WP_012883485.1	456	0	0	0.0	0.0
NC_014500.1	gene-DDA3937_RS04235	ds-WP_013316567.1	306	0	0	0.0	0.0
NC_014500.1	gene-DDA3937_RS04240	ds-WP_033111644.1	342	0	0	0.0	0.0
NC_014500.1	gene-DDA3937_RS04245	ds-WP_033111645.1	357	0	0	0.0	0.0
NC_014500.1	gene-DDA3937_RS04250	ds-WP_012883490.1	258	0	0	0.0	0.0
NC_014500.1	gene-DDA3937_RS04255	ds-WP_013316571.1	1965	0	0	0.0	0.0
NC_014500.1	gene-DDA3937_RS04260	ds-WP_033111646.1	330	0	0	0.0	0.0
NC_014500.1	gene-DDA3937_RS04265	ds-WP_013316573.1	1185	0	0	0.0	0.0
NC_014500.1	gene-DDA3937_RS04270	ds-WP_013316574.1	633	0	0	0.0	0.0
NC_014500.1	gene-DDA3937_RS04275	ds-WP_013316575.1	1422	0	0	0.0	0.0
NC_014500.1	gene-DDA3937_RS04280	ds-WP_013316576.1	621	0	0	0.0	0.0
NC_014500.1	gene-DDA3937_RS04285	ds-WP_013316577.1	726	0	0	0.0	0.0
NC_014500.1	gene-DDA3937_RS04290	ds-WP_013316578.1	528	0	0	0.0	0.0
NC_014500.1	gene-DDA3937_RS04295	ds-WP_013316579.1	1653	0	0	0.0	0.0
NC_014500.1	gene-DDA3937_RS21940	ds-WP_071819869.1	192	0	0	0.0	0.0
NC_014500.1	gene-DDA3937_RS04300	ds-WP_012883501.1	507	0	0	0.0	0.0
NC_014500.1	gene-DDA3937_RS04305	smpB	483	0	0	0.0	0.0
NC_014500.1	gene-DDA3937_RS04310	ds-WP_013316582.1	435	0	0	0.0	0.0
NC_014500.1	gene-DDA3937_RS04315	ds-WP_013316583.1	294	0	0	0.0	0.0
NC_014500.1	gene-DDA3937_RS04320	bamE	345	0	0	0.0	0.0
NC_014500.1	gene-DDA3937_RS04325	recN	1662	0	0	0.0	0.0
NC_014500.1	gene-DDA3937_RS04330	nadK	879	0	0	0.0	0.0
NC_014500.1	gene-DDA3937_RS04335	grpE	588	0	0	0.0	0.0
NC_014500.1	gene-DDA3937_RS04340	ds-WP_013316589.1	1236	0	0	0.0	0.0
NC_014500.1	gene-DDA3937_RS04345	nudK	585	0	0	0.0	0.0
NC_014500.1	gene-DDA3937_RS04350	tal	951	0	0	0.0	0.0
NC_014500.1	gene-DDA3937_RS04355	maeB	2280	0	0	0.0	0.0
NC_014500.1	gene-DDA3937_RS04360	ds-WP_013316593.1	450	0	0	0.0	0.0
NC_014500.1	gene-DDA3937_RS04365	hemF	939	0	0	0.0	0.0
NC_014500.1	gene-DDA3937_RS04370	ds-WP_012770957.1	426	0	0	0.0	0.0
NC_014500.1	gene-DDA3937_RS04375	ds-WP_013316595.1	879	0	0	0.0	0.0
NC_014500.1	gene-DDA3937_RS04380	ds-WP_013316596.1	2571	0	0	0.0	0.0
NC_014500.1	gene-DDA3937_RS04385	ds-WP_033111648.1	2775	0	0	0.0	0.0
NC_014500.1	gene-DDA3937_RS04390	ds-WP_033111649.1	1662	0	0	0.0	0.0
NC_014500.1	gene-DDA3937_RS04395	ds-WP_013316599.1	606	0	0	0.0	0.0
NC_014500.1	gene-DDA3937_RS04400	ds-WP_148226864.1	1275	0	0	0.0	0.0
NC_014500.1	gene-DDA3937_RS21950	ds-WP_013316601.1	288	0	0	0.0	0.0
NC_014500.1	gene-DDA3937_RS04405	ds-WP_013316602.1	414	0	0	0.0	0.0
NC_014500.1	gene-DDA3937_RS04410	ds-WP_013316603.1	690	0	0	0.0	0.0
NC_014500.1	gene-DDA3937_RS04415	ds-WP_013316604.1	1296	0	0	0.0	0.0
NC_014500.1	gene-DDA3937_RS04420	ds-WP_013316605.1	900	0	0	0.0	0.0
NC_014500.1	gene-DDA3937_RS04425	cysM	882	0	0	0.0	0.0
NC_014500.1	gene-DDA3937_RS04430	ds-WP_013316608.1	480	0	0	0.0	0.0
NC_014500.1	gene-DDA3937_RS21675	ds-WP_013316609.1	834	0	0	0.0	0.0
NC_014500.1	gene-DDA3937_RS04440	ds-WP_013316610.1	390	0	0	0.0	0.0
NC_014500.1	gene-DDA3937_RS04445	ds-WP_013316611.1	1947	0	0	0.0	0.0
NC_014500.1	gene-DDA3937_RS04450	ds-WP_033111650.1	1218	0	0	0.0	0.0
NC_014500.1	gene-DDA3937_RS04455	ds-WP_013316613.1	681	0	0	0.0	0.0
NC_014500.1	gene-DDA3937_RS04460	ds-WP_013316614.1	1404	0	0	0.0	0.0
NC_014500.1	gene-DDA3937_RS04465	ds-WP_013316615.1	966	0	0	0.0	0.0
NC_014500.1	gene-DDA3937_RS04470	ds-WP_013316616.1	555	0	0	0.0	0.0
NC_014500.1	gene-DDA3937_RS04475	crr	510	0	0	0.0	0.0
NC_014500.1	gene-DDA3937_RS04480	ptsI	1728	0	0	0.0	0.0
NC_014500.1	gene-DDA3937_RS04485	ptsH	258	0	0	0.0	0.0
NC_014500.1	gene-DDA3937_RS04490	cysK	969	0	0	0.0	0.0
NC_014500.1	gene-DDA3937_RS04495	cysZ	771	0	0	0.0	0.0
NC_014500.1	gene-DDA3937_RS04500	zipA	927	0	0	0.0	0.0
NC_014500.1	gene-DDA3937_RS04505	yjeH	1257	0	0	0.0	0.0
NC_014500.1	gene-DDA3937_RS04510	ds-WP_013316625.1	279	0	0	0.0	0.0
NC_014500.1	gene-DDA3937_RS04515	ribB	654	0	0	0.0	0.0
NC_014500.1	gene-DDA3937_RS04520	tehB	864	0	0	0.0	0.0
NC_014500.1	gene-DDA3937_RS04525	norW	1164	0	0	0.0	0.0
NC_014500.1	gene-DDA3937_RS04530	norV	1497	0	0	0.0	0.0
NC_014500.1	gene-DDA3937_RS04535	norR	1527	0	0	0.0	0.0
NC_014500.1	gene-DDA3937_RS04540	ds-WP_013316631.1	1644	0	0	0.0	0.0
NC_014500.1	gene-DDA3937_RS04545	ds-WP_013316632.1	867	0	0	0.0	0.0
NC_014500.1	gene-DDA3937_RS04550	ds-WP_013316633.1	465	0	0	0.0	0.0
NC_014500.1	gene-DDA3937_RS04555	ds-WP_013316634.1	675	0	0	0.0	0.0
NC_014500.1	gene-DDA3937_RS04560	alkB	654	0	0	0.0	0.0
NC_014500.1	gene-DDA3937_RS04565	ds-WP_013316636.1	1560	0	0	0.0	0.0
NC_014500.1	gene-DDA3937_RS04570	ds-WP_013316637.1	351	0	0	0.0	0.0
NC_014500.1	gene-DDA3937_RS04575	ds-WP_013316638.1	1380	0	0	0.0	0.0
NC_014500.1	gene-DDA3937_RS04580	nrfD	957	0	0	0.0	0.0
NC_014500.1	gene-DDA3937_RS04585	ds-WP_013316640.1	699	0	0	0.0	0.0
NC_014500.1	gene-DDA3937_RS04590	ds-WP_013316642.1	975	0	0	0.0	0.0
NC_014500.1	gene-DDA3937_RS04595	ds-WP_013316643.1	903	0	0	0.0	0.0
NC_014500.1	gene-DDA3937_RS04600	ydfZ	207	0	0	0.0	0.0
NC_014500.1	gene-DDA3937_RS04605	ds-WP_013316645.1	987	0	0	0.0	0.0
NC_014500.1	gene-DDA3937_RS04610	ds-WP_013316646.1	768	0	0	0.0	0.0
NC_014500.1	gene-DDA3937_RS04615	ds-WP_013316647.1	1089	0	0	0.0	0.0
NC_014500.1	gene-DDA3937_RS04620	ds-WP_013316648.1	828	0	0	0.0	0.0
NC_014500.1	gene-DDA3937_RS04625	ds-WP_033111651.1	870	0	0	0.0	0.0
NC_014500.1	gene-DDA3937_RS04630	ds-WP_042318739.1	1293	0	0	0.0	0.0
NC_014500.1	gene-DDA3937_RS04635	ds-WP_013316651.1	1194	0	0	0.0	0.0
NC_014500.1	gene-DDA3937_RS23045	azuC	144	0	0	0.0	0.0
NC_014500.1	gene-DDA3937_RS04640	ds-WP_033112230.1	624	0	0	0.0	0.0
NC_014500.1	gene-DDA3937_RS04645	ds-WP_013316654.1	1086	0	0	0.0	0.0
NC_014500.1	gene-DDA3937_RS04650	ds-WP_013316655.1	957	0	0	0.0	0.0
NC_014500.1	gene-DDA3937_RS04655	queF	843	0	0	0.0	0.0
NC_014500.1	gene-DDA3937_RS04660	ds-WP_013316657.1	876	0	0	0.0	0.0
NC_014500.1	gene-DDA3937_RS04665	ds-WP_013316658.1	615	0	0	0.0	0.0
NC_014500.1	gene-DDA3937_RS04670	ds-WP_033111652.1	1731	0	0	0.0	0.0
NC_014500.1	gene-DDA3937_RS04680	ds-WP_013316660.1	534	0	0	0.0	0.0
NC_014500.1	gene-DDA3937_RS04685	ds-WP_013316661.1	894	0	0	0.0	0.0
NC_014500.1	gene-DDA3937_RS04690	ds-WP_033111654.1	465	0	0	0.0	0.0
NC_014500.1	gene-DDA3937_RS04695	ds-WP_033111655.1	729	0	0	0.0	0.0
NC_014500.1	gene-DDA3937_RS04700	ds-WP_033111656.1	825	0	0	0.0	0.0
NC_014500.1	gene-DDA3937_RS04705	ds-WP_013316664.1	1110	0	0	0.0	0.0
NC_014500.1	gene-DDA3937_RS04710	ds-WP_013316665.1	786	0	0	0.0	0.0
NC_014500.1	gene-DDA3937_RS04715	ds-WP_013316666.1	696	0	0	0.0	0.0
NC_014500.1	gene-DDA3937_RS04720	ds-WP_013316667.1	1170	0	0	0.0	0.0
NC_014500.1	gene-DDA3937_RS04725	ds-WP_081441333.1	1146	0	0	0.0	0.0
NC_014500.1	gene-DDA3937_RS04730	ds-WP_013316669.1	3066	0	0	0.0	0.0
NC_014500.1	gene-DDA3937_RS04735	ds-WP_013316670.1	1248	0	0	0.0	0.0
NC_014500.1	gene-DDA3937_RS23410	ds-WP_158305116.1	174	0	0	0.0	0.0
NC_014500.1	gene-DDA3937_RS04740	ds-WP_013316671.1	396	0	0	0.0	0.0
NC_014500.1	gene-DDA3937_RS23050	ds-WP_158305117.1	9312	0	0	0.0	0.0
NC_014500.1	gene-DDA3937_RS04750	ds-WP_013316673.1	1527	0	0	0.0	0.0
NC_014500.1	gene-DDA3937_RS04755	ds-WP_033111657.1	948	0	0	0.0	0.0
NC_014500.1	gene-DDA3937_RS04760	ds-WP_013316675.1	1365	0	0	0.0	0.0
NC_014500.1	gene-DDA3937_RS04765	ds-WP_033111658.1	2082	0	0	0.0	0.0
NC_014500.1	gene-DDA3937_RS04770	ds-WP_013316677.1	987	0	0	0.0	0.0
NC_014500.1	gene-DDA3937_RS04775	ds-WP_033111660.1	987	0	0	0.0	0.0
NC_014500.1	gene-DDA3937_RS04780	ds-WP_013316679.1	474	0	0	0.0	0.0
NC_014500.1	gene-DDA3937_RS04785	ds-WP_013316680.1	726	0	0	0.0	0.0
NC_014500.1	gene-DDA3937_RS04790	ds-WP_033111661.1	408	0	0	0.0	0.0
NC_014500.1	gene-DDA3937_RS04795	ds-WP_052303356.1	1170	0	0	0.0	0.0
NC_014500.1	gene-DDA3937_RS04800	ds-WP_013316683.1	1467	0	0	0.0	0.0
NC_014500.1	gene-DDA3937_RS04805	ds-WP_013316684.1	1293	0	0	0.0	0.0
NC_014500.1	gene-DDA3937_RS04810	ds-WP_013316685.1	528	0	0	0.0	0.0
NC_014500.1	gene-DDA3937_RS04815	ds-WP_033112237.1	741	0	0	0.0	0.0
NC_014500.1	gene-DDA3937_RS04820	ds-DDA3937_RS04820	180	0	0	0.0	0.0
NC_014500.1	gene-DDA3937_RS04825	ds-WP_013316689.1	1143	0	0	0.0	0.0
NC_014500.1	gene-DDA3937_RS04830	ds-WP_148226897.1	546	0	0	0.0	0.0
NC_014500.1	gene-DDA3937_RS04835	ds-WP_013316691.1	3750	0	0	0.0	0.0
NC_014500.1	gene-DDA3937_RS04840	ds-WP_033111663.1	3747	0	0	0.0	0.0
NC_014500.1	gene-DDA3937_RS04845	ds-WP_012883608.1	267	0	0	0.0	0.0
NC_014500.1	gene-DDA3937_RS21960	ds-WP_013316693.1	261	0	0	0.0	0.0
NC_014500.1	gene-DDA3937_RS21965	ds-WP_012883610.1	222	0	0	0.0	0.0
NC_014500.1	gene-DDA3937_RS04855	ds-WP_033111665.1	189	0	0	0.0	0.0
NC_014500.1	gene-DDA3937_RS04860	ds-WP_013316698.1	1260	0	0	0.0	0.0
NC_014500.1	gene-DDA3937_RS04870	ds-WP_013316699.1	2154	0	0	0.0	0.0
NC_014500.1	gene-DDA3937_RS04875	ds-WP_013316701.1	990	843	843	85.15151515151516	85.15151515151516
NC_014500.1	gene-DDA3937_RS04880	ds-WP_013315785.1-3	1005	1005	1005	100.0	100.0
NC_014500.1	gene-DDA3937_RS04885	ansP	1458	0	0	0.0	0.0
NC_014500.1	gene-DDA3937_RS04890	mltC	1083	0	0	0.0	0.0
NC_014500.1	gene-DDA3937_RS04895	ds-WP_013316704.1	273	0	0	0.0	0.0
NC_014500.1	gene-DDA3937_RS04900	mutY	1092	0	0	0.0	0.0
NC_014500.1	gene-DDA3937_RS04905	trmB	717	0	0	0.0	0.0
NC_014500.1	gene-DDA3937_RS04910	ds-WP_013316707.1	345	0	0	0.0	0.0
NC_014500.1	gene-DDA3937_RS04915	ds-WP_013316708.1	717	0	0	0.0	0.0
NC_014500.1	gene-DDA3937_RS04920	ds-WP_148226867.1	3153	0	0	0.0	0.0
NC_014500.1	gene-DDA3937_RS04925	ds-WP_013316713.1	1041	0	0	0.0	0.0
NC_014500.1	gene-DDA3937_RS04930	ds-WP_013316714.1	219	0	0	0.0	0.0
NC_014500.1	gene-DDA3937_RS04935	ds-WP_013316715.1	717	0	0	0.0	0.0
NC_014500.1	gene-DDA3937_RS04940	mutH	687	0	0	0.0	0.0
NC_014500.1	gene-DDA3937_RS04945	rppH	528	0	0	0.0	0.0
NC_014500.1	gene-DDA3937_RS04950	ptsP	2247	0	0	0.0	0.0
NC_014500.1	gene-DDA3937_RS04955	lgt	864	0	0	0.0	0.0
NC_014500.1	gene-DDA3937_RS04960	thyA	795	0	0	0.0	0.0
NC_014500.1	gene-DDA3937_RS04965	ds-WP_033112238.1	492	0	0	0.0	0.0
NC_014500.1	gene-DDA3937_RS04970	ds-WP_013316723.1	594	0	0	0.0	0.0
NC_014500.1	gene-DDA3937_RS04975	ds-WP_042318744.1	405	0	0	0.0	0.0
NC_014500.1	gene-DDA3937_RS04980	ds-WP_033111666.1	405	0	0	0.0	0.0
NC_014500.1	gene-DDA3937_RS04985	ptrA	2910	0	0	0.0	0.0
NC_014500.1	gene-DDA3937_RS04990	argA	1326	0	0	0.0	0.0
NC_014500.1	gene-DDA3937_RS04995	amiC	1239	0	0	0.0	0.0
NC_014500.1	gene-DDA3937_RS05010	mltA	1155	0	0	0.0	0.0
NC_014500.1	gene-DDA3937_RS05015	ds-WP_033111668.1	480	0	0	0.0	0.0
NC_014500.1	gene-DDA3937_RS05020	ds-WP_033111669.1	1014	0	0	0.0	0.0
NC_014500.1	gene-DDA3937_RS05025	ds-WP_013316732.1	447	0	0	0.0	0.0
NC_014500.1	gene-DDA3937_RS05030	tcdA	834	0	0	0.0	0.0
NC_014500.1	gene-DDA3937_RS05035	csdE	444	0	0	0.0	0.0
NC_014500.1	gene-DDA3937_RS05040	csdA	1206	0	0	0.0	0.0
NC_014500.1	gene-DDA3937_RS05045	ds-WP_013316736.1	222	0	0	0.0	0.0
NC_014500.1	gene-DDA3937_RS05050	ds-WP_013316737.1	927	0	0	0.0	0.0
NC_014500.1	gene-DDA3937_RS05055	ds-WP_013316738.1	387	0	0	0.0	0.0
NC_014500.1	gene-DDA3937_RS05060	rlmM	1101	0	0	0.0	0.0
NC_014500.1	gene-DDA3937_RS05065	xni	762	0	0	0.0	0.0
NC_014500.1	gene-DDA3937_RS05070	ds-WP_013316741.1	1365	0	0	0.0	0.0
NC_014500.1	gene-DDA3937_RS05075	syd	549	0	0	0.0	0.0
NC_014500.1	gene-DDA3937_RS05080	ds-WP_013316743.1	321	0	0	0.0	0.0
NC_014500.1	gene-DDA3937_RS05085	truC	786	0	0	0.0	0.0
NC_014500.1	gene-DDA3937_RS05090	ds-WP_013316745.1	453	0	0	0.0	0.0
NC_014500.1	gene-DDA3937_RS05095	ds-WP_013316746.1	387	0	0	0.0	0.0
NC_014500.1	gene-DDA3937_RS05100	dapD	825	0	0	0.0	0.0
NC_014500.1	gene-DDA3937_RS05105	glnD	2682	0	0	0.0	0.0
NC_014500.1	gene-DDA3937_RS05110	map	795	0	0	0.0	0.0
NC_014500.1	gene-DDA3937_RS05115	rpsB	726	0	0	0.0	0.0
NC_014500.1	gene-DDA3937_RS05120	tsf	858	0	0	0.0	0.0
NC_014500.1	gene-DDA3937_RS05125	pyrH	732	0	0	0.0	0.0
NC_014500.1	gene-DDA3937_RS05130	frr	558	0	0	0.0	0.0
NC_014500.1	gene-DDA3937_RS05135	ispC	1194	0	0	0.0	0.0
NC_014500.1	gene-DDA3937_RS05140	ispU	762	0	0	0.0	0.0
NC_014500.1	gene-DDA3937_RS05145	cdsA	855	0	0	0.0	0.0
NC_014500.1	gene-DDA3937_RS05150	rseP	1356	0	0	0.0	0.0
NC_014500.1	gene-DDA3937_RS05155	bamA	2418	0	0	0.0	0.0
NC_014500.1	gene-DDA3937_RS05160	skp	498	0	0	0.0	0.0
NC_014500.1	gene-DDA3937_RS05165	lpxD	1023	0	0	0.0	0.0
NC_014500.1	gene-DDA3937_RS05170	fabZ	456	0	0	0.0	0.0
NC_014500.1	gene-DDA3937_RS05175	lpxA	789	0	0	0.0	0.0
NC_014500.1	gene-DDA3937_RS05180	lpxB	1149	0	0	0.0	0.0
NC_014500.1	gene-DDA3937_RS05185	rnhB	597	0	0	0.0	0.0
NC_014500.1	gene-DDA3937_RS05190	dnaE	3483	0	0	0.0	0.0
NC_014500.1	gene-DDA3937_RS05195	accA	960	0	0	0.0	0.0
NC_014500.1	gene-DDA3937_RS05200	ds-WP_013316767.1	390	0	0	0.0	0.0
NC_014500.1	gene-DDA3937_RS05205	tilS	1329	0	0	0.0	0.0
NC_014500.1	gene-DDA3937_RS05210	rof	261	0	0	0.0	0.0
NC_014500.1	gene-DDA3937_RS05215	ds-WP_013316770.1	201	0	0	0.0	0.0
NC_014500.1	gene-DDA3937_RS05220	ds-WP_013316771.1	549	0	0	0.0	0.0
NC_014500.1	gene-DDA3937_RS05225	ds-WP_013316772.1	603	0	0	0.0	0.0
NC_014500.1	gene-DDA3937_RS05230	mutS	2559	0	0	0.0	0.0
NC_014500.1	gene-DDA3937_RS05235	ds-WP_033111671.1	714	0	0	0.0	0.0
NC_014500.1	gene-DDA3937_RS05240	ds-WP_013316776.1	735	0	0	0.0	0.0
NC_014500.1	gene-DDA3937_RS05245	ds-WP_201765896.1	366	0	0	0.0	0.0
NC_014500.1	gene-DDA3937_RS23505	ds-WP_193345734.1	174	0	0	0.0	0.0
NC_014500.1	gene-DDA3937_RS05255	ds-WP_033111672.1	843	0	0	0.0	0.0
NC_014500.1	gene-DDA3937_RS05260	ds-WP_033111673.1	579	0	0	0.0	0.0
NC_014500.1	gene-DDA3937_RS05265	ds-WP_033111674.1	927	0	0	0.0	0.0
NC_014500.1	gene-DDA3937_RS05270	ds-WP_013316781.1	1146	0	0	0.0	0.0
NC_014500.1	gene-DDA3937_RS05275	ds-WP_013316782.1	912	0	0	0.0	0.0
NC_014500.1	gene-DDA3937_RS05280	ds-WP_013316783.1	1212	0	0	0.0	0.0
NC_014500.1	gene-DDA3937_RS05285	ds-WP_107768443.1	1092	0	0	0.0	0.0
NC_014500.1	gene-DDA3937_RS05290	ds-WP_013316786.1	681	0	0	0.0	0.0
NC_014500.1	gene-DDA3937_RS05295	ds-WP_013316787.1	1764	0	0	0.0	0.0
NC_014500.1	gene-DDA3937_RS05300	ds-WP_013316788.1	1221	0	0	0.0	0.0
NC_014500.1	gene-DDA3937_RS05305	ds-WP_013316789.1	342	0	0	0.0	0.0
NC_014500.1	gene-DDA3937_RS05310	ds-WP_013316790.1	726	0	0	0.0	0.0
NC_014500.1	gene-DDA3937_RS05315	ds-WP_013316791.1	420	0	0	0.0	0.0
NC_014500.1	gene-DDA3937_RS05320	ds-WP_013316792.1	552	0	0	0.0	0.0
NC_014500.1	gene-DDA3937_RS05325	ds-WP_013316793.1	1236	0	0	0.0	0.0
NC_014500.1	gene-DDA3937_RS05330	ds-WP_013316795.1	597	0	0	0.0	0.0
NC_014500.1	gene-DDA3937_RS05335	ds-WP_013316796.1	882	0	0	0.0	0.0
NC_014500.1	gene-DDA3937_RS05340	ds-WP_033111675.1	531	0	0	0.0	0.0
NC_014500.1	gene-DDA3937_RS05345	ds-WP_033111676.1	1212	0	0	0.0	0.0
NC_014500.1	gene-DDA3937_RS05350	ds-WP_013316799.1	1272	0	0	0.0	0.0
NC_014500.1	gene-DDA3937_RS05355	ds-WP_013316800.1	1428	0	0	0.0	0.0
NC_014500.1	gene-DDA3937_RS05360	ds-WP_013316801.1	942	0	0	0.0	0.0
NC_014500.1	gene-DDA3937_RS05365	ds-WP_013316802.1	657	0	0	0.0	0.0
NC_014500.1	gene-DDA3937_RS05370	ds-WP_033111677.1	1200	0	0	0.0	0.0
NC_014500.1	gene-DDA3937_RS23465	ds-WP_162467705.1	417	0	0	0.0	0.0
NC_014500.1	gene-DDA3937_RS05375	ds-WP_013316804.1	1101	0	0	0.0	0.0
NC_014500.1	gene-DDA3937_RS05380	ds-WP_013316805.1	1677	0	0	0.0	0.0
NC_014500.1	gene-DDA3937_RS05385	ds-WP_013316806.1	1047	0	0	0.0	0.0
NC_014500.1	gene-DDA3937_RS05390	aroL	522	0	0	0.0	0.0
NC_014500.1	gene-DDA3937_RS05395	ppnP	285	0	0	0.0	0.0
NC_014500.1	gene-DDA3937_RS05400	ds-WP_013316809.1	1791	0	0	0.0	0.0
NC_014500.1	gene-DDA3937_RS05405	rdgC	912	0	0	0.0	0.0
NC_014500.1	gene-DDA3937_RS05410	mak	912	0	0	0.0	0.0
NC_014500.1	gene-DDA3937_RS05415	ds-WP_013316812.1	3684	0	0	0.0	0.0
NC_014500.1	gene-DDA3937_RS05420	sbcD	1233	0	0	0.0	0.0
NC_014500.1	gene-DDA3937_RS05425	phoB	690	0	0	0.0	0.0
NC_014500.1	gene-DDA3937_RS05430	phoR	1323	0	0	0.0	0.0
NC_014500.1	gene-DDA3937_RS05435	ds-WP_033111678.1	978	0	0	0.0	0.0
NC_014500.1	gene-DDA3937_RS05440	ds-WP_033111679.1	1107	0	0	0.0	0.0
NC_014500.1	gene-DDA3937_RS05445	brnQ	1320	0	0	0.0	0.0
NC_014500.1	gene-DDA3937_RS05450	proY	1353	0	0	0.0	0.0
NC_014500.1	gene-DDA3937_RS05455	ds-WP_013316819.1	603	0	0	0.0	0.0
NC_014500.1	gene-DDA3937_RS05460	ds-WP_013316820.1	606	0	0	0.0	0.0
NC_014500.1	gene-DDA3937_RS05465	queA	1068	0	0	0.0	0.0
NC_014500.1	gene-DDA3937_RS05470	tgt	1161	0	0	0.0	0.0
NC_014500.1	gene-DDA3937_RS05475	yajC	336	0	0	0.0	0.0
NC_014500.1	gene-DDA3937_RS05480	secD	1848	0	0	0.0	0.0
NC_014500.1	gene-DDA3937_RS05485	secF	972	0	0	0.0	0.0
NC_014500.1	gene-DDA3937_RS05490	ds-WP_033111681.1	561	0	0	0.0	0.0
NC_014500.1	gene-DDA3937_RS05495	mgtA	2706	0	0	0.0	0.0
NC_014500.1	gene-DDA3937_RS05500	nrdR	450	0	0	0.0	0.0
NC_014500.1	gene-DDA3937_RS05505	ribD	1113	0	0	0.0	0.0
NC_014500.1	gene-DDA3937_RS05510	ribE	474	0	0	0.0	0.0
NC_014500.1	gene-DDA3937_RS05515	nusB	420	0	0	0.0	0.0
NC_014500.1	gene-DDA3937_RS05520	thiL	975	0	0	0.0	0.0
NC_014500.1	gene-DDA3937_RS05525	pgpA	513	0	0	0.0	0.0
NC_014500.1	gene-DDA3937_RS05530	dxs	1863	0	0	0.0	0.0
NC_014500.1	gene-DDA3937_RS05535	ispA	912	0	0	0.0	0.0
NC_014500.1	gene-DDA3937_RS05540	xseB	249	0	0	0.0	0.0
NC_014500.1	gene-DDA3937_RS05545	thiI	1449	0	0	0.0	0.0
NC_014500.1	gene-DDA3937_RS05550	yajL	597	0	0	0.0	0.0
NC_014500.1	gene-DDA3937_RS05555	panE	921	0	0	0.0	0.0
NC_014500.1	gene-DDA3937_RS05560	ds-WP_013316838.1	492	0	0	0.0	0.0
NC_014500.1	gene-DDA3937_RS05565	ds-WP_033111683.1	1203	0	0	0.0	0.0
NC_014500.1	gene-DDA3937_RS05570	ds-WP_013316840.1	504	0	0	0.0	0.0
NC_014500.1	gene-DDA3937_RS05575	ds-WP_033111685.1	1365	0	0	0.0	0.0
NC_014500.1	gene-DDA3937_RS05580	ds-WP_013316842.1	477	0	0	0.0	0.0
NC_014500.1	gene-DDA3937_RS23060	ds-WP_139348424.1	192	0	0	0.0	0.0
NC_014500.1	gene-DDA3937_RS05585	ds-WP_013316843.1	915	0	0	0.0	0.0
NC_014500.1	gene-DDA3937_RS05590	ds-WP_013316844.1	912	0	0	0.0	0.0
NC_014500.1	gene-DDA3937_RS05595	cyoE	891	0	0	0.0	0.0
NC_014500.1	gene-DDA3937_RS05600	ds-WP_013316846.1	333	0	0	0.0	0.0
NC_014500.1	gene-DDA3937_RS05605	ds-WP_013316847.1	615	0	0	0.0	0.0
NC_014500.1	gene-DDA3937_RS05610	cyoB	1992	0	0	0.0	0.0
NC_014500.1	gene-DDA3937_RS05615	cyoA	951	0	0	0.0	0.0
NC_014500.1	gene-DDA3937_RS05620	ampG	1470	0	0	0.0	0.0
NC_014500.1	gene-DDA3937_RS05625	ds-WP_013316851.1	579	0	0	0.0	0.0
NC_014500.1	gene-DDA3937_RS05630	bolA	315	0	0	0.0	0.0
NC_014500.1	gene-DDA3937_RS05635	tig	1305	0	0	0.0	0.0
NC_014500.1	gene-DDA3937_RS05640	clpP	624	0	0	0.0	0.0
NC_014500.1	gene-DDA3937_RS05645	clpX	1275	0	0	0.0	0.0
NC_014500.1	gene-DDA3937_RS05650	lon	2364	0	0	0.0	0.0
NC_014500.1	gene-DDA3937_RS05655	hupB	273	0	0	0.0	0.0
NC_014500.1	gene-DDA3937_RS05660	ppiD	1881	0	0	0.0	0.0
NC_014500.1	gene-DDA3937_RS05665	ds-WP_013316859.1	375	0	0	0.0	0.0
NC_014500.1	gene-DDA3937_RS05670	queC	696	0	0	0.0	0.0
NC_014500.1	gene-DDA3937_RS05675	ds-WP_013316861.1	1053	0	0	0.0	0.0
NC_014500.1	gene-DDA3937_RS05680	ds-WP_013316862.1	462	0	0	0.0	0.0
NC_014500.1	gene-DDA3937_RS05685	ds-WP_013316863.1	1767	0	0	0.0	0.0
NC_014500.1	gene-DDA3937_RS05690	ds-WP_013316864.1	1794	0	0	0.0	0.0
NC_014500.1	gene-DDA3937_RS05695	glnK	339	0	0	0.0	0.0
NC_014500.1	gene-DDA3937_RS05700	amtB	1293	0	0	0.0	0.0
NC_014500.1	gene-DDA3937_RS05705	tesB	864	0	0	0.0	0.0
NC_014500.1	gene-DDA3937_RS05710	ds-WP_013316868.1	558	0	0	0.0	0.0
NC_014500.1	gene-DDA3937_RS05715	ds-WP_033111686.1	330	0	0	0.0	0.0
NC_014500.1	gene-DDA3937_RS05720	hha	204	0	0	0.0	0.0
NC_014500.1	gene-DDA3937_RS05725	tomB	369	0	0	0.0	0.0
NC_014500.1	gene-DDA3937_RS21985	ykgO	144	0	0	0.0	0.0
NC_014500.1	gene-DDA3937_RS05730	ds-WP_013316872.1	252	0	0	0.0	0.0
NC_014500.1	gene-DDA3937_RS05735	ds-WP_013316873.1	3147	0	0	0.0	0.0
NC_014500.1	gene-DDA3937_RS05740	ds-WP_013316874.1	1206	0	0	0.0	0.0
NC_014500.1	gene-DDA3937_RS05745	acrR	651	0	0	0.0	0.0
NC_014500.1	gene-DDA3937_RS05750	mscK	3384	0	0	0.0	0.0
NC_014500.1	gene-DDA3937_RS05755	rsmS	183	0	0	0.0	0.0
NC_014500.1	gene-DDA3937_RS05760	ds-WP_013316878.1	534	0	0	0.0	0.0
NC_014500.1	gene-DDA3937_RS05765	ds-WP_013316879.1	771	0	0	0.0	0.0
NC_014500.1	gene-DDA3937_RS05770	ds-WP_013316880.1	369	0	0	0.0	0.0
NC_014500.1	gene-DDA3937_RS05775	apt	555	0	0	0.0	0.0
NC_014500.1	gene-DDA3937_RS05780	dnaX	2019	0	0	0.0	0.0
NC_014500.1	gene-DDA3937_RS05785	ds-WP_013316883.1	330	0	0	0.0	0.0
NC_014500.1	gene-DDA3937_RS05790	recR	606	0	0	0.0	0.0
NC_014500.1	gene-DDA3937_RS05795	htpG	1884	0	0	0.0	0.0
NC_014500.1	gene-DDA3937_RS05800	adk	645	0	0	0.0	0.0
NC_014500.1	gene-DDA3937_RS05805	hemH	963	0	0	0.0	0.0
NC_014500.1	gene-DDA3937_RS05810	ds-WP_013316888.1	1686	0	0	0.0	0.0
NC_014500.1	gene-DDA3937_RS05815	ds-WP_013316889.1	1653	0	0	0.0	0.0
NC_014500.1	gene-DDA3937_RS21990	ds-WP_022632594.1	399	0	0	0.0	0.0
NC_014500.1	gene-DDA3937_RS05820	ds-WP_033111689.1	372	0	0	0.0	0.0
NC_014500.1	gene-DDA3937_RS05825	ds-WP_013316893.1	1587	0	0	0.0	0.0
NC_014500.1	gene-DDA3937_RS05830	ds-WP_033111690.1	1374	0	0	0.0	0.0
NC_014500.1	gene-DDA3937_RS05835	ybaK	480	0	0	0.0	0.0
NC_014500.1	gene-DDA3937_RS05840	ds-WP_033111691.1	813	0	0	0.0	0.0
NC_014500.1	gene-DDA3937_RS05845	copA	2820	0	0	0.0	0.0
NC_014500.1	gene-DDA3937_RS05850	cueR	423	0	0	0.0	0.0
NC_014500.1	gene-DDA3937_RS05855	ds-WP_193345735.1	450	0	0	0.0	0.0
NC_014500.1	gene-DDA3937_RS05860	ds-WP_013316901.1	915	0	0	0.0	0.0
NC_014500.1	gene-DDA3937_RS05865	ds-WP_013316902.1	261	0	0	0.0	0.0
NC_014500.1	gene-DDA3937_RS05870	nrdB	1131	0	0	0.0	0.0
NC_014500.1	gene-DDA3937_RS05875	nrdA	2289	0	0	0.0	0.0
NC_014500.1	gene-DDA3937_RS05880	ubiG	720	0	0	0.0	0.0
NC_014500.1	gene-DDA3937_RS05885	gyrA	2634	0	0	0.0	0.0
NC_014500.1	gene-DDA3937_RS05890	rcsC	2862	0	0	0.0	0.0
NC_014500.1	gene-DDA3937_RS05895	rcsB	651	0	0	0.0	0.0
NC_014500.1	gene-DDA3937_RS05900	rcsD	2670	0	0	0.0	0.0
NC_014500.1	gene-DDA3937_RS05905	ds-WP_033111694.1	312	0	0	0.0	0.0
NC_014500.1	gene-DDA3937_RS23065	ds-WP_013316911.1	261	0	0	0.0	0.0
NC_014500.1	gene-DDA3937_RS05910	menF	1332	0	0	0.0	0.0
NC_014500.1	gene-DDA3937_RS05915	menD	1677	0	0	0.0	0.0
NC_014500.1	gene-DDA3937_RS05920	menH	792	0	0	0.0	0.0
NC_014500.1	gene-DDA3937_RS05925	menB	858	0	0	0.0	0.0
NC_014500.1	gene-DDA3937_RS05930	menC	969	0	0	0.0	0.0
NC_014500.1	gene-DDA3937_RS05935	menE	1380	0	0	0.0	0.0
NC_014500.1	gene-DDA3937_RS05940	ds-WP_033111697.1	546	0	0	0.0	0.0
NC_014500.1	gene-DDA3937_RS05945	ds-WP_013316919.1	1194	0	0	0.0	0.0
NC_014500.1	gene-DDA3937_RS05950	ds-WP_013316920.1	861	0	0	0.0	0.0
NC_014500.1	gene-DDA3937_RS05955	ds-WP_013316921.1	777	0	0	0.0	0.0
NC_014500.1	gene-DDA3937_RS05960	tesA	642	0	0	0.0	0.0
NC_014500.1	gene-DDA3937_RS05965	ds-WP_013316923.1	687	0	0	0.0	0.0
NC_014500.1	gene-DDA3937_RS05970	ds-WP_013316924.1	2433	0	0	0.0	0.0
NC_014500.1	gene-DDA3937_RS05975	speG	582	0	0	0.0	0.0
NC_014500.1	gene-DDA3937_RS05980	ds-WP_013316926.1	2169	0	0	0.0	0.0
NC_014500.1	gene-DDA3937_RS05985	ds-WP_013316927.1	1110	0	0	0.0	0.0
NC_014500.1	gene-DDA3937_RS05990	ds-WP_013316928.1	846	0	0	0.0	0.0
NC_014500.1	gene-DDA3937_RS05995	ds-WP_013316929.1	822	0	0	0.0	0.0
NC_014500.1	gene-DDA3937_RS06000	mglC	1011	0	0	0.0	0.0
NC_014500.1	gene-DDA3937_RS06005	mglA	1521	0	0	0.0	0.0
NC_014500.1	gene-DDA3937_RS06010	mglB	996	0	0	0.0	0.0
NC_014500.1	gene-DDA3937_RS06015	galS	999	0	0	0.0	0.0
NC_014500.1	gene-DDA3937_RS06020	purN	639	0	0	0.0	0.0
NC_014500.1	gene-DDA3937_RS06025	purM	1038	0	0	0.0	0.0
NC_014500.1	gene-DDA3937_RS06030	upp	627	0	0	0.0	0.0
NC_014500.1	gene-DDA3937_RS06035	uraA	1290	0	0	0.0	0.0
NC_014500.1	gene-DDA3937_RS06040	hda	708	0	0	0.0	0.0
NC_014500.1	gene-DDA3937_RS06045	arsC	357	0	0	0.0	0.0
NC_014500.1	gene-DDA3937_RS06050	ds-WP_013316940.1	1464	0	0	0.0	0.0
NC_014500.1	gene-DDA3937_RS06055	bcp	468	0	0	0.0	0.0
NC_014500.1	gene-DDA3937_RS06060	ds-WP_202607323.1	606	0	0	0.0	0.0
NC_014500.1	gene-DDA3937_RS06065	dapA	879	0	0	0.0	0.0
NC_014500.1	gene-DDA3937_RS06070	bamC	1041	0	0	0.0	0.0
NC_014500.1	gene-DDA3937_RS06075	purC	714	0	0	0.0	0.0
NC_014500.1	gene-DDA3937_RS06080	ds-WP_013316946.1	453	0	0	0.0	0.0
NC_014500.1	gene-DDA3937_RS06085	ds-WP_013316947.1	2019	0	0	0.0	0.0
NC_014500.1	gene-DDA3937_RS06090	ypfH	687	0	0	0.0	0.0
NC_014500.1	gene-DDA3937_RS06095	ds-WP_013316949.1	189	0	0	0.0	0.0
NC_014500.1	gene-DDA3937_RS06100	ds-WP_033111701.1	675	0	0	0.0	0.0
NC_014500.1	gene-DDA3937_RS06105	dapE	1128	0	0	0.0	0.0
NC_014500.1	gene-DDA3937_RS06110	ds-WP_013316952.1	384	0	0	0.0	0.0
NC_014500.1	gene-DDA3937_RS23070	ypfM	60	0	0	0.0	0.0
NC_014500.1	gene-DDA3937_RS06115	cspE	210	0	0	0.0	0.0
NC_014500.1	gene-DDA3937_RS06120	tnpA	459	293	293	63.83442265795207	63.83442265795207
NC_014500.1	gene-DDA3937_RS06125	crcB	384	0	0	0.0	0.0
NC_014500.1	gene-DDA3937_RS06130	ds-WP_013316959.1	789	0	0	0.0	0.0
NC_014500.1	gene-DDA3937_RS06135	tatE	210	0	0	0.0	0.0
NC_014500.1	gene-DDA3937_RS06140	lipA	966	0	0	0.0	0.0
NC_014500.1	gene-DDA3937_RS06145	lipB	738	0	0	0.0	0.0
NC_014500.1	gene-DDA3937_RS06150	ds-WP_013316963.1	264	0	0	0.0	0.0
NC_014500.1	gene-DDA3937_RS06155	dacA	1212	0	0	0.0	0.0
NC_014500.1	gene-DDA3937_RS06160	rlpA	1164	0	0	0.0	0.0
NC_014500.1	gene-DDA3937_RS06165	mrdB	1113	0	0	0.0	0.0
NC_014500.1	gene-DDA3937_RS06170	mrdA	1911	0	0	0.0	0.0
NC_014500.1	gene-DDA3937_RS06175	rlmH	471	0	0	0.0	0.0
NC_014500.1	gene-DDA3937_RS06180	rsfS	318	0	0	0.0	0.0
NC_014500.1	gene-DDA3937_RS06185	nadD	675	0	0	0.0	0.0
NC_014500.1	gene-DDA3937_RS06190	holA	1032	0	0	0.0	0.0
NC_014500.1	gene-DDA3937_RS06195	lptE	555	0	0	0.0	0.0
NC_014500.1	gene-DDA3937_RS06200	leuS	2583	0	0	0.0	0.0
NC_014500.1	gene-DDA3937_RS06205	ds-WP_013316973.1	483	0	0	0.0	0.0
NC_014500.1	gene-DDA3937_RS06210	ds-WP_013316974.1	726	0	0	0.0	0.0
NC_014500.1	gene-DDA3937_RS06215	gltK	675	0	0	0.0	0.0
NC_014500.1	gene-DDA3937_RS06220	ds-WP_013316976.1	741	0	0	0.0	0.0
NC_014500.1	gene-DDA3937_RS06225	ds-WP_013316977.1	924	0	0	0.0	0.0
NC_014500.1	gene-DDA3937_RS06230	lnt	1530	0	0	0.0	0.0
NC_014500.1	gene-DDA3937_RS06235	corC	870	0	0	0.0	0.0
NC_014500.1	gene-DDA3937_RS06240	ybeY	486	0	0	0.0	0.0
NC_014500.1	gene-DDA3937_RS06245	ds-WP_013316981.1	1053	0	0	0.0	0.0
NC_014500.1	gene-DDA3937_RS06250	miaB	1425	0	0	0.0	0.0
NC_014500.1	gene-DDA3937_RS06255	ubiF	1167	0	0	0.0	0.0
NC_014500.1	gene-DDA3937_RS06260	ds-WP_013316984.1	330	0	0	0.0	0.0
NC_014500.1	gene-DDA3937_RS06295	asnB	1666	0	0	0.0	0.0
NC_014500.1	gene-DDA3937_RS06300	ds-DDA3937_RS06300	1225	0	0	0.0	0.0
NC_014500.1	gene-DDA3937_RS06305	nagA	1152	0	0	0.0	0.0
NC_014500.1	gene-DDA3937_RS06310	nagB	801	0	0	0.0	0.0
NC_014500.1	gene-DDA3937_RS06315	ds-WP_013316989.1	1473	0	0	0.0	0.0
NC_014500.1	gene-DDA3937_RS06320	glnS	1659	0	0	0.0	0.0
NC_014500.1	gene-DDA3937_RS06325	fur	447	0	0	0.0	0.0
NC_014500.1	gene-DDA3937_RS06330	fldA	528	0	0	0.0	0.0
NC_014500.1	gene-DDA3937_RS06335	ds-WP_033111702.1	1689	0	0	0.0	0.0
NC_014500.1	gene-DDA3937_RS06340	ybfE	282	0	0	0.0	0.0
NC_014500.1	gene-DDA3937_RS06345	ybfF	783	0	0	0.0	0.0
NC_014500.1	gene-DDA3937_RS06350	seqA	537	0	0	0.0	0.0
NC_014500.1	gene-DDA3937_RS06355	pgm	1644	0	0	0.0	0.0
NC_014500.1	gene-DDA3937_RS06360	ds-WP_013316999.1	429	0	0	0.0	0.0
NC_014500.1	gene-DDA3937_RS06365	kdpE	690	0	0	0.0	0.0
NC_014500.1	gene-DDA3937_RS06370	kdpD	2730	0	0	0.0	0.0
NC_014500.1	gene-DDA3937_RS06375	kdpC	576	0	0	0.0	0.0
NC_014500.1	gene-DDA3937_RS06380	kdpB	2067	0	0	0.0	0.0
NC_014500.1	gene-DDA3937_RS06385	kdpA	1686	0	0	0.0	0.0
NC_014500.1	gene-DDA3937_RS06390	kdpF	90	0	0	0.0	0.0
NC_014500.1	gene-DDA3937_RS06395	ds-WP_013317006.1	207	0	0	0.0	0.0
NC_014500.1	gene-DDA3937_RS06400	ds-WP_013317007.1	960	0	0	0.0	0.0
NC_014500.1	gene-DDA3937_RS06405	phrB	1431	0	0	0.0	0.0
NC_014500.1	gene-DDA3937_RS06410	ds-WP_013317009.1	744	0	0	0.0	0.0
NC_014500.1	gene-DDA3937_RS06415	pxpB	660	0	0	0.0	0.0
NC_014500.1	gene-DDA3937_RS06420	ds-WP_013317011.1	930	0	0	0.0	0.0
NC_014500.1	gene-DDA3937_RS06425	pxpA	738	0	0	0.0	0.0
NC_014500.1	gene-DDA3937_RS06430	nei	789	0	0	0.0	0.0
NC_014500.1	gene-DDA3937_RS06435	ds-WP_013317014.1	1287	0	0	0.0	0.0
NC_014500.1	gene-DDA3937_RS06440	sdhC	390	0	0	0.0	0.0
NC_014500.1	gene-DDA3937_RS06445	sdhD	348	0	0	0.0	0.0
NC_014500.1	gene-DDA3937_RS06450	sdhA	1767	0	0	0.0	0.0
NC_014500.1	gene-DDA3937_RS06455	ds-WP_013317018.1	717	0	0	0.0	0.0
NC_014500.1	gene-DDA3937_RS06460	sucA	2808	0	0	0.0	0.0
NC_014500.1	gene-DDA3937_RS06465	odhB	1227	0	0	0.0	0.0
NC_014500.1	gene-DDA3937_RS06470	sucC	1167	0	0	0.0	0.0
NC_014500.1	gene-DDA3937_RS06475	sucD	873	0	0	0.0	0.0
NC_014500.1	gene-DDA3937_RS06480	cydA	1566	0	0	0.0	0.0
NC_014500.1	gene-DDA3937_RS06485	cydB	1140	0	0	0.0	0.0
NC_014500.1	gene-DDA3937_RS22000	cydX	117	0	0	0.0	0.0
NC_014500.1	gene-DDA3937_RS06490	ybgE	294	0	0	0.0	0.0
NC_014500.1	gene-DDA3937_RS06495	ybgC	405	0	0	0.0	0.0
NC_014500.1	gene-DDA3937_RS06500	tolQ	687	0	0	0.0	0.0
NC_014500.1	gene-DDA3937_RS06505	tolR	426	0	0	0.0	0.0
NC_014500.1	gene-DDA3937_RS06510	tolA	1197	0	0	0.0	0.0
NC_014500.1	gene-DDA3937_RS06515	tolB	1287	0	0	0.0	0.0
NC_014500.1	gene-DDA3937_RS06520	pal	507	0	0	0.0	0.0
NC_014500.1	gene-DDA3937_RS06525	cpoB	825	0	0	0.0	0.0
NC_014500.1	gene-DDA3937_RS06540	ds-WP_033112249.1	717	0	0	0.0	0.0
NC_014500.1	gene-DDA3937_RS06545	nadA	1047	0	0	0.0	0.0
NC_014500.1	gene-DDA3937_RS06550	ds-WP_013317034.1	726	0	0	0.0	0.0
NC_014500.1	gene-DDA3937_RS06555	zitB	936	0	0	0.0	0.0
NC_014500.1	gene-DDA3937_RS06560	aroG	1053	0	0	0.0	0.0
NC_014500.1	gene-DDA3937_RS06565	ds-WP_013317037.1	1323	0	0	0.0	0.0
NC_014500.1	gene-DDA3937_RS06570	gpmA	753	0	0	0.0	0.0
NC_014500.1	gene-DDA3937_RS06575	ds-WP_013317039.1	3138	0	0	0.0	0.0
NC_014500.1	gene-DDA3937_RS06580	ds-WP_013317040.1	1515	0	0	0.0	0.0
NC_014500.1	gene-DDA3937_RS06585	ds-WP_013317041.1	1260	0	0	0.0	0.0
NC_014500.1	gene-DDA3937_RS06590	ds-WP_013317042.1	411	0	0	0.0	0.0
NC_014500.1	gene-DDA3937_RS06595	ds-WP_033111706.1	444	0	0	0.0	0.0
NC_014500.1	gene-DDA3937_RS06600	galM	1083	0	0	0.0	0.0
NC_014500.1	gene-DDA3937_RS06605	galK	1152	0	0	0.0	0.0
NC_014500.1	gene-DDA3937_RS06610	galT	1053	0	0	0.0	0.0
NC_014500.1	gene-DDA3937_RS06615	galE	1017	0	0	0.0	0.0
NC_014500.1	gene-DDA3937_RS06620	modF	1470	0	0	0.0	0.0
NC_014500.1	gene-DDA3937_RS06625	modE	792	0	0	0.0	0.0
NC_014500.1	gene-DDA3937_RS22030	ds-WP_013317050.1	150	0	0	0.0	0.0
NC_014500.1	gene-DDA3937_RS06635	modA	786	0	0	0.0	0.0
NC_014500.1	gene-DDA3937_RS06640	modB	690	0	0	0.0	0.0
NC_014500.1	gene-DDA3937_RS06645	modC	1059	0	0	0.0	0.0
NC_014500.1	gene-DDA3937_RS06650	ds-WP_013317054.1	822	0	0	0.0	0.0
NC_014500.1	gene-DDA3937_RS06655	pgl	996	0	0	0.0	0.0
NC_014500.1	gene-DDA3937_RS06660	ds-WP_013317056.1	1251	0	0	0.0	0.0
NC_014500.1	gene-DDA3937_RS06665	ds-WP_013317057.1	1077	0	0	0.0	0.0
NC_014500.1	gene-DDA3937_RS06670	ds-WP_013317058.1	432	0	0	0.0	0.0
NC_014500.1	gene-DDA3937_RS06675	metG	2034	0	0	0.0	0.0
NC_014500.1	gene-DDA3937_RS06685	apbC	1110	0	0	0.0	0.0
NC_014500.1	gene-DDA3937_RS06690	udk	642	0	0	0.0	0.0
NC_014500.1	gene-DDA3937_RS06695	dcd	582	0	0	0.0	0.0
NC_014500.1	gene-DDA3937_RS06700	asmA	1815	0	0	0.0	0.0
NC_014500.1	gene-DDA3937_RS06705	ds-WP_013317065.1	1590	0	0	0.0	0.0
NC_014500.1	gene-DDA3937_RS06710	ds-WP_013317068.1	1137	0	0	0.0	0.0
NC_014500.1	gene-DDA3937_RS06715	ds-WP_013317069.1	435	0	0	0.0	0.0
NC_014500.1	gene-DDA3937_RS06720	wzc	2181	0	0	0.0	0.0
NC_014500.1	gene-DDA3937_RS06725	wbaP	1416	0	0	0.0	0.0
NC_014500.1	gene-DDA3937_RS06730	ds-WP_033111708.1	912	0	0	0.0	0.0
NC_014500.1	gene-DDA3937_RS06735	rffG	1065	0	0	0.0	0.0
NC_014500.1	gene-DDA3937_RS06740	rfbA	870	0	0	0.0	0.0
NC_014500.1	gene-DDA3937_RS06745	rfbC	537	0	0	0.0	0.0
NC_014500.1	gene-DDA3937_RS06750	rfbD	864	0	0	0.0	0.0
NC_014500.1	gene-DDA3937_RS06755	ds-WP_033111709.1	894	0	0	0.0	0.0
NC_014500.1	gene-DDA3937_RS06760	ds-WP_158305118.1	927	0	0	0.0	0.0
NC_014500.1	gene-DDA3937_RS06765	ds-WP_013317080.1	786	0	0	0.0	0.0
NC_014500.1	gene-DDA3937_RS23075	ds-WP_148226868.1	1479	0	0	0.0	0.0
NC_014500.1	gene-DDA3937_RS06770	ds-WP_013317082.1	1272	0	0	0.0	0.0
NC_014500.1	gene-DDA3937_RS06775	ds-WP_013317083.1	999	0	0	0.0	0.0
NC_014500.1	gene-DDA3937_RS06785	ds-WP_013317084.1	1008	0	0	0.0	0.0
NC_014500.1	gene-DDA3937_RS06790	ds-WP_013317085.1	1167	0	0	0.0	0.0
NC_014500.1	gene-DDA3937_RS06795	ds-WP_013317086.1	897	0	0	0.0	0.0
NC_014500.1	gene-DDA3937_RS06800	ds-WP_081441334.1	990	0	0	0.0	0.0
NC_014500.1	gene-DDA3937_RS06805	gndA	1407	0	0	0.0	0.0
NC_014500.1	gene-DDA3937_RS06810	ds-WP_033112251.1	279	0	0	0.0	0.0
NC_014500.1	gene-DDA3937_RS06815	ds-WP_033111712.1	675	0	0	0.0	0.0
NC_014500.1	gene-DDA3937_RS06820	ds-WP_013317091.1	780	0	0	0.0	0.0
NC_014500.1	gene-DDA3937_RS06825	ds-WP_013317092.1	2142	0	0	0.0	0.0
NC_014500.1	gene-DDA3937_RS23485	ds-WP_167401379.1	165	0	0	0.0	0.0
NC_014500.1	gene-DDA3937_RS06830	ds-WP_033111713.1	1065	0	0	0.0	0.0
NC_014500.1	gene-DDA3937_RS06835	ds-WP_013317094.1	897	0	0	0.0	0.0
NC_014500.1	gene-DDA3937_RS06840	ds-WP_013317095.1	513	0	0	0.0	0.0
NC_014500.1	gene-DDA3937_RS06845	ds-WP_013317096.1	762	0	0	0.0	0.0
NC_014500.1	gene-DDA3937_RS06850	ds-WP_013317097.1	951	0	0	0.0	0.0
NC_014500.1	gene-DDA3937_RS06855	ds-WP_013317098.1	261	0	0	0.0	0.0
NC_014500.1	gene-DDA3937_RS06860	ds-WP_013317101.1	1032	0	0	0.0	0.0
NC_014500.1	gene-DDA3937_RS06865	ds-WP_013317102.1	870	0	0	0.0	0.0
NC_014500.1	gene-DDA3937_RS06870	ds-WP_042318752.1	957	0	0	0.0	0.0
NC_014500.1	gene-DDA3937_RS06875	ds-WP_013317104.1	795	0	0	0.0	0.0
NC_014500.1	gene-DDA3937_RS06880	ds-WP_013317107.1	2487	0	0	0.0	0.0
NC_014500.1	gene-DDA3937_RS06885	ds-WP_033111715.1	1143	0	0	0.0	0.0
NC_014500.1	gene-DDA3937_RS06890	ds-WP_013317109.1	486	0	0	0.0	0.0
NC_014500.1	gene-DDA3937_RS06895	ds-WP_033111716.1	894	0	0	0.0	0.0
NC_014500.1	gene-DDA3937_RS06900	ds-WP_013317112.1	336	0	0	0.0	0.0
NC_014500.1	gene-DDA3937_RS06905	ds-WP_042318225.1	765	0	0	0.0	0.0
NC_014500.1	gene-DDA3937_RS06910	ds-WP_033111717.1	261	0	0	0.0	0.0
NC_014500.1	gene-DDA3937_RS06915	ds-WP_033111718.1	939	0	0	0.0	0.0
NC_014500.1	gene-DDA3937_RS06920	ds-WP_013317115.1	855	0	0	0.0	0.0
NC_014500.1	gene-DDA3937_RS06925	ds-WP_013317116.1	1020	0	0	0.0	0.0
NC_014500.1	gene-DDA3937_RS06930	ds-WP_042318228.1	1092	0	0	0.0	0.0
NC_014500.1	gene-DDA3937_RS06935	ds-WP_013317118.1	1515	0	0	0.0	0.0
NC_014500.1	gene-DDA3937_RS06940	ds-WP_033111719.1	1458	0	0	0.0	0.0
NC_014500.1	gene-DDA3937_RS06945	ds-WP_013317120.1	519	0	0	0.0	0.0
NC_014500.1	gene-DDA3937_RS06950	ds-WP_013317121.1	2037	0	0	0.0	0.0
NC_014500.1	gene-DDA3937_RS06955	ds-WP_013317122.1	1371	0	0	0.0	0.0
NC_014500.1	gene-DDA3937_RS06960	ds-WP_013317123.1	780	32	32	4.102564102564102	4.102564102564102
NC_014500.1	gene-DDA3937_RS06965	ds-WP_013317124.1	768	32	32	4.166666666666667	4.166666666666667
NC_014500.1	gene-DDA3937_RS06970	ds-WP_013317125.1	969	0	0	0.0	0.0
NC_014500.1	gene-DDA3937_RS06975	ds-WP_013317126.1	918	0	0	0.0	0.0
NC_014500.1	gene-DDA3937_RS06980	ds-DDA3937_RS06980	4608	816	816	17.708333333333332	17.708333333333332
NC_014500.1	gene-DDA3937_RS22035	rhsIC	423	0	0	0.0	0.0
NC_014500.1	gene-DDA3937_RS06985	ds-WP_013317129.1	192	0	0	0.0	0.0
NC_014500.1	gene-DDA3937_RS06990	ds-DDA3937_RS06990	1395	816	816	58.494623655913976	58.494623655913976
NC_014500.1	gene-DDA3937_RS22040	ds-WP_148226898.1	381	0	0	0.0	0.0
NC_014500.1	gene-DDA3937_RS06995	ds-DDA3937_RS06995	1041	0	0	0.0	0.0
NC_014500.1	gene-DDA3937_RS07000	ds-WP_013317133.1	348	0	0	0.0	0.0
NC_014500.1	gene-DDA3937_RS07005	ds-WP_077245673.1	180	0	0	0.0	0.0
NC_014500.1	gene-DDA3937_RS07010	ds-WP_033111720.1	1158	0	0	0.0	0.0
NC_014500.1	gene-DDA3937_RS07015	tssB	504	0	0	0.0	0.0
NC_014500.1	gene-DDA3937_RS07020	tssC	1479	0	0	0.0	0.0
NC_014500.1	gene-DDA3937_RS07025	tssE	432	0	0	0.0	0.0
NC_014500.1	gene-DDA3937_RS07030	tssF	1767	0	0	0.0	0.0
NC_014500.1	gene-DDA3937_RS07035	tssG	1014	0	0	0.0	0.0
NC_014500.1	gene-DDA3937_RS07040	tagH	1215	0	0	0.0	0.0
NC_014500.1	gene-DDA3937_RS07045	tssJ	537	0	0	0.0	0.0
NC_014500.1	gene-DDA3937_RS07050	tssK	1338	0	0	0.0	0.0
NC_014500.1	gene-DDA3937_RS07055	icmH	777	0	0	0.0	0.0
NC_014500.1	gene-DDA3937_RS07060	tssH	2619	0	0	0.0	0.0
NC_014500.1	gene-DDA3937_RS07065	ds-WP_013317148.1	1539	0	0	0.0	0.0
NC_014500.1	gene-DDA3937_RS07070	tagO	564	0	0	0.0	0.0
NC_014500.1	gene-DDA3937_RS07075	tssA	1440	0	0	0.0	0.0
NC_014500.1	gene-DDA3937_RS07080	tssM	3498	0	0	0.0	0.0
NC_014500.1	gene-DDA3937_RS07085	ds-WP_013317152.1	1434	0	0	0.0	0.0
NC_014500.1	gene-DDA3937_RS07090	ds-WP_013317153.1	1368	0	0	0.0	0.0
NC_014500.1	gene-DDA3937_RS07095	ds-WP_033111723.1	933	0	0	0.0	0.0
NC_014500.1	gene-DDA3937_RS07100	ds-WP_013317155.1	861	0	0	0.0	0.0
NC_014500.1	gene-DDA3937_RS07105	ds-WP_013317156.1	1011	0	0	0.0	0.0
NC_014500.1	gene-DDA3937_RS07110	ds-WP_013317157.1	993	0	0	0.0	0.0
NC_014500.1	gene-DDA3937_RS07115	ds-WP_033111724.1	1560	0	0	0.0	0.0
NC_014500.1	gene-DDA3937_RS07120	ds-WP_013317161.1	846	0	0	0.0	0.0
NC_014500.1	gene-DDA3937_RS07125	ds-WP_013317162.1	1122	0	0	0.0	0.0
NC_014500.1	gene-DDA3937_RS07130	efeB	1314	0	0	0.0	0.0
NC_014500.1	gene-DDA3937_RS07135	ds-WP_013317164.1	228	0	0	0.0	0.0
NC_014500.1	gene-DDA3937_RS07140	proP	1506	0	0	0.0	0.0
NC_014500.1	gene-DDA3937_RS07145	ds-WP_033112264.1	408	0	0	0.0	0.0
NC_014500.1	gene-DDA3937_RS07150	ds-WP_033112265.1	1308	0	0	0.0	0.0
NC_014500.1	gene-DDA3937_RS07155	ds-WP_013317171.1	3135	0	0	0.0	0.0
NC_014500.1	gene-DDA3937_RS07160	ds-WP_033111726.1	1263	0	0	0.0	0.0
NC_014500.1	gene-DDA3937_RS07165	ds-WP_013317173.1	738	0	0	0.0	0.0
NC_014500.1	gene-DDA3937_RS07170	ds-WP_013317174.1	1128	0	0	0.0	0.0
NC_014500.1	gene-DDA3937_RS07175	ds-WP_033111727.1	900	0	0	0.0	0.0
NC_014500.1	gene-DDA3937_RS07180	ds-WP_033111728.1	393	0	0	0.0	0.0
NC_014500.1	gene-DDA3937_RS07185	ds-WP_013317177.1	765	0	0	0.0	0.0
NC_014500.1	gene-DDA3937_RS07190	ds-WP_013317178.1	1734	0	0	0.0	0.0
NC_014500.1	gene-DDA3937_RS07195	ds-WP_033111729.1	696	0	0	0.0	0.0
NC_014500.1	gene-DDA3937_RS07200	ds-WP_013317180.1	1428	0	0	0.0	0.0
NC_014500.1	gene-DDA3937_RS07205	ds-WP_013317181.1	720	0	0	0.0	0.0
NC_014500.1	gene-DDA3937_RS07210	cfa	1149	0	0	0.0	0.0
NC_014500.1	gene-DDA3937_RS07215	ds-WP_033111730.1	798	0	0	0.0	0.0
NC_014500.1	gene-DDA3937_RS07220	ds-DDA3937_RS07220	1020	793	793	77.74509803921569	77.74509803921569
NC_014500.1	gene-DDA3937_RS07225	ds-WP_013317187.1	696	0	0	0.0	0.0
NC_014500.1	gene-DDA3937_RS07230	ds-WP_013317188.1	417	0	0	0.0	0.0
NC_014500.1	gene-DDA3937_RS07235	ds-WP_013317190.1	657	0	0	0.0	0.0
NC_014500.1	gene-DDA3937_RS07240	ds-WP_033111731.1	1086	0	0	0.0	0.0
NC_014500.1	gene-DDA3937_RS07245	ds-WP_081441335.1	1347	0	0	0.0	0.0
NC_014500.1	gene-DDA3937_RS07250	ds-WP_033111732.1	1755	0	0	0.0	0.0
NC_014500.1	gene-DDA3937_RS07255	ds-WP_139348299.1	186	0	0	0.0	0.0
NC_014500.1	gene-DDA3937_RS07260	ds-WP_033111733.1	855	0	0	0.0	0.0
NC_014500.1	gene-DDA3937_RS07265	katG	2202	0	0	0.0	0.0
NC_014500.1	gene-DDA3937_RS07270	ftsI	1698	0	0	0.0	0.0
NC_014500.1	gene-DDA3937_RS07275	ds-WP_013317198.1	798	0	0	0.0	0.0
NC_014500.1	gene-DDA3937_RS07280	nikA	1575	0	0	0.0	0.0
NC_014500.1	gene-DDA3937_RS07285	ds-WP_013317200.1	933	0	0	0.0	0.0
NC_014500.1	gene-DDA3937_RS07290	ds-WP_013317201.1	900	0	0	0.0	0.0
NC_014500.1	gene-DDA3937_RS07295	ds-WP_013317202.1	813	0	0	0.0	0.0
NC_014500.1	gene-DDA3937_RS07300	ds-WP_033111736.1	762	0	0	0.0	0.0
NC_014500.1	gene-DDA3937_RS07305	ds-WP_013317204.1	471	0	0	0.0	0.0
NC_014500.1	gene-DDA3937_RS07310	ds-WP_013317205.1	1179	0	0	0.0	0.0
NC_014500.1	gene-DDA3937_RS07315	ds-WP_013317206.1	1527	0	0	0.0	0.0
NC_014500.1	gene-DDA3937_RS07320	ds-WP_042318239.1	900	0	0	0.0	0.0
NC_014500.1	gene-DDA3937_RS07325	ds-WP_013317209.1	486	0	0	0.0	0.0
NC_014500.1	gene-DDA3937_RS07330	ds-WP_013317210.1	591	0	0	0.0	0.0
NC_014500.1	gene-DDA3937_RS07335	ds-WP_013317211.1	333	0	0	0.0	0.0
NC_014500.1	gene-DDA3937_RS07340	ds-WP_033111737.1	339	0	0	0.0	0.0
NC_014500.1	gene-DDA3937_RS07345	ds-WP_042318760.1	1200	0	0	0.0	0.0
NC_014500.1	gene-DDA3937_RS07350	ds-DDA3937_RS07350	1777	0	0	0.0	0.0
NC_014500.1	gene-DDA3937_RS07355	ds-WP_033111738.1	855	0	0	0.0	0.0
NC_014500.1	gene-DDA3937_RS07360	ds-WP_013317215.1	1545	0	0	0.0	0.0
NC_014500.1	gene-DDA3937_RS23085	ds-WP_139348301.1	180	0	0	0.0	0.0
NC_014500.1	gene-DDA3937_RS23090	ds-DDA3937_RS23090	407	0	0	0.0	0.0
NC_014500.1	gene-DDA3937_RS07375	ds-WP_013317218.1	3114	0	0	0.0	0.0
NC_014500.1	gene-DDA3937_RS07380	ds-WP_013317219.1	1080	0	0	0.0	0.0
NC_014500.1	gene-DDA3937_RS07385	ds-WP_013317220.1	717	0	0	0.0	0.0
NC_014500.1	gene-DDA3937_RS07390	hypT	894	0	0	0.0	0.0
NC_014500.1	gene-DDA3937_RS07395	ds-WP_013317222.1	1290	0	0	0.0	0.0
NC_014500.1	gene-DDA3937_RS07400	flhA	2178	0	0	0.0	0.0
NC_014500.1	gene-DDA3937_RS07405	fdhF	2151	0	0	0.0	0.0
NC_014500.1	gene-DDA3937_RS07410	ds-WP_013317225.1	543	0	0	0.0	0.0
NC_014500.1	gene-DDA3937_RS07415	ds-WP_033111742.1	258	0	0	0.0	0.0
NC_014500.1	gene-DDA3937_RS07420	ds-WP_033111743.1	489	0	0	0.0	0.0
NC_014500.1	gene-DDA3937_RS07425	hycI	495	0	0	0.0	0.0
NC_014500.1	gene-DDA3937_RS07430	ds-WP_013317230.1	399	0	0	0.0	0.0
NC_014500.1	gene-DDA3937_RS07435	ds-WP_013317231.1	792	0	0	0.0	0.0
NC_014500.1	gene-DDA3937_RS07440	hyfH	570	0	0	0.0	0.0
NC_014500.1	gene-DDA3937_RS07445	ds-WP_013317233.1	1728	0	0	0.0	0.0
NC_014500.1	gene-DDA3937_RS07450	ds-WP_013317234.1	1677	0	0	0.0	0.0
NC_014500.1	gene-DDA3937_RS07455	hyfE	651	0	0	0.0	0.0
NC_014500.1	gene-DDA3937_RS07460	ds-WP_013317236.1	1440	0	0	0.0	0.0
NC_014500.1	gene-DDA3937_RS07465	ds-WP_013317237.1	948	0	0	0.0	0.0
NC_014500.1	gene-DDA3937_RS07470	hyfB	2040	0	0	0.0	0.0
NC_014500.1	gene-DDA3937_RS07475	ds-WP_013317239.1	627	0	0	0.0	0.0
NC_014500.1	gene-DDA3937_RS07480	hybG	276	0	0	0.0	0.0
NC_014500.1	gene-DDA3937_RS07485	cbl	954	0	0	0.0	0.0
NC_014500.1	gene-DDA3937_RS07490	gltP	1317	0	0	0.0	0.0
NC_014500.1	gene-DDA3937_RS07495	ds-WP_013317243.1	771	0	0	0.0	0.0
NC_014500.1	gene-DDA3937_RS07500	ds-WP_033111744.1	990	0	0	0.0	0.0
NC_014500.1	gene-DDA3937_RS07505	yghU	864	0	0	0.0	0.0
NC_014500.1	gene-DDA3937_RS07510	ds-WP_013317246.1	1104	0	0	0.0	0.0
NC_014500.1	gene-DDA3937_RS07515	ds-WP_013317247.1	867	0	0	0.0	0.0
NC_014500.1	gene-DDA3937_RS07520	ds-WP_033111745.1	852	0	0	0.0	0.0
NC_014500.1	gene-DDA3937_RS07525	ds-WP_033112272.1	981	0	0	0.0	0.0
NC_014500.1	gene-DDA3937_RS07530	ds-WP_013317250.1	1023	0	0	0.0	0.0
NC_014500.1	gene-DDA3937_RS07535	ds-WP_013317251.1	1014	0	0	0.0	0.0
NC_014500.1	gene-DDA3937_RS07540	ds-WP_042318249.1	768	0	0	0.0	0.0
NC_014500.1	gene-DDA3937_RS07545	ds-WP_013317253.1	1341	0	0	0.0	0.0
NC_014500.1	gene-DDA3937_RS07550	ds-WP_013317254.1	630	0	0	0.0	0.0
NC_014500.1	gene-DDA3937_RS07555	ds-WP_033111746.1	1482	0	0	0.0	0.0
NC_014500.1	gene-DDA3937_RS07560	patD	1437	0	0	0.0	0.0
NC_014500.1	gene-DDA3937_RS07565	ygjG	1419	0	0	0.0	0.0
NC_014500.1	gene-DDA3937_RS07570	ds-WP_071819873.1	645	0	0	0.0	0.0
NC_014500.1	gene-DDA3937_RS07575	ds-WP_013317260.1	321	0	0	0.0	0.0
NC_014500.1	gene-DDA3937_RS07580	ds-WP_013317262.1	543	0	0	0.0	0.0
NC_014500.1	gene-DDA3937_RS07585	ds-WP_013317263.1	402	0	0	0.0	0.0
NC_014500.1	gene-DDA3937_RS07590	ds-WP_013317264.1	567	0	0	0.0	0.0
NC_014500.1	gene-DDA3937_RS07595	phnF	720	0	0	0.0	0.0
NC_014500.1	gene-DDA3937_RS07600	phnG	450	0	0	0.0	0.0
NC_014500.1	gene-DDA3937_RS07605	phnH	576	0	0	0.0	0.0
NC_014500.1	gene-DDA3937_RS07610	ds-WP_013317268.1	1092	0	0	0.0	0.0
NC_014500.1	gene-DDA3937_RS07615	ds-WP_013317269.1	855	0	0	0.0	0.0
NC_014500.1	gene-DDA3937_RS07620	phnK	813	0	0	0.0	0.0
NC_014500.1	gene-DDA3937_RS07625	phnL	723	0	0	0.0	0.0
NC_014500.1	gene-DDA3937_RS07630	phnM	1170	0	0	0.0	0.0
NC_014500.1	gene-DDA3937_RS07635	phnN	561	0	0	0.0	0.0
NC_014500.1	gene-DDA3937_RS07640	phnP	750	0	0	0.0	0.0
NC_014500.1	gene-DDA3937_RS07645	ds-WP_013317275.1	885	0	0	0.0	0.0
NC_014500.1	gene-DDA3937_RS07650	ds-WP_013317276.1	921	0	0	0.0	0.0
NC_014500.1	gene-DDA3937_RS07655	phnC	858	0	0	0.0	0.0
NC_014500.1	gene-DDA3937_RS07660	phnD	933	0	0	0.0	0.0
NC_014500.1	gene-DDA3937_RS07665	phnE	864	0	0	0.0	0.0
NC_014500.1	gene-DDA3937_RS07670	phnE	894	0	0	0.0	0.0
NC_014500.1	gene-DDA3937_RS07675	cas2	294	0	0	0.0	0.0
NC_014500.1	gene-DDA3937_RS07680	cas1c	1026	0	0	0.0	0.0
NC_014500.1	gene-DDA3937_RS07685	cas4	642	0	0	0.0	0.0
NC_014500.1	gene-DDA3937_RS07690	cas7c	879	0	0	0.0	0.0
NC_014500.1	gene-DDA3937_RS07695	cas8c	1749	0	0	0.0	0.0
NC_014500.1	gene-DDA3937_RS07700	cas5c	663	0	0	0.0	0.0
NC_014500.1	gene-DDA3937_RS07705	ds-WP_013317289.1	2262	0	0	0.0	0.0
NC_014500.1	gene-DDA3937_RS07710	ds-WP_042318253.1	1380	0	0	0.0	0.0
NC_014500.1	gene-DDA3937_RS07715	ds-WP_013317291.1	2115	0	0	0.0	0.0
NC_014500.1	gene-DDA3937_RS07720	ds-WP_013317292.1	1863	0	0	0.0	0.0
NC_014500.1	gene-DDA3937_RS07725	ds-WP_013317293.1	1236	0	0	0.0	0.0
NC_014500.1	gene-DDA3937_RS07730	ds-WP_033111749.1	1449	0	0	0.0	0.0
NC_014500.1	gene-DDA3937_RS07735	ds-WP_013317295.1	1857	0	0	0.0	0.0
NC_014500.1	gene-DDA3937_RS07740	ds-WP_013317296.1	777	0	0	0.0	0.0
NC_014500.1	gene-DDA3937_RS07745	ds-WP_148226899.1	1929	0	0	0.0	0.0
NC_014500.1	gene-DDA3937_RS07750	ds-WP_013317298.1	918	0	0	0.0	0.0
NC_014500.1	gene-DDA3937_RS07755	ds-WP_013317299.1	1023	0	0	0.0	0.0
NC_014500.1	gene-DDA3937_RS07760	ds-WP_013317300.1	1050	0	0	0.0	0.0
NC_014500.1	gene-DDA3937_RS07765	ds-WP_013317301.1	810	0	0	0.0	0.0
NC_014500.1	gene-DDA3937_RS07770	ds-WP_033111750.1	636	0	0	0.0	0.0
NC_014500.1	gene-DDA3937_RS22055	ds-DDA3937_RS22055	620	0	0	0.0	0.0
NC_014500.1	gene-DDA3937_RS07775	ds-WP_013317304.1	567	0	0	0.0	0.0
NC_014500.1	gene-DDA3937_RS07780	ds-WP_013317305.1	513	0	0	0.0	0.0
NC_014500.1	gene-DDA3937_RS07785	ds-WP_033111751.1	381	0	0	0.0	0.0
NC_014500.1	gene-DDA3937_RS07790	ds-WP_033111752.1	1098	0	0	0.0	0.0
NC_014500.1	gene-DDA3937_RS07795	ds-WP_013317307.1	507	0	0	0.0	0.0
NC_014500.1	gene-DDA3937_RS22065	ds-DDA3937_RS22065	303	0	0	0.0	0.0
NC_014500.1	gene-DDA3937_RS22070	ds-DDA3937_RS22070	216	0	0	0.0	0.0
NC_014500.1	gene-DDA3937_RS07800	ds-WP_013317311.1	1056	0	0	0.0	0.0
NC_014500.1	gene-DDA3937_RS07805	ds-WP_013317312.1	927	0	0	0.0	0.0
NC_014500.1	gene-DDA3937_RS07810	ds-WP_013317313.1	1092	0	0	0.0	0.0
NC_014500.1	gene-DDA3937_RS07815	ds-WP_013317314.1	1245	0	0	0.0	0.0
NC_014500.1	gene-DDA3937_RS07820	ds-WP_033111754.1	885	37	37	4.1807909604519775	4.1807909604519775
NC_014500.1	gene-DDA3937_RS07825	citC	1044	348	348	33.333333333333336	33.333333333333336
NC_014500.1	gene-DDA3937_RS07830	citD	291	291	291	100.0	100.0
NC_014500.1	gene-DDA3937_RS07835	citE	891	118	118	13.24354657687991	13.24354657687991
NC_014500.1	gene-DDA3937_RS07840	citF	1530	1000	1000	65.359477124183	65.359477124183
NC_014500.1	gene-DDA3937_RS07845	ds-DDA3937_RS07845	2600	0	0	0.0	0.0
NC_014500.1	gene-DDA3937_RS07850	fdnG	3048	0	0	0.0	0.0
NC_014500.1	gene-DDA3937_RS07855	fdxH	909	0	0	0.0	0.0
NC_014500.1	gene-DDA3937_RS07860	fdnI	642	0	0	0.0	0.0
NC_014500.1	gene-DDA3937_RS07865	ds-WP_013317324.1	990	964	964	97.37373737373737	97.37373737373737
NC_014500.1	gene-DDA3937_RS07870	ds-WP_013317325.1	1047	0	0	0.0	0.0
NC_014500.1	gene-DDA3937_RS07875	ds-WP_013317326.1	2130	0	0	0.0	0.0
NC_014500.1	gene-DDA3937_RS07880	ds-WP_013317327.1	1281	0	0	0.0	0.0
NC_014500.1	gene-DDA3937_RS07885	ds-WP_081441337.1	807	0	0	0.0	0.0
NC_014500.1	gene-DDA3937_RS23415	ds-WP_158305119.1	138	0	0	0.0	0.0
NC_014500.1	gene-DDA3937_RS07890	ds-WP_013317329.1	1332	0	0	0.0	0.0
NC_014500.1	gene-DDA3937_RS07895	ds-WP_013317330.1	849	0	0	0.0	0.0
NC_014500.1	gene-DDA3937_RS07900	ds-WP_013317331.1	927	0	0	0.0	0.0
NC_014500.1	gene-DDA3937_RS07905	ds-WP_042318259.1	522	0	0	0.0	0.0
NC_014500.1	gene-DDA3937_RS07910	ds-WP_033111756.1	1413	0	0	0.0	0.0
NC_014500.1	gene-DDA3937_RS07915	ds-WP_013317335.1	1587	0	0	0.0	0.0
NC_014500.1	gene-DDA3937_RS07920	ds-WP_013317336.1	402	0	0	0.0	0.0
NC_014500.1	gene-DDA3937_RS07925	ds-WP_013317337.1	699	0	0	0.0	0.0
NC_014500.1	gene-DDA3937_RS07930	ds-WP_033111757.1	858	0	0	0.0	0.0
NC_014500.1	gene-DDA3937_RS07935	ds-WP_033111758.1	1014	0	0	0.0	0.0
NC_014500.1	gene-DDA3937_RS07940	ds-WP_033111759.1	2307	0	0	0.0	0.0
NC_014500.1	gene-DDA3937_RS07945	ds-WP_033111760.1	2769	0	0	0.0	0.0
NC_014500.1	gene-DDA3937_RS07950	ds-WP_013317342.1	717	0	0	0.0	0.0
NC_014500.1	gene-DDA3937_RS07955	ds-WP_013317343.1	942	0	0	0.0	0.0
NC_014500.1	gene-DDA3937_RS07960	ds-WP_013317344.1	768	0	0	0.0	0.0
NC_014500.1	gene-DDA3937_RS07965	ds-WP_193345737.1	1035	0	0	0.0	0.0
NC_014500.1	gene-DDA3937_RS07970	ds-WP_013317346.1	807	0	0	0.0	0.0
NC_014500.1	gene-DDA3937_RS07975	ds-WP_013317347.1	792	0	0	0.0	0.0
NC_014500.1	gene-DDA3937_RS07980	ds-WP_161131149.1	660	0	0	0.0	0.0
NC_014500.1	gene-DDA3937_RS07985	ds-WP_033111762.1	393	0	0	0.0	0.0
NC_014500.1	gene-DDA3937_RS07995	ds-WP_033111764.1	1794	0	0	0.0	0.0
NC_014500.1	gene-DDA3937_RS08000	ds-WP_013317352.1	804	0	0	0.0	0.0
NC_014500.1	gene-DDA3937_RS08005	ds-WP_013317353.1	1710	0	0	0.0	0.0
NC_014500.1	gene-DDA3937_RS08010	ds-WP_033111765.1	1098	0	0	0.0	0.0
NC_014500.1	gene-DDA3937_RS08015	ds-WP_013317355.1	927	0	0	0.0	0.0
NC_014500.1	gene-DDA3937_RS23095	ds-WP_148226869.1	201	0	0	0.0	0.0
NC_014500.1	gene-DDA3937_RS08020	ds-WP_013317356.1	768	0	0	0.0	0.0
NC_014500.1	gene-DDA3937_RS08025	ds-WP_013317357.1	900	0	0	0.0	0.0
NC_014500.1	gene-DDA3937_RS08030	ds-WP_013317358.1	1539	0	0	0.0	0.0
NC_014500.1	gene-DDA3937_RS08035	ds-WP_013317359.1	885	0	0	0.0	0.0
NC_014500.1	gene-DDA3937_RS08040	ds-WP_013317360.1	954	0	0	0.0	0.0
NC_014500.1	gene-DDA3937_RS08045	ds-WP_013317361.1	969	0	0	0.0	0.0
NC_014500.1	gene-DDA3937_RS08050	ds-WP_013317362.1	975	0	0	0.0	0.0
NC_014500.1	gene-DDA3937_RS08055	ds-WP_013317363.1	921	0	0	0.0	0.0
NC_014500.1	gene-DDA3937_RS08060	ds-WP_033111766.1	1794	0	0	0.0	0.0
NC_014500.1	gene-DDA3937_RS08065	ds-WP_033111767.1	939	0	0	0.0	0.0
NC_014500.1	gene-DDA3937_RS08070	ds-WP_013317366.1	1047	0	0	0.0	0.0
NC_014500.1	gene-DDA3937_RS08075	ds-WP_013317367.1	969	0	0	0.0	0.0
NC_014500.1	gene-DDA3937_RS08080	ds-WP_033111768.1	621	0	0	0.0	0.0
NC_014500.1	gene-DDA3937_RS08085	ds-WP_013317369.1	1212	0	0	0.0	0.0
NC_014500.1	gene-DDA3937_RS08090	ds-WP_013317371.1	978	0	0	0.0	0.0
NC_014500.1	gene-DDA3937_RS08095	mdcA	1656	0	0	0.0	0.0
NC_014500.1	gene-DDA3937_RS08100	ds-WP_033111769.1	858	0	0	0.0	0.0
NC_014500.1	gene-DDA3937_RS08105	mdcC	300	0	0	0.0	0.0
NC_014500.1	gene-DDA3937_RS08110	ds-WP_013317376.1	834	0	0	0.0	0.0
NC_014500.1	gene-DDA3937_RS08115	mdcE	801	0	0	0.0	0.0
NC_014500.1	gene-DDA3937_RS08120	ds-WP_013317378.1	960	0	0	0.0	0.0
NC_014500.1	gene-DDA3937_RS08125	ds-WP_171849626.1	621	0	0	0.0	0.0
NC_014500.1	gene-DDA3937_RS08130	mdcH	909	0	0	0.0	0.0
NC_014500.1	gene-DDA3937_RS08135	ds-WP_013317381.1	933	0	0	0.0	0.0
NC_014500.1	gene-DDA3937_RS08140	ds-WP_013317383.1	828	0	0	0.0	0.0
NC_014500.1	gene-DDA3937_RS08145	ds-WP_013317384.1	855	0	0	0.0	0.0
NC_014500.1	gene-DDA3937_RS08150	ds-WP_013317385.1	897	0	0	0.0	0.0
NC_014500.1	gene-DDA3937_RS08155	ds-WP_042318771.1	909	0	0	0.0	0.0
NC_014500.1	gene-DDA3937_RS08160	ds-WP_013317387.1	921	0	0	0.0	0.0
NC_014500.1	gene-DDA3937_RS08165	ds-WP_013317388.1	1332	0	0	0.0	0.0
NC_014500.1	gene-DDA3937_RS08170	ds-WP_013317389.1	750	0	0	0.0	0.0
NC_014500.1	gene-DDA3937_RS08175	ds-WP_013317390.1	849	0	0	0.0	0.0
NC_014500.1	gene-DDA3937_RS08180	ds-WP_013317391.1	1002	0	0	0.0	0.0
NC_014500.1	gene-DDA3937_RS08185	ds-WP_033111771.1	1092	0	0	0.0	0.0
NC_014500.1	gene-DDA3937_RS08190	ds-WP_013317393.1	1149	0	0	0.0	0.0
NC_014500.1	gene-DDA3937_RS08195	ds-WP_033112288.1	966	0	0	0.0	0.0
NC_014500.1	gene-DDA3937_RS08200	ds-WP_050570319.1	426	0	0	0.0	0.0
NC_014500.1	gene-DDA3937_RS08205	ds-WP_013317396.1	918	0	0	0.0	0.0
NC_014500.1	gene-DDA3937_RS08210	ds-WP_013317398.1	837	0	0	0.0	0.0
NC_014500.1	gene-DDA3937_RS08215	pxpB	690	0	0	0.0	0.0
NC_014500.1	gene-DDA3937_RS08220	ds-WP_013317400.1	981	0	0	0.0	0.0
NC_014500.1	gene-DDA3937_RS08225	ds-WP_013317401.1	768	0	0	0.0	0.0
NC_014500.1	gene-DDA3937_RS08230	ds-WP_013317402.1	1203	0	0	0.0	0.0
NC_014500.1	gene-DDA3937_RS08235	nac	924	0	0	0.0	0.0
NC_014500.1	gene-DDA3937_RS08240	ds-WP_013317404.1	432	0	0	0.0	0.0
NC_014500.1	gene-DDA3937_RS08245	ds-WP_013317405.1	753	0	0	0.0	0.0
NC_014500.1	gene-DDA3937_RS08250	ds-WP_012770278.1	696	0	0	0.0	0.0
NC_014500.1	gene-DDA3937_RS08255	ds-WP_013317407.1	771	0	0	0.0	0.0
NC_014500.1	gene-DDA3937_RS08260	ds-WP_013317408.1	726	0	0	0.0	0.0
NC_014500.1	gene-DDA3937_RS08265	ds-WP_158305120.1	771	0	0	0.0	0.0
NC_014500.1	gene-DDA3937_RS08270	ds-WP_013317410.1	1218	0	0	0.0	0.0
NC_014500.1	gene-DDA3937_RS23100	ds-WP_148226870.1	303	0	0	0.0	0.0
NC_014500.1	gene-DDA3937_RS08275	ds-DDA3937_RS08275	588	0	0	0.0	0.0
NC_014500.1	gene-DDA3937_RS08280	ds-WP_013317413.1	411	0	0	0.0	0.0
NC_014500.1	gene-DDA3937_RS08285	ds-WP_013317414.1	1245	0	0	0.0	0.0
NC_014500.1	gene-DDA3937_RS08290	ds-WP_013317415.1	393	0	0	0.0	0.0
NC_014500.1	gene-DDA3937_RS08295	ds-WP_013317416.1	918	0	0	0.0	0.0
NC_014500.1	gene-DDA3937_RS08300	ds-WP_013317417.1	576	0	0	0.0	0.0
NC_014500.1	gene-DDA3937_RS08305	ds-WP_033111774.1	567	0	0	0.0	0.0
NC_014500.1	gene-DDA3937_RS08310	ds-WP_013317419.1	477	0	0	0.0	0.0
NC_014500.1	gene-DDA3937_RS08315	ds-WP_013317420.1	1008	0	0	0.0	0.0
NC_014500.1	gene-DDA3937_RS08320	ds-WP_013317421.1	726	0	0	0.0	0.0
NC_014500.1	gene-DDA3937_RS08325	ds-WP_013317422.1	768	0	0	0.0	0.0
NC_014500.1	gene-DDA3937_RS08330	cynS	471	0	0	0.0	0.0
NC_014500.1	gene-DDA3937_RS22075	ds-DDA3937_RS22075	348	0	0	0.0	0.0
NC_014500.1	gene-DDA3937_RS08340	ds-DDA3937_RS08340	261	0	0	0.0	0.0
NC_014500.1	gene-DDA3937_RS08345	ds-DDA3937_RS08345	546	0	0	0.0	0.0
NC_014500.1	gene-DDA3937_RS22080	ds-DDA3937_RS22080	127	0	0	0.0	0.0
NC_014500.1	gene-DDA3937_RS23110	ds-DDA3937_RS23110	2925	0	0	0.0	0.0
NC_014500.1	gene-DDA3937_RS23115	ds-DDA3937_RS23115	300	0	0	0.0	0.0
NC_014500.1	gene-DDA3937_RS23120	ds-WP_148226900.1	915	0	0	0.0	0.0
NC_014500.1	gene-DDA3937_RS22125	ds-DDA3937_RS22125	219	0	0	0.0	0.0
NC_014500.1	gene-DDA3937_RS08355	ds-WP_013317430.1	300	0	0	0.0	0.0
NC_014500.1	gene-DDA3937_RS08360	ds-WP_013317431.1	285	0	0	0.0	0.0
NC_014500.1	gene-DDA3937_RS08365	ds-WP_033111776.1	894	0	0	0.0	0.0
NC_014500.1	gene-DDA3937_RS08370	ds-DDA3937_RS08370	1160	0	0	0.0	0.0
NC_014500.1	gene-DDA3937_RS08375	ds-WP_013317436.1	1428	0	0	0.0	0.0
NC_014500.1	gene-DDA3937_RS08380	ds-DDA3937_RS08380	693	0	0	0.0	0.0
NC_014500.1	gene-DDA3937_RS08385	ds-WP_013317439.1	1536	0	0	0.0	0.0
NC_014500.1	gene-DDA3937_RS08390	ds-DDA3937_RS08390	543	0	0	0.0	0.0
NC_014500.1	gene-DDA3937_RS08395	ds-WP_013317441.1	1104	0	0	0.0	0.0
NC_014500.1	gene-DDA3937_RS22130	ds-DDA3937_RS22130	269	0	0	0.0	0.0
NC_014500.1	gene-DDA3937_RS08400	ds-WP_012770271.1	402	10	10	2.487562189054726	2.487562189054726
NC_014500.1	gene-DDA3937_RS08405	ds-WP_033112297.1	219	8	8	3.65296803652968	3.65296803652968
NC_014500.1	gene-DDA3937_RS08410	ds-WP_202796559.1	247	0	0	0.0	0.0
NC_014500.1	gene-DDA3937_RS08410	ds-WP_202796559.1	890	0	0	0.0	0.0
NC_014500.1	gene-DDA3937_RS08420	ds-DDA3937_RS08420	183	0	0	0.0	0.0
NC_014500.1	gene-DDA3937_RS22760	ds-DDA3937_RS22760	102	0	0	0.0	0.0
NC_014500.1	gene-DDA3937_RS08430	mtfA	792	0	0	0.0	0.0
NC_014500.1	gene-DDA3937_RS08440	ds-WP_033111778.1	348	0	0	0.0	0.0
NC_014500.1	gene-DDA3937_RS08445	ds-WP_013317452.1	2199	0	0	0.0	0.0
NC_014500.1	gene-DDA3937_RS22135	ds-WP_013317453.1	168	0	0	0.0	0.0
NC_014500.1	gene-DDA3937_RS08455	ds-WP_013317454.1	555	0	0	0.0	0.0
NC_014500.1	gene-DDA3937_RS08460	ds-WP_033111779.1	1053	0	0	0.0	0.0
NC_014500.1	gene-DDA3937_RS08465	ds-WP_013317456.1	396	0	0	0.0	0.0
NC_014500.1	gene-DDA3937_RS08470	moeB	759	0	0	0.0	0.0
NC_014500.1	gene-DDA3937_RS08475	moeA	1236	0	0	0.0	0.0
NC_014500.1	gene-DDA3937_RS08480	ds-WP_013317459.1	1698	0	0	0.0	0.0
NC_014500.1	gene-DDA3937_RS08485	cdd	888	0	0	0.0	0.0
NC_014500.1	gene-DDA3937_RS08490	ds-WP_013317461.1	699	0	0	0.0	0.0
NC_014500.1	gene-DDA3937_RS08495	ds-WP_013317462.1	411	0	0	0.0	0.0
NC_014500.1	gene-DDA3937_RS08500	ds-WP_052303358.1	1977	0	0	0.0	0.0
NC_014500.1	gene-DDA3937_RS08505	bioA	1284	0	0	0.0	0.0
NC_014500.1	gene-DDA3937_RS08510	bioB	1038	0	0	0.0	0.0
NC_014500.1	gene-DDA3937_RS08515	bioF	1155	0	0	0.0	0.0
NC_014500.1	gene-DDA3937_RS08520	bioC	783	0	0	0.0	0.0
NC_014500.1	gene-DDA3937_RS08525	bioD	681	0	0	0.0	0.0
NC_014500.1	gene-DDA3937_RS08530	uvrB	2013	0	0	0.0	0.0
NC_014500.1	gene-DDA3937_RS08535	ds-WP_033111782.1	432	0	0	0.0	0.0
NC_014500.1	gene-DDA3937_RS08540	yvcK	921	0	0	0.0	0.0
NC_014500.1	gene-DDA3937_RS08545	ds-WP_013317476.1	1416	0	0	0.0	0.0
NC_014500.1	gene-DDA3937_RS08550	cydB	1008	0	0	0.0	0.0
NC_014500.1	gene-DDA3937_RS08555	ds-WP_071604595.1	147	0	0	0.0	0.0
NC_014500.1	gene-DDA3937_RS08565	moaA	990	0	0	0.0	0.0
NC_014500.1	gene-DDA3937_RS08570	moaB	513	0	0	0.0	0.0
NC_014500.1	gene-DDA3937_RS08575	moaC	483	0	0	0.0	0.0
NC_014500.1	gene-DDA3937_RS08580	moaD	246	0	0	0.0	0.0
NC_014500.1	gene-DDA3937_RS08585	moaE	450	0	0	0.0	0.0
NC_014500.1	gene-DDA3937_RS08590	ds-WP_013317485.1	1017	0	0	0.0	0.0
NC_014500.1	gene-DDA3937_RS08595	ds-WP_033111784.1	1593	0	0	0.0	0.0
NC_014500.1	gene-DDA3937_RS08600	ds-WP_013317487.1	1035	0	0	0.0	0.0
NC_014500.1	gene-DDA3937_RS08605	ds-WP_013317488.1	711	0	0	0.0	0.0
NC_014500.1	gene-DDA3937_RS08610	ds-WP_013317324.1-2	990	876	876	88.48484848484848	88.48484848484848
NC_014500.1	gene-DDA3937_RS08615	clsB	1206	0	0	0.0	0.0
NC_014500.1	gene-DDA3937_RS08620	ds-WP_013317490.1	771	0	0	0.0	0.0
NC_014500.1	gene-DDA3937_RS08625	ds-WP_013317491.1	1107	0	0	0.0	0.0
NC_014500.1	gene-DDA3937_RS08630	ds-WP_033111785.1	1146	0	0	0.0	0.0
NC_014500.1	gene-DDA3937_RS08635	ds-WP_013317493.1	1752	0	0	0.0	0.0
NC_014500.1	gene-DDA3937_RS08640	hlyD	1005	0	0	0.0	0.0
NC_014500.1	gene-DDA3937_RS08645	rhlE	1365	0	0	0.0	0.0
NC_014500.1	gene-DDA3937_RS08650	ds-WP_013317496.1	894	0	0	0.0	0.0
NC_014500.1	gene-DDA3937_RS08655	ds-WP_202796564.1	771	0	0	0.0	0.0
NC_014500.1	gene-DDA3937_RS08660	ds-WP_033111787.1	1563	0	0	0.0	0.0
NC_014500.1	gene-DDA3937_RS08665	ds-WP_013317500.1	891	0	0	0.0	0.0
NC_014500.1	gene-DDA3937_RS08670	ds-WP_013317501.1	873	0	0	0.0	0.0
NC_014500.1	gene-DDA3937_RS08675	ds-WP_013317502.1	927	0	0	0.0	0.0
NC_014500.1	gene-DDA3937_RS08680	ds-WP_013317503.1	879	0	0	0.0	0.0
NC_014500.1	gene-DDA3937_RS08685	ds-WP_033111788.1	801	0	0	0.0	0.0
NC_014500.1	gene-DDA3937_RS08690	ds-WP_013317505.1	765	0	0	0.0	0.0
NC_014500.1	gene-DDA3937_RS08695	ds-WP_148226902.1	960	0	0	0.0	0.0
NC_014500.1	gene-DDA3937_RS08700	ds-WP_013317507.1	876	0	0	0.0	0.0
NC_014500.1	gene-DDA3937_RS08705	pepT	1230	0	0	0.0	0.0
NC_014500.1	gene-DDA3937_RS08710	ds-WP_013317509.1	1596	0	0	0.0	0.0
NC_014500.1	gene-DDA3937_RS08715	dusC	936	0	0	0.0	0.0
NC_014500.1	gene-DDA3937_RS23125	ds-WP_013317511.1	339	0	0	0.0	0.0
NC_014500.1	gene-DDA3937_RS08725	cyaB	540	0	0	0.0	0.0
NC_014500.1	gene-DDA3937_RS08730	ds-WP_033111791.1	684	0	0	0.0	0.0
NC_014500.1	gene-DDA3937_RS08735	pbpG	954	0	0	0.0	0.0
NC_014500.1	gene-DDA3937_RS08740	ds-WP_013317516.1	687	0	0	0.0	0.0
NC_014500.1	gene-DDA3937_RS08745	ds-WP_013317517.1	777	0	0	0.0	0.0
NC_014500.1	gene-DDA3937_RS08750	ds-WP_033111792.1	1341	0	0	0.0	0.0
NC_014500.1	gene-DDA3937_RS08755	bglX	2307	0	0	0.0	0.0
NC_014500.1	gene-DDA3937_RS08765	dinG	2106	0	0	0.0	0.0
NC_014500.1	gene-DDA3937_RS08770	ds-WP_202796565.1	1152	0	0	0.0	0.0
NC_014500.1	gene-DDA3937_RS08775	ybiB	969	0	0	0.0	0.0
NC_014500.1	gene-DDA3937_RS08780	ds-WP_013317523.1	1866	0	0	0.0	0.0
NC_014500.1	gene-DDA3937_RS08785	ds-WP_013317524.1	1287	0	0	0.0	0.0
NC_014500.1	gene-DDA3937_RS08790	ds-WP_013317525.1	1278	0	0	0.0	0.0
NC_014500.1	gene-DDA3937_RS08795	ds-WP_013317526.1	1698	0	0	0.0	0.0
NC_014500.1	gene-DDA3937_RS08800	glnQ	723	0	0	0.0	0.0
NC_014500.1	gene-DDA3937_RS08805	glnP	660	0	0	0.0	0.0
NC_014500.1	gene-DDA3937_RS08810	glnH	747	0	0	0.0	0.0
NC_014500.1	gene-DDA3937_RS08815	dps	504	0	0	0.0	0.0
NC_014500.1	gene-DDA3937_RS08820	rhtA	885	0	0	0.0	0.0
NC_014500.1	gene-DDA3937_RS08825	ompX	516	0	0	0.0	0.0
NC_014500.1	gene-DDA3937_RS08830	ds-WP_033111794.1	1317	0	0	0.0	0.0
NC_014500.1	gene-DDA3937_RS08835	ds-WP_013317536.1	495	0	0	0.0	0.0
NC_014500.1	gene-DDA3937_RS08840	ds-WP_033111795.1	1182	0	0	0.0	0.0
NC_014500.1	gene-DDA3937_RS08845	ds-WP_013317538.1	915	0	0	0.0	0.0
NC_014500.1	gene-DDA3937_RS08850	ds-WP_013317539.1	783	0	0	0.0	0.0
NC_014500.1	gene-DDA3937_RS08855	ds-WP_033111796.1	249	0	0	0.0	0.0
NC_014500.1	gene-DDA3937_RS08860	ds-WP_013317541.1	1386	0	0	0.0	0.0
NC_014500.1	gene-DDA3937_RS08865	ds-WP_033111797.1	885	0	0	0.0	0.0
NC_014500.1	gene-DDA3937_RS08870	ds-WP_013317543.1	1011	0	0	0.0	0.0
NC_014500.1	gene-DDA3937_RS08875	ds-DDA3937_RS08875	1304	0	0	0.0	0.0
NC_014500.1	gene-DDA3937_RS08880	ds-WP_013317544.1	489	0	0	0.0	0.0
NC_014500.1	gene-DDA3937_RS08885	ds-WP_139348356.1	378	0	0	0.0	0.0
NC_014500.1	gene-DDA3937_RS23130	ds-WP_013317546.1	408	0	0	0.0	0.0
NC_014500.1	gene-DDA3937_RS08890	ds-WP_013317547.1	375	0	0	0.0	0.0
NC_014500.1	gene-DDA3937_RS08895	ds-WP_139348355.1	711	0	0	0.0	0.0
NC_014500.1	gene-DDA3937_RS22775	ds-WP_033111799.1	1182	0	0	0.0	0.0
NC_014500.1	gene-DDA3937_RS08905	ds-WP_013317550.1	1449	0	0	0.0	0.0
NC_014500.1	gene-DDA3937_RS08910	ds-WP_042318293.1	1269	0	0	0.0	0.0
NC_014500.1	gene-DDA3937_RS08915	ds-WP_148226871.1	1035	0	0	0.0	0.0
NC_014500.1	gene-DDA3937_RS08920	ds-WP_013317553.1	1302	0	0	0.0	0.0
NC_014500.1	gene-DDA3937_RS08925	ds-WP_013317554.1	339	0	0	0.0	0.0
NC_014500.1	gene-DDA3937_RS08930	ds-WP_013317555.1	534	0	0	0.0	0.0
NC_014500.1	gene-DDA3937_RS08935	ds-WP_033111801.1	1560	0	0	0.0	0.0
NC_014500.1	gene-DDA3937_RS08940	ds-WP_013317559.1	954	0	0	0.0	0.0
NC_014500.1	gene-DDA3937_RS08945	ds-WP_033111802.1	846	0	0	0.0	0.0
NC_014500.1	gene-DDA3937_RS08950	ds-WP_033112303.1	990	0	0	0.0	0.0
NC_014500.1	gene-DDA3937_RS08955	ds-WP_033111803.1	993	0	0	0.0	0.0
NC_014500.1	gene-DDA3937_RS08960	ds-WP_148226872.1	315	0	0	0.0	0.0
NC_014500.1	gene-DDA3937_RS08965	ds-WP_013317564.1	366	0	0	0.0	0.0
NC_014500.1	gene-DDA3937_RS08975	ds-WP_033112305.1	351	0	0	0.0	0.0
NC_014500.1	gene-DDA3937_RS08980	ds-WP_013317567.1	1029	0	0	0.0	0.0
NC_014500.1	gene-DDA3937_RS22780	ds-DDA3937_RS22780	382	0	0	0.0	0.0
NC_014500.1	gene-DDA3937_RS08990	arsC	432	0	0	0.0	0.0
NC_014500.1	gene-DDA3937_RS08995	ds-WP_013317569.1	675	0	0	0.0	0.0
NC_014500.1	gene-DDA3937_RS09000	ds-WP_033111806.1	747	0	0	0.0	0.0
NC_014500.1	gene-DDA3937_RS09005	ds-WP_033111807.1	903	0	0	0.0	0.0
NC_014500.1	gene-DDA3937_RS09010	ds-DDA3937_RS09010	427	0	0	0.0	0.0
NC_014500.1	gene-DDA3937_RS09015	ds-WP_013317573.1	924	0	0	0.0	0.0
NC_014500.1	gene-DDA3937_RS09025	ds-WP_023639912.1	252	0	0	0.0	0.0
NC_014500.1	gene-DDA3937_RS09030	ds-WP_013317580.1	441	0	0	0.0	0.0
NC_014500.1	gene-DDA3937_RS23135	ds-WP_148226873.1	135	0	0	0.0	0.0
NC_014500.1	gene-DDA3937_RS22175	ds-DDA3937_RS22175	1122	60	60	5.347593582887701	5.347593582887701
NC_014500.1	gene-DDA3937_RS09045	ds-WP_013317584.1	522	0	0	0.0	0.0
NC_014500.1	gene-DDA3937_RS09050	ds-WP_013317585.1	1695	0	0	0.0	0.0
NC_014500.1	gene-DDA3937_RS09055	ds-WP_033111809.1	189	0	0	0.0	0.0
NC_014500.1	gene-DDA3937_RS09060	ds-WP_033111810.1	2697	0	0	0.0	0.0
NC_014500.1	gene-DDA3937_RS09065	ds-WP_013317588.1	630	0	0	0.0	0.0
NC_014500.1	gene-DDA3937_RS09070	ds-WP_013317589.1	219	0	0	0.0	0.0
NC_014500.1	gene-DDA3937_RS23420	ds-WP_158305121.1	174	0	0	0.0	0.0
NC_014500.1	gene-DDA3937_RS09075	ds-WP_033112306.1	189	0	0	0.0	0.0
NC_014500.1	gene-DDA3937_RS22180	ds-DDA3937_RS22180	459	0	0	0.0	0.0
NC_014500.1	gene-DDA3937_RS09085	ds-WP_013317591.1	798	0	0	0.0	0.0
NC_014500.1	gene-DDA3937_RS09090	ds-WP_033111811.1	447	0	0	0.0	0.0
NC_014500.1	gene-DDA3937_RS09095	ds-WP_012885055.1	213	0	0	0.0	0.0
NC_014500.1	gene-DDA3937_RS09100	ds-WP_013317594.1	813	0	0	0.0	0.0
NC_014500.1	gene-DDA3937_RS09105	ds-WP_013317595.1	1251	0	0	0.0	0.0
NC_014500.1	gene-DDA3937_RS09115	yejM	1773	0	0	0.0	0.0
NC_014500.1	gene-DDA3937_RS09120	ds-WP_013317597.1	231	0	0	0.0	0.0
NC_014500.1	gene-DDA3937_RS09125	yejK	1011	0	0	0.0	0.0
NC_014500.1	gene-DDA3937_RS09130	ds-WP_013317599.1	1701	0	0	0.0	0.0
NC_014500.1	gene-DDA3937_RS09135	ds-WP_013317600.1	735	0	0	0.0	0.0
NC_014500.1	gene-DDA3937_RS09140	ds-WP_013317601.1	1218	0	0	0.0	0.0
NC_014500.1	gene-DDA3937_RS09145	rplY	288	0	0	0.0	0.0
NC_014500.1	gene-DDA3937_RS09150	ds-WP_013317603.1	1776	0	0	0.0	0.0
NC_014500.1	gene-DDA3937_RS09155	ds-WP_013317604.1	240	0	0	0.0	0.0
NC_014500.1	gene-DDA3937_RS09160	rsuA	699	0	0	0.0	0.0
NC_014500.1	gene-DDA3937_RS09165	ds-WP_013317606.1	1182	0	0	0.0	0.0
NC_014500.1	gene-DDA3937_RS09170	ds-WP_013317609.1	345	0	0	0.0	0.0
NC_014500.1	gene-DDA3937_RS09175	yejF	1593	0	0	0.0	0.0
NC_014500.1	gene-DDA3937_RS09180	ds-WP_013317611.1	1026	0	0	0.0	0.0
NC_014500.1	gene-DDA3937_RS09185	ds-WP_013317612.1	1098	0	0	0.0	0.0
NC_014500.1	gene-DDA3937_RS09190	ds-WP_013317613.1	1815	0	0	0.0	0.0
NC_014500.1	gene-DDA3937_RS09195	mepS	576	0	0	0.0	0.0
NC_014500.1	gene-DDA3937_RS09200	ds-WP_033111813.1	714	0	0	0.0	0.0
NC_014500.1	gene-DDA3937_RS09205	ds-WP_013317617.1	975	0	0	0.0	0.0
NC_014500.1	gene-DDA3937_RS09210	yeiP	573	0	0	0.0	0.0
NC_014500.1	gene-DDA3937_RS23470	ds-WP_013317619.1	330	0	0	0.0	0.0
NC_014500.1	gene-DDA3937_RS22190	ds-WP_071819901.1	255	0	0	0.0	0.0
NC_014500.1	gene-DDA3937_RS09215	ds-WP_013317620.1	768	0	0	0.0	0.0
NC_014500.1	gene-DDA3937_RS09220	ds-WP_013317621.1	1338	0	0	0.0	0.0
NC_014500.1	gene-DDA3937_RS09225	ds-WP_013317622.1	1182	0	0	0.0	0.0
NC_014500.1	gene-DDA3937_RS09230	fruB	1140	0	0	0.0	0.0
NC_014500.1	gene-DDA3937_RS09235	fruK	939	0	0	0.0	0.0
NC_014500.1	gene-DDA3937_RS09240	fruA	1686	0	0	0.0	0.0
NC_014500.1	gene-DDA3937_RS09245	ds-WP_013317626.1	711	0	0	0.0	0.0
NC_014500.1	gene-DDA3937_RS09250	nfo	858	0	0	0.0	0.0
NC_014500.1	gene-DDA3937_RS09255	ds-WP_013317628.1	1083	0	0	0.0	0.0
NC_014500.1	gene-DDA3937_RS09260	ds-WP_013317629.1	879	0	0	0.0	0.0
NC_014500.1	gene-DDA3937_RS09265	ds-WP_013317630.1	1488	0	0	0.0	0.0
NC_014500.1	gene-DDA3937_RS09270	ds-WP_013317631.1	1188	0	0	0.0	0.0
NC_014500.1	gene-DDA3937_RS09275	ds-WP_013317633.1	1026	0	0	0.0	0.0
NC_014500.1	gene-DDA3937_RS09280	ds-WP_013317635.1	1749	0	0	0.0	0.0
NC_014500.1	gene-DDA3937_RS09285	ds-WP_033111815.1	240	0	0	0.0	0.0
NC_014500.1	gene-DDA3937_RS09290	ds-WP_013317637.1	747	0	0	0.0	0.0
NC_014500.1	gene-DDA3937_RS09295	ds-WP_013317638.1	1074	0	0	0.0	0.0
NC_014500.1	gene-DDA3937_RS09300	ds-WP_013317639.1	996	0	0	0.0	0.0
NC_014500.1	gene-DDA3937_RS09305	ds-WP_013317640.1	1512	0	0	0.0	0.0
NC_014500.1	gene-DDA3937_RS09310	ds-WP_013317641.1	1089	0	0	0.0	0.0
NC_014500.1	gene-DDA3937_RS09315	ds-WP_013317642.1	213	0	0	0.0	0.0
NC_014500.1	gene-DDA3937_RS09320	fghA	834	0	0	0.0	0.0
NC_014500.1	gene-DDA3937_RS09325	ds-WP_013317644.1	1122	0	0	0.0	0.0
NC_014500.1	gene-DDA3937_RS09330	ds-WP_013317645.1	864	0	0	0.0	0.0
NC_014500.1	gene-DDA3937_RS09335	ds-WP_033112310.1	1626	0	0	0.0	0.0
NC_014500.1	gene-DDA3937_RS09340	ds-WP_013317650.1	1020	661	661	64.80392156862744	64.80392156862744
NC_014500.1	gene-DDA3937_RS09345	tnpA	459	421	421	91.72113289760348	91.72113289760348
NC_014500.1	gene-DDA3937_RS09350	ds-WP_033111816.1	1674	0	0	0.0	0.0
NC_014500.1	gene-DDA3937_RS09355	ds-WP_013317653.1	1662	0	0	0.0	0.0
NC_014500.1	gene-DDA3937_RS09360	ds-WP_033111817.1	1662	0	0	0.0	0.0
NC_014500.1	gene-DDA3937_RS09365	ds-WP_013317655.1	1686	0	0	0.0	0.0
NC_014500.1	gene-DDA3937_RS09370	folE	669	0	0	0.0	0.0
NC_014500.1	gene-DDA3937_RS09375	ds-WP_139348436.1	1149	0	0	0.0	0.0
NC_014500.1	gene-DDA3937_RS09380	sanA	756	0	0	0.0	0.0
NC_014500.1	gene-DDA3937_RS09385	rimO	1404	0	0	0.0	0.0
NC_014500.1	gene-DDA3937_RS09390	ds-WP_013317660.1	1125	0	0	0.0	0.0
NC_014500.1	gene-DDA3937_RS09395	ds-WP_013317661.1	618	0	0	0.0	0.0
NC_014500.1	gene-DDA3937_RS09400	ds-WP_013317662.1	846	0	0	0.0	0.0
NC_014500.1	gene-DDA3937_RS09405	ds-WP_013317663.1	1017	0	0	0.0	0.0
NC_014500.1	gene-DDA3937_RS09410	ds-WP_013317664.1	663	0	0	0.0	0.0
NC_014500.1	gene-DDA3937_RS09415	ds-WP_013317665.1	819	0	0	0.0	0.0
NC_014500.1	gene-DDA3937_RS09420	ds-WP_033111819.1	1209	0	0	0.0	0.0
NC_014500.1	gene-DDA3937_RS09425	deoR	771	0	0	0.0	0.0
NC_014500.1	gene-DDA3937_RS09430	ds-WP_013317669.1	1689	0	0	0.0	0.0
NC_014500.1	gene-DDA3937_RS09435	ds-WP_013317670.1	375	0	0	0.0	0.0
NC_014500.1	gene-DDA3937_RS09440	ds-WP_013317671.1	258	0	0	0.0	0.0
NC_014500.1	gene-DDA3937_RS09445	nfsA	723	0	0	0.0	0.0
NC_014500.1	gene-DDA3937_RS09450	rimK	903	0	0	0.0	0.0
NC_014500.1	gene-DDA3937_RS09455	ds-WP_013317675.1	480	0	0	0.0	0.0
NC_014500.1	gene-DDA3937_RS09460	potF	1110	0	0	0.0	0.0
NC_014500.1	gene-DDA3937_RS09465	potG	1134	0	0	0.0	0.0
NC_014500.1	gene-DDA3937_RS09470	potH	960	0	0	0.0	0.0
NC_014500.1	gene-DDA3937_RS09475	potI	846	0	0	0.0	0.0
NC_014500.1	gene-DDA3937_RS09480	ds-WP_013317681.1	438	0	0	0.0	0.0
NC_014500.1	gene-DDA3937_RS09485	rlmC	1131	0	0	0.0	0.0
NC_014500.1	gene-DDA3937_RS09490	ds-WP_013317683.1	1194	0	0	0.0	0.0
NC_014500.1	gene-DDA3937_RS09495	ds-WP_013317684.1	750	0	0	0.0	0.0
NC_014500.1	gene-DDA3937_RS09500	artM	672	0	0	0.0	0.0
NC_014500.1	gene-DDA3937_RS09505	artQ	717	0	0	0.0	0.0
NC_014500.1	gene-DDA3937_RS09510	artJ	732	0	0	0.0	0.0
NC_014500.1	gene-DDA3937_RS09515	artP	729	0	0	0.0	0.0
NC_014500.1	gene-DDA3937_RS09520	ds-WP_013317690.1	327	0	0	0.0	0.0
NC_014500.1	gene-DDA3937_RS09525	ds-WP_013317691.1	873	0	0	0.0	0.0
NC_014500.1	gene-DDA3937_RS09530	ds-WP_033111822.1	1467	0	0	0.0	0.0
NC_014500.1	gene-DDA3937_RS09535	hcr	1008	0	0	0.0	0.0
NC_014500.1	gene-DDA3937_RS09540	hcp	1653	0	0	0.0	0.0
NC_014500.1	gene-DDA3937_RS09545	ds-WP_013317696.1	1662	0	0	0.0	0.0
NC_014500.1	gene-DDA3937_RS09550	cspD	222	0	0	0.0	0.0
NC_014500.1	gene-DDA3937_RS09555	clpS	321	0	0	0.0	0.0
NC_014500.1	gene-DDA3937_RS09560	clpA	2277	0	0	0.0	0.0
NC_014500.1	gene-DDA3937_RS09565	infA	219	0	0	0.0	0.0
NC_014500.1	gene-DDA3937_RS09570	aat	729	0	0	0.0	0.0
NC_014500.1	gene-DDA3937_RS09575	cydC	1722	0	0	0.0	0.0
NC_014500.1	gene-DDA3937_RS09580	cydD	1767	0	0	0.0	0.0
NC_014500.1	gene-DDA3937_RS09585	trxB	957	0	0	0.0	0.0
NC_014500.1	gene-DDA3937_RS09590	lrp	495	0	0	0.0	0.0
NC_014500.1	gene-DDA3937_RS09595	ds-WP_013317703.1	3531	0	0	0.0	0.0
NC_014500.1	gene-DDA3937_RS09600	lolA	615	0	0	0.0	0.0
NC_014500.1	gene-DDA3937_RS09605	ds-WP_013317705.1	1344	0	0	0.0	0.0
NC_014500.1	gene-DDA3937_RS09610	serS	1296	0	0	0.0	0.0
NC_014500.1	gene-DDA3937_RS09615	dmsD	615	0	0	0.0	0.0
NC_014500.1	gene-DDA3937_RS09620	ds-WP_013317708.1	606	0	0	0.0	0.0
NC_014500.1	gene-DDA3937_RS09625	ds-WP_013317709.1	645	0	0	0.0	0.0
NC_014500.1	gene-DDA3937_RS09630	ds-WP_202796560.1	909	0	0	0.0	0.0
NC_014500.1	gene-DDA3937_RS09635	ds-WP_013317711.1	909	0	0	0.0	0.0
NC_014500.1	gene-DDA3937_RS09640	ds-WP_013317712.1	1149	0	0	0.0	0.0
NC_014500.1	gene-DDA3937_RS09645	ds-WP_033111824.1	930	0	0	0.0	0.0
NC_014500.1	gene-DDA3937_RS09650	pflA	741	0	0	0.0	0.0
NC_014500.1	gene-DDA3937_RS09655	pflB	2283	0	0	0.0	0.0
NC_014500.1	gene-DDA3937_RS09660	focA	858	0	0	0.0	0.0
NC_014500.1	gene-DDA3937_RS09665	ds-WP_013317718.1	1764	0	0	0.0	0.0
NC_014500.1	gene-DDA3937_RS09670	serC	1086	0	0	0.0	0.0
NC_014500.1	gene-DDA3937_RS09675	aroA	1290	0	0	0.0	0.0
NC_014500.1	gene-DDA3937_RS09680	cmk	687	0	0	0.0	0.0
NC_014500.1	gene-DDA3937_RS09685	rpsA	1710	0	0	0.0	0.0
NC_014500.1	gene-DDA3937_RS09690	ihfB	285	0	0	0.0	0.0
NC_014500.1	gene-DDA3937_RS09695	ds-WP_033111825.1	1896	0	0	0.0	0.0
NC_014500.1	gene-DDA3937_RS09700	ds-DDA3937_RS09700	636	0	0	0.0	0.0
NC_014500.1	gene-DDA3937_RS09705	ds-WP_013317724.1	615	0	0	0.0	0.0
NC_014500.1	gene-DDA3937_RS09710	hisF	777	0	0	0.0	0.0
NC_014500.1	gene-DDA3937_RS09715	hisA	738	0	0	0.0	0.0
NC_014500.1	gene-DDA3937_RS09720	hisH	591	0	0	0.0	0.0
NC_014500.1	gene-DDA3937_RS09725	hisB	1068	0	0	0.0	0.0
NC_014500.1	gene-DDA3937_RS09730	hisC	1071	0	0	0.0	0.0
NC_014500.1	gene-DDA3937_RS09735	hisD	1311	0	0	0.0	0.0
NC_014500.1	gene-DDA3937_RS09740	hisG	900	0	0	0.0	0.0
NC_014500.1	gene-DDA3937_RS23145	hisL	48	0	0	0.0	0.0
NC_014500.1	gene-DDA3937_RS09745	ds-WP_013317732.1	822	0	0	0.0	0.0
NC_014500.1	gene-DDA3937_RS09750	ds-WP_013317733.1	1965	0	0	0.0	0.0
NC_014500.1	gene-DDA3937_RS09755	ds-WP_013317734.1	726	0	0	0.0	0.0
NC_014500.1	gene-DDA3937_RS09760	ds-WP_013317735.1	1596	0	0	0.0	0.0
NC_014500.1	gene-DDA3937_RS09765	ds-WP_013317736.1	1368	0	0	0.0	0.0
NC_014500.1	gene-DDA3937_RS09770	ds-WP_013317737.1	885	37	37	4.1807909604519775	4.1807909604519775
NC_014500.1	gene-DDA3937_RS09775	citC	1044	348	348	33.333333333333336	33.333333333333336
NC_014500.1	gene-DDA3937_RS09780	citD	291	291	291	100.0	100.0
NC_014500.1	gene-DDA3937_RS09785	citE	891	118	118	13.24354657687991	13.24354657687991
NC_014500.1	gene-DDA3937_RS09790	citF	1530	1000	1000	65.359477124183	65.359477124183
NC_014500.1	gene-DDA3937_RS09795	citX	528	0	0	0.0	0.0
NC_014500.1	gene-DDA3937_RS09800	citG	909	0	0	0.0	0.0
NC_014500.1	gene-DDA3937_RS09805	ds-WP_033111827.1	753	0	0	0.0	0.0
NC_014500.1	gene-DDA3937_RS09810	ds-WP_013317743.1	270	0	0	0.0	0.0
NC_014500.1	gene-DDA3937_RS09815	ds-WP_013317744.1	1368	0	0	0.0	0.0
NC_014500.1	gene-DDA3937_RS09820	sbcB	1431	0	0	0.0	0.0
NC_014500.1	gene-DDA3937_RS09825	ds-WP_013317748.1	339	0	0	0.0	0.0
NC_014500.1	gene-DDA3937_RS09830	ds-WP_033111828.1	366	0	0	0.0	0.0
NC_014500.1	gene-DDA3937_RS09835	ds-DDA3937_RS09835	2300	0	0	0.0	0.0
NC_014500.1	gene-DDA3937_RS09840	msbA	1749	0	0	0.0	0.0
NC_014500.1	gene-DDA3937_RS09845	lpxK	1014	0	0	0.0	0.0
NC_014500.1	gene-DDA3937_RS09850	ds-WP_013317752.1	183	0	0	0.0	0.0
NC_014500.1	gene-DDA3937_RS09855	kdsB	753	0	0	0.0	0.0
NC_014500.1	gene-DDA3937_RS09860	ds-WP_013317754.1	1320	0	0	0.0	0.0
NC_014500.1	gene-DDA3937_RS09865	ds-WP_013317755.1	897	0	0	0.0	0.0
NC_014500.1	gene-DDA3937_RS09870	elyC	780	0	0	0.0	0.0
NC_014500.1	gene-DDA3937_RS09875	cmoM	804	0	0	0.0	0.0
NC_014500.1	gene-DDA3937_RS09880	mukF	1323	0	0	0.0	0.0
NC_014500.1	gene-DDA3937_RS09885	mukE	735	0	0	0.0	0.0
NC_014500.1	gene-DDA3937_RS09890	mukB	4437	0	0	0.0	0.0
NC_014500.1	gene-DDA3937_RS09895	ds-WP_033111829.1	1440	0	0	0.0	0.0
NC_014500.1	gene-DDA3937_RS09900	ds-WP_033111830.1	1311	0	0	0.0	0.0
NC_014500.1	gene-DDA3937_RS09905	ds-DDA3937_RS09905	1030	0	0	0.0	0.0
NC_014500.1	gene-DDA3937_RS09910	cueO	1653	0	0	0.0	0.0
NC_014500.1	gene-DDA3937_RS09915	ds-WP_171861172.1	405	0	0	0.0	0.0
NC_014500.1	gene-DDA3937_RS09920	ds-WP_013317767.1	1113	0	0	0.0	0.0
NC_014500.1	gene-DDA3937_RS09925	ds-WP_033111831.1	489	0	0	0.0	0.0
NC_014500.1	gene-DDA3937_RS09930	ds-WP_013317769.1	639	0	0	0.0	0.0
NC_014500.1	gene-DDA3937_RS23150	ds-WP_202796566.1	159	0	0	0.0	0.0
NC_014500.1	gene-DDA3937_RS09935	ds-WP_033111832.1	606	0	0	0.0	0.0
NC_014500.1	gene-DDA3937_RS09940	ds-WP_013317771.1	756	0	0	0.0	0.0
NC_014500.1	gene-DDA3937_RS09945	ds-DDA3937_RS09945	934	0	0	0.0	0.0
NC_014500.1	gene-DDA3937_RS09950	ds-WP_033111833.1	927	0	0	0.0	0.0
[truncated: 2,313 more rows]
