# Supplementary material for: Reducing costs for DNA and RNA sequencing by sample pooling using a metagenomic approach
Source: BMC Genomics. 2022 Aug 24;23:613. doi: 10.1186/s12864-022-08831-y (PMC9400246; doi:10.1186/s12864-022-08831-y)
Supplement: Supplementary file 1 — Additional file 1. Supplemental material. [file 12864_2022_8831_MOESM1_ESM.zip › 12864_2022_8831_MOESM1_ESM/read_loss_genes_Escherichia_coli.txt]

replicon	gene_id	gene_name	gene_length	reads_lost_intra_species	reads_lost_pooled_species	reads_lost_intra_species_percent	reads_lost_pooled_species_percent
NC_000913.3	gene-b0001	thrL	66	0	0	0.0	0.0
NC_000913.3	gene-b0002	thrA	2463	0	0	0.0	0.0
NC_000913.3	gene-b0003	thrB	933	0	0	0.0	0.0
NC_000913.3	gene-b0004	thrC	1287	0	0	0.0	0.0
NC_000913.3	gene-b0005	yaaX	297	0	0	0.0	0.0
NC_000913.3	gene-b0006	yaaA	777	0	0	0.0	0.0
NC_000913.3	gene-b0007	yaaJ	1431	0	0	0.0	0.0
NC_000913.3	gene-b0008	talB	954	0	0	0.0	0.0
NC_000913.3	gene-b0009	mog	588	0	0	0.0	0.0
NC_000913.3	gene-b0010	satP	567	0	0	0.0	0.0
NC_000913.3	gene-b0011	yaaW	714	0	0	0.0	0.0
NC_000913.3	gene-b0012	mbiA	486	0	0	0.0	0.0
NC_000913.3	gene-b0013	yaaI	405	0	0	0.0	0.0
NC_000913.3	gene-b0014	dnaK	1917	0	0	0.0	0.0
NC_000913.3	gene-b0015	dnaJ	1131	0	0	0.0	0.0
NC_000913.3	gene-b0016	insL1	1113	1113	1113	100.0	100.0
NC_000913.3	gene-b0018	mokC	210	0	0	0.0	0.0
NC_000913.3	gene-b4412	hokC	153	0	0	0.0	0.0
NC_000913.3	gene-b0019	nhaA	1167	0	0	0.0	0.0
NC_000913.3	gene-b0020	nhaR	906	0	0	0.0	0.0
NC_000913.3	gene-b0021	insB1	504	504	504	100.0	100.0
NC_000913.3	gene-b0022	insA1	276	183	183	66.30434782608695	66.30434782608695
NC_000913.3	gene-b0023	rpsT	264	0	0	0.0	0.0
NC_000913.3	gene-b0024	yaaY	219	0	0	0.0	0.0
NC_000913.3	gene-b0025	ribF	942	0	0	0.0	0.0
NC_000913.3	gene-b0026	ileS	2817	0	0	0.0	0.0
NC_000913.3	gene-b0027	lspA	495	0	0	0.0	0.0
NC_000913.3	gene-b0028	fkpB	450	0	0	0.0	0.0
NC_000913.3	gene-b0029	ispH	951	0	0	0.0	0.0
NC_000913.3	gene-b0030	rihC	915	0	0	0.0	0.0
NC_000913.3	gene-b0031	dapB	822	0	0	0.0	0.0
NC_000913.3	gene-b0032	carA	1149	0	0	0.0	0.0
NC_000913.3	gene-b0033	carB	3222	0	0	0.0	0.0
NC_000913.3	gene-b0034	caiF	396	0	0	0.0	0.0
NC_000913.3	gene-b0035	caiE	591	0	0	0.0	0.0
NC_000913.3	gene-b0036	caiD	786	0	0	0.0	0.0
NC_000913.3	gene-b0037	caiC	1554	0	0	0.0	0.0
NC_000913.3	gene-b0038	caiB	1218	0	0	0.0	0.0
NC_000913.3	gene-b0039	caiA	1143	0	0	0.0	0.0
NC_000913.3	gene-b0040	caiT	1515	0	0	0.0	0.0
NC_000913.3	gene-b0041	fixA	771	0	0	0.0	0.0
NC_000913.3	gene-b0042	fixB	942	0	0	0.0	0.0
NC_000913.3	gene-b0043	fixC	1287	0	0	0.0	0.0
NC_000913.3	gene-b0044	fixX	288	0	0	0.0	0.0
NC_000913.3	gene-b0045	yaaU	1332	0	0	0.0	0.0
NC_000913.3	gene-b0046	kefF	531	0	0	0.0	0.0
NC_000913.3	gene-b0047	kefC	1863	0	0	0.0	0.0
NC_000913.3	gene-b0048	folA	480	0	0	0.0	0.0
NC_000913.3	gene-b0049	apaH	843	0	0	0.0	0.0
NC_000913.3	gene-b0050	apaG	378	0	0	0.0	0.0
NC_000913.3	gene-b0051	rsmA	822	0	0	0.0	0.0
NC_000913.3	gene-b0052	pdxA	990	0	0	0.0	0.0
NC_000913.3	gene-b0053	surA	1287	0	0	0.0	0.0
NC_000913.3	gene-b0054	lptD	2355	0	0	0.0	0.0
NC_000913.3	gene-b0055	djlA	816	0	0	0.0	0.0
NC_000913.3	gene-b0056	yabP	651	0	0	0.0	0.0
NC_000913.3	gene-b0057	yabQ	159	0	0	0.0	0.0
NC_000913.3	gene-b0058	rluA	660	0	0	0.0	0.0
NC_000913.3	gene-b0059	rapA	2907	0	0	0.0	0.0
NC_000913.3	gene-b0060	polB	2352	0	0	0.0	0.0
NC_000913.3	gene-b0061	araD	696	0	0	0.0	0.0
NC_000913.3	gene-b0062	araA	1503	0	0	0.0	0.0
NC_000913.3	gene-b0063	araB	1701	0	0	0.0	0.0
NC_000913.3	gene-b0064	araC	879	0	0	0.0	0.0
NC_000913.3	gene-b0065	yabI	765	0	0	0.0	0.0
NC_000913.3	gene-b0066	thiQ	699	0	0	0.0	0.0
NC_000913.3	gene-b0067	thiP	1611	0	0	0.0	0.0
NC_000913.3	gene-b0068	thiB	984	0	0	0.0	0.0
NC_000913.3	gene-b0069	sgrR	1656	0	0	0.0	0.0
NC_000913.3	gene-b4662	sgrT	132	0	0	0.0	0.0
NC_000913.3	gene-b0070	setA	1179	0	0	0.0	0.0
NC_000913.3	gene-b0071	leuD	606	0	0	0.0	0.0
NC_000913.3	gene-b0072	leuC	1401	0	0	0.0	0.0
NC_000913.3	gene-b0073	leuB	1092	0	0	0.0	0.0
NC_000913.3	gene-b0074	leuA	1572	0	0	0.0	0.0
NC_000913.3	gene-b0075	leuL	87	0	0	0.0	0.0
NC_000913.3	gene-b0076	leuO	945	0	0	0.0	0.0
NC_000913.3	gene-b4726	yabR	45	0	0	0.0	0.0
NC_000913.3	gene-b0077	ilvI	1725	0	0	0.0	0.0
NC_000913.3	gene-b0078	ilvH	492	0	0	0.0	0.0
NC_000913.3	gene-b0080	cra	1005	0	0	0.0	0.0
NC_000913.3	gene-b0081	mraZ	459	0	0	0.0	0.0
NC_000913.3	gene-b0082	rsmH	942	0	0	0.0	0.0
NC_000913.3	gene-b0083	ftsL	366	0	0	0.0	0.0
NC_000913.3	gene-b0084	ftsI	1767	0	0	0.0	0.0
NC_000913.3	gene-b0085	murE	1488	0	0	0.0	0.0
NC_000913.3	gene-b0086	murF	1359	0	0	0.0	0.0
NC_000913.3	gene-b0087	mraY	1083	0	0	0.0	0.0
NC_000913.3	gene-b0088	murD	1317	0	0	0.0	0.0
NC_000913.3	gene-b0089	ftsW	1245	0	0	0.0	0.0
NC_000913.3	gene-b0090	murG	1068	0	0	0.0	0.0
NC_000913.3	gene-b0091	murC	1476	0	0	0.0	0.0
NC_000913.3	gene-b0092	ddlB	921	0	0	0.0	0.0
NC_000913.3	gene-b0093	ftsQ	831	0	0	0.0	0.0
NC_000913.3	gene-b0094	ftsA	1263	0	0	0.0	0.0
NC_000913.3	gene-b0095	ftsZ	1152	0	0	0.0	0.0
NC_000913.3	gene-b0096	lpxC	918	0	0	0.0	0.0
NC_000913.3	gene-b0097	secM	513	0	0	0.0	0.0
NC_000913.3	gene-b0098	secA	2706	0	0	0.0	0.0
NC_000913.3	gene-b0099	mutT	390	0	0	0.0	0.0
NC_000913.3	gene-b0101	yacG	198	0	0	0.0	0.0
NC_000913.3	gene-b0102	zapD	744	0	0	0.0	0.0
NC_000913.3	gene-b0103	coaE	621	0	0	0.0	0.0
NC_000913.3	gene-b4727	yacM	45	0	0	0.0	0.0
NC_000913.3	gene-b0104	guaC	1044	0	0	0.0	0.0
NC_000913.3	gene-b0106	hofC	1203	0	0	0.0	0.0
NC_000913.3	gene-b0107	hofB	1386	0	0	0.0	0.0
NC_000913.3	gene-b0108	ppdD	441	0	0	0.0	0.0
NC_000913.3	gene-b0109	nadC	894	0	0	0.0	0.0
NC_000913.3	gene-b0110	ampD	552	0	0	0.0	0.0
NC_000913.3	gene-b0111	ampE	855	0	0	0.0	0.0
NC_000913.3	gene-b0112	aroP	1374	0	0	0.0	0.0
NC_000913.3	gene-b0113	pdhR	765	0	0	0.0	0.0
NC_000913.3	gene-b0114	aceE	2664	0	0	0.0	0.0
NC_000913.3	gene-b0115	aceF	1893	0	0	0.0	0.0
NC_000913.3	gene-b0116	lpd	1425	0	0	0.0	0.0
NC_000913.3	gene-b0117	yacH	1854	0	0	0.0	0.0
NC_000913.3	gene-b0118	acnB	2598	0	0	0.0	0.0
NC_000913.3	gene-b0119	yacL	363	0	0	0.0	0.0
NC_000913.3	gene-b0120	speD	795	0	0	0.0	0.0
NC_000913.3	gene-b0121	speE	867	0	0	0.0	0.0
NC_000913.3	gene-b0122	yacC	348	0	0	0.0	0.0
NC_000913.3	gene-b0123	cueO	1551	0	0	0.0	0.0
NC_000913.3	gene-b0124	gcd	2391	0	0	0.0	0.0
NC_000913.3	gene-b0125	hpt	537	0	0	0.0	0.0
NC_000913.3	gene-b0126	can	663	0	0	0.0	0.0
NC_000913.3	gene-b0127	yadG	927	0	0	0.0	0.0
NC_000913.3	gene-b0128	yadH	771	0	0	0.0	0.0
NC_000913.3	gene-b0129	yadI	441	0	0	0.0	0.0
NC_000913.3	gene-b0130	yadE	1230	0	0	0.0	0.0
NC_000913.3	gene-b0131	panD	381	0	0	0.0	0.0
NC_000913.3	gene-b0132	rpnC	903	0	0	0.0	0.0
NC_000913.3	gene-b0133	panC	852	0	0	0.0	0.0
NC_000913.3	gene-b0134	panB	795	0	0	0.0	0.0
NC_000913.3	gene-b0135	yadC	1239	0	0	0.0	0.0
NC_000913.3	gene-b0136	yadK	597	0	0	0.0	0.0
NC_000913.3	gene-b0137	yadL	606	0	0	0.0	0.0
NC_000913.3	gene-b0138	yadM	570	0	0	0.0	0.0
NC_000913.3	gene-b0139	htrE	2598	0	0	0.0	0.0
NC_000913.3	gene-b0140	yadV	741	0	0	0.0	0.0
NC_000913.3	gene-b0141	yadN	585	0	0	0.0	0.0
NC_000913.3	gene-b0142	folK	480	0	0	0.0	0.0
NC_000913.3	gene-b0143	pcnB	1398	0	0	0.0	0.0
NC_000913.3	gene-b0144	gluQ	927	0	0	0.0	0.0
NC_000913.3	gene-b0145	dksA	456	0	0	0.0	0.0
NC_000913.3	gene-b0146	sfsA	705	0	0	0.0	0.0
NC_000913.3	gene-b0147	thpR	531	0	0	0.0	0.0
NC_000913.3	gene-b0148	hrpB	2430	0	0	0.0	0.0
NC_000913.3	gene-b0149	mrcB	2535	0	0	0.0	0.0
NC_000913.3	gene-b0149	mrcB	2400	0	0	0.0	0.0
NC_000913.3	gene-b0150	fhuA	2244	0	0	0.0	0.0
NC_000913.3	gene-b0151	fhuC	798	0	0	0.0	0.0
NC_000913.3	gene-b0152	fhuD	891	0	0	0.0	0.0
NC_000913.3	gene-b0153	fhuB	1983	0	0	0.0	0.0
NC_000913.3	gene-b0154	hemL	1281	0	0	0.0	0.0
NC_000913.3	gene-b4765	yadX	48	0	0	0.0	0.0
NC_000913.3	gene-b0155	clcA	1422	0	0	0.0	0.0
NC_000913.3	gene-b4728	yadW	66	0	0	0.0	0.0
NC_000913.3	gene-b0156	erpA	345	0	0	0.0	0.0
NC_000913.3	gene-b0157	yadS	624	0	0	0.0	0.0
NC_000913.3	gene-b0158	btuF	801	0	0	0.0	0.0
NC_000913.3	gene-b0159	mtn	699	0	0	0.0	0.0
NC_000913.3	gene-b0160	dgt	1518	0	0	0.0	0.0
NC_000913.3	gene-b0161	degP	1425	0	0	0.0	0.0
NC_000913.3	gene-b0162	cdaR	1158	0	0	0.0	0.0
NC_000913.3	gene-b0163	yaeH	387	0	0	0.0	0.0
NC_000913.3	gene-b0164	yaeI	813	0	0	0.0	0.0
NC_000913.3	gene-b0166	dapD	825	0	0	0.0	0.0
NC_000913.3	gene-b0167	glnD	2673	0	0	0.0	0.0
NC_000913.3	gene-b0168	map	795	0	0	0.0	0.0
NC_000913.3	gene-b0169	rpsB	726	0	0	0.0	0.0
NC_000913.3	gene-b0170	tsf	852	0	0	0.0	0.0
NC_000913.3	gene-b0171	pyrH	726	0	0	0.0	0.0
NC_000913.3	gene-b0172	frr	558	0	0	0.0	0.0
NC_000913.3	gene-b0173	dxr	1197	0	0	0.0	0.0
NC_000913.3	gene-b0174	uppS	762	0	0	0.0	0.0
NC_000913.3	gene-b0175	cdsA	858	0	0	0.0	0.0
NC_000913.3	gene-b0176	rseP	1353	0	0	0.0	0.0
NC_000913.3	gene-b0177	bamA	2433	0	0	0.0	0.0
NC_000913.3	gene-b0178	skp	486	0	0	0.0	0.0
NC_000913.3	gene-b0179	lpxD	1026	0	0	0.0	0.0
NC_000913.3	gene-b0180	fabZ	456	0	0	0.0	0.0
NC_000913.3	gene-b0181	lpxA	789	0	0	0.0	0.0
NC_000913.3	gene-b0182	lpxB	1149	0	0	0.0	0.0
NC_000913.3	gene-b0183	rnhB	597	0	0	0.0	0.0
NC_000913.3	gene-b0184	dnaE	3483	0	0	0.0	0.0
NC_000913.3	gene-b0185	accA	960	0	0	0.0	0.0
NC_000913.3	gene-b0186	ldcC	2142	0	0	0.0	0.0
NC_000913.3	gene-b0187	yaeR	390	0	0	0.0	0.0
NC_000913.3	gene-b0188	tilS	1299	0	0	0.0	0.0
NC_000913.3	gene-b0189	rof	255	0	0	0.0	0.0
NC_000913.3	gene-b4406	yaeP	201	0	0	0.0	0.0
NC_000913.3	gene-b0190	yaeQ	546	0	0	0.0	0.0
NC_000913.3	gene-b0191	arfB	423	0	0	0.0	0.0
NC_000913.3	gene-b0192	nlpE	711	0	0	0.0	0.0
NC_000913.3	gene-b0193	yaeF	825	0	0	0.0	0.0
NC_000913.3	gene-b0194	proS	1719	0	0	0.0	0.0
NC_000913.3	gene-b0195	trmO	708	0	0	0.0	0.0
NC_000913.3	gene-b0196	rcsF	405	0	0	0.0	0.0
NC_000913.3	gene-b0197	metQ	816	0	0	0.0	0.0
NC_000913.3	gene-b0198	metI	654	0	0	0.0	0.0
NC_000913.3	gene-b0199	metN	1032	0	0	0.0	0.0
NC_000913.3	gene-b0200	gmhB	576	0	0	0.0	0.0
NC_000913.3	gene-b0207	dkgB	804	0	0	0.0	0.0
NC_000913.3	gene-b0208	yafC	915	0	0	0.0	0.0
NC_000913.3	gene-b0209	yafD	801	0	0	0.0	0.0
NC_000913.3	gene-b0210	yafE	624	0	0	0.0	0.0
NC_000913.3	gene-b0211	mltD	1359	0	0	0.0	0.0
NC_000913.3	gene-b0212	gloB	756	0	0	0.0	0.0
NC_000913.3	gene-b0213	yafS	723	0	0	0.0	0.0
NC_000913.3	gene-b0214	rnhA	468	0	0	0.0	0.0
NC_000913.3	gene-b0215	dnaQ	732	0	0	0.0	0.0
NC_000913.3	gene-b0217	yafT	786	0	0	0.0	0.0
NC_000913.3	gene-b4586	ykfM	480	0	0	0.0	0.0
NC_000913.3	gene-b0219	yafV	771	0	0	0.0	0.0
NC_000913.3	gene-b0220	ivy	474	0	0	0.0	0.0
NC_000913.3	gene-b0221	fadE	2445	0	0	0.0	0.0
NC_000913.3	gene-b0222	gmhA	579	0	0	0.0	0.0
NC_000913.3	gene-b0223	yafJ	768	0	0	0.0	0.0
NC_000913.3	gene-b0224	ldtF	741	0	0	0.0	0.0
NC_000913.3	gene-b0225	yafQ	279	0	0	0.0	0.0
NC_000913.3	gene-b0226	dinJ	261	0	0	0.0	0.0
NC_000913.3	gene-b0227	yafL	750	0	0	0.0	0.0
NC_000913.3	gene-b0228	rayT	498	0	0	0.0	0.0
NC_000913.3	gene-b0231	dinB	1056	0	0	0.0	0.0
NC_000913.3	gene-b0232	yafN	294	0	0	0.0	0.0
NC_000913.3	gene-b0233	yafO	399	0	0	0.0	0.0
NC_000913.3	gene-b0234	yafP	453	0	0	0.0	0.0
NC_000913.3	gene-b0237	pepD	1458	0	0	0.0	0.0
NC_000913.3	gene-b0238	gpt	459	0	0	0.0	0.0
NC_000913.3	gene-b0239	frsA	1245	0	0	0.0	0.0
NC_000913.3	gene-b0240	crl	71	0	0	0.0	0.0
NC_000913.3	gene-b0240	crl	331	0	0	0.0	0.0
NC_000913.3	gene-b4710	insB9	504	504	504	100.0	100.0
NC_000913.3	gene-b4709	insA9	276	183	183	66.30434782608695	66.30434782608695
NC_000913.3	gene-b0241	phoE	1056	0	0	0.0	0.0
NC_000913.3	gene-b0242	proB	1104	0	0	0.0	0.0
NC_000913.3	gene-b0243	proA	1254	0	0	0.0	0.0
NC_000913.3	gene-b0245	ykfI	342	0	0	0.0	0.0
NC_000913.3	gene-b0246	yafW	318	0	0	0.0	0.0
NC_000913.3	gene-b4504	ykfH	222	0	0	0.0	0.0
NC_000913.3	gene-b0247	ykfG	477	0	0	0.0	0.0
NC_000913.3	gene-b0248	yafX	459	0	0	0.0	0.0
NC_000913.3	gene-b0249	ykfF	240	0	0	0.0	0.0
NC_000913.3	gene-b0250	ykfB	468	0	0	0.0	0.0
NC_000913.3	gene-b0251	yafY	444	0	0	0.0	0.0
NC_000913.3	gene-b0252	yafZ	822	0	0	0.0	0.0
NC_000913.3	gene-b0253	ykfA	864	0	0	0.0	0.0
NC_000913.3	gene-b0254	perR	894	0	0	0.0	0.0
NC_000913.3	gene-b4587	insN	263	2	2	0.7604562737642585	0.7604562737642585
NC_000913.3	gene-b4587	insN	427	0	0	0.0	0.0
NC_000913.3	gene-b0256	insI1	1152	622	622	53.99305555555556	53.99305555555556
NC_000913.3	gene-b0258	ykfC	1146	38	38	3.3158813263525304	3.3158813263525304
NC_000913.3	gene-b0259	insH1	981	900	900	91.74311926605505	91.74311926605505
NC_000913.3	gene-b0260	mmuP	1404	0	0	0.0	0.0
NC_000913.3	gene-b0261	mmuM	933	0	0	0.0	0.0
NC_000913.3	gene-b0262	afuC	1047	0	0	0.0	0.0
NC_000913.3	gene-b0264	insB2	504	504	504	100.0	100.0
NC_000913.3	gene-b0265	insA2	276	184	184	66.66666666666667	66.66666666666667
NC_000913.3	gene-b0266	yagB	351	0	0	0.0	0.0
NC_000913.3	gene-b0267	yagA	1155	0	0	0.0	0.0
NC_000913.3	gene-b0268	yagE	909	0	0	0.0	0.0
NC_000913.3	gene-b0269	yagF	1968	0	0	0.0	0.0
NC_000913.3	gene-b0270	yagG	1383	0	0	0.0	0.0
NC_000913.3	gene-b0271	yagH	1611	0	0	0.0	0.0
NC_000913.3	gene-b0272	xynR	759	0	0	0.0	0.0
NC_000913.3	gene-b0273	argF	1005	0	0	0.0	0.0
NC_000913.3	gene-b4766	argL	96	0	0	0.0	0.0
NC_000913.3	gene-b4688	ykgS	129	5	5	3.875968992248062	3.875968992248062
NC_000913.3	gene-b0274	insB3	504	504	504	100.0	100.0
NC_000913.3	gene-b0275	insA3	276	184	184	66.66666666666667	66.66666666666667
NC_000913.3	gene-b0276	yagJ	732	0	0	0.0	0.0
NC_000913.3	gene-b0277	yagK	627	0	0	0.0	0.0
NC_000913.3	gene-b0278	yagL	699	0	0	0.0	0.0
NC_000913.3	gene-b0279	yagM	855	0	0	0.0	0.0
NC_000913.3	gene-b4729	ykgV	225	0	0	0.0	0.0
NC_000913.3	gene-b0280	yagN	441	0	0	0.0	0.0
NC_000913.3	gene-b0281	intF	1401	0	0	0.0	0.0
NC_000913.3	gene-b0282	yagP	411	0	0	0.0	0.0
NC_000913.3	gene-b0283	paoD	957	0	0	0.0	0.0
NC_000913.3	gene-b0284	paoC	2199	0	0	0.0	0.0
NC_000913.3	gene-b0285	paoB	957	0	0	0.0	0.0
NC_000913.3	gene-b0286	paoA	690	0	0	0.0	0.0
NC_000913.3	gene-b0287	yagU	615	0	0	0.0	0.0
NC_000913.3	gene-b0288	ykgJ	330	0	0	0.0	0.0
NC_000913.3	gene-b0289	ecpE	711	0	0	0.0	0.0
NC_000913.3	gene-b0290	ecpD	1644	0	0	0.0	0.0
NC_000913.3	gene-b0291	ecpC	2526	0	0	0.0	0.0
NC_000913.3	gene-b0292	ecpB	669	0	0	0.0	0.0
NC_000913.3	gene-b0293	ecpA	588	0	0	0.0	0.0
NC_000913.3	gene-b0294	ecpR	591	0	0	0.0	0.0
NC_000913.3	gene-b0295	ykgL	228	0	0	0.0	0.0
NC_000913.3	gene-b4506	ykgO	141	0	0	0.0	0.0
NC_000913.3	gene-b0296	ykgM	264	0	0	0.0	0.0
NC_000913.3	gene-b4671	ykgR	102	0	0	0.0	0.0
NC_000913.3	gene-b0298	insE1	300	300	300	100.0	100.0
NC_000913.3	gene-b0299	insF1	867	748	748	86.27450980392157	86.27450980392157
NC_000913.3	gene-b0301	rclC	594	0	0	0.0	0.0
NC_000913.3	gene-b0303	rclB	237	0	0	0.0	0.0
NC_000913.3	gene-b0304	rclA	1326	0	0	0.0	0.0
NC_000913.3	gene-b0305	rclR	855	0	0	0.0	0.0
NC_000913.3	gene-b0306	ykgE	720	0	0	0.0	0.0
NC_000913.3	gene-b0307	ykgF	1428	0	0	0.0	0.0
NC_000913.3	gene-b0308	ykgG	696	0	0	0.0	0.0
NC_000913.3	gene-b0310	ykgH	669	0	0	0.0	0.0
NC_000913.3	gene-b0311	betA	1671	0	0	0.0	0.0
NC_000913.3	gene-b0312	betB	1473	0	0	0.0	0.0
NC_000913.3	gene-b0313	betI	588	0	0	0.0	0.0
NC_000913.3	gene-b0314	betT	2034	0	0	0.0	0.0
NC_000913.3	gene-b4730	yahV	75	0	0	0.0	0.0
NC_000913.3	gene-b0315	pdeL	1089	0	0	0.0	0.0
NC_000913.3	gene-b0316	yahB	933	0	0	0.0	0.0
NC_000913.3	gene-b0317	yahC	498	0	0	0.0	0.0
NC_000913.3	gene-b0318	yahD	606	0	0	0.0	0.0
NC_000913.3	gene-b0319	yahE	864	0	0	0.0	0.0
NC_000913.3	gene-b0320	yahF	1548	0	0	0.0	0.0
NC_000913.3	gene-b0321	yahG	1419	0	0	0.0	0.0
NC_000913.3	gene-b0322	yahH	321	0	0	0.0	0.0
NC_000913.3	gene-b0323	yahI	951	0	0	0.0	0.0
NC_000913.3	gene-b0324	yahJ	1383	0	0	0.0	0.0
NC_000913.3	gene-b0325	yahK	1050	0	0	0.0	0.0
NC_000913.3	gene-b0326	yahL	816	0	0	0.0	0.0
NC_000913.3	gene-b0327	yahM	246	0	0	0.0	0.0
NC_000913.3	gene-b0328	yahN	672	0	0	0.0	0.0
NC_000913.3	gene-b0329	yahO	276	0	0	0.0	0.0
NC_000913.3	gene-b0330	prpR	1587	0	0	0.0	0.0
NC_000913.3	gene-b0331	prpB	891	0	0	0.0	0.0
NC_000913.3	gene-b0333	prpC	1170	0	0	0.0	0.0
NC_000913.3	gene-b0334	prpD	1452	0	0	0.0	0.0
NC_000913.3	gene-b0335	prpE	1887	0	0	0.0	0.0
NC_000913.3	gene-b0336	codB	1260	0	0	0.0	0.0
NC_000913.3	gene-b0337	codA	1284	0	0	0.0	0.0
NC_000913.3	gene-b0338	cynR	900	0	0	0.0	0.0
NC_000913.3	gene-b0339	cynT	660	0	0	0.0	0.0
NC_000913.3	gene-b0340	cynS	471	0	0	0.0	0.0
NC_000913.3	gene-b0341	cynX	1155	0	0	0.0	0.0
NC_000913.3	gene-b0342	lacA	612	0	0	0.0	0.0
NC_000913.3	gene-b0343	lacY	1254	0	0	0.0	0.0
NC_000913.3	gene-b0344	lacZ	3075	0	0	0.0	0.0
NC_000913.3	gene-b0345	lacI	1083	0	0	0.0	0.0
NC_000913.3	gene-b0346	mhpR	834	0	0	0.0	0.0
NC_000913.3	gene-b0347	mhpA	1665	0	0	0.0	0.0
NC_000913.3	gene-b0348	mhpB	945	0	0	0.0	0.0
NC_000913.3	gene-b0349	mhpC	867	0	0	0.0	0.0
NC_000913.3	gene-b0350	mhpD	810	0	0	0.0	0.0
NC_000913.3	gene-b0351	mhpF	951	0	0	0.0	0.0
NC_000913.3	gene-b0352	mhpE	1014	0	0	0.0	0.0
NC_000913.3	gene-b0353	mhpT	1212	0	0	0.0	0.0
NC_000913.3	gene-b0354	yaiL	540	0	0	0.0	0.0
NC_000913.3	gene-b0355	frmB	834	0	0	0.0	0.0
NC_000913.3	gene-b0356	frmA	1110	0	0	0.0	0.0
NC_000913.3	gene-b0357	frmR	276	0	0	0.0	0.0
NC_000913.3	gene-b0358	yaiO	774	0	0	0.0	0.0
NC_000913.3	gene-b4579	yaiX	282	0	0	0.0	0.0
NC_000913.3	gene-b4579	yaiX	417	3	3	0.7194244604316546	0.7194244604316546
NC_000913.3	gene-b0360	insC1	366	366	366	100.0	100.0
NC_000913.3	gene-b0361	insD1	906	770	770	84.98896247240619	84.98896247240619
NC_000913.3	gene-b0363	yaiP	1197	0	0	0.0	0.0
NC_000913.3	gene-b4731	ykiC	120	0	0	0.0	0.0
NC_000913.3	gene-b0364	yaiS	558	0	0	0.0	0.0
NC_000913.3	gene-b0365	tauA	963	0	0	0.0	0.0
NC_000913.3	gene-b0366	tauB	768	0	0	0.0	0.0
NC_000913.3	gene-b0367	tauC	828	0	0	0.0	0.0
NC_000913.3	gene-b0368	tauD	852	0	0	0.0	0.0
NC_000913.3	gene-b0369	hemB	975	0	0	0.0	0.0
NC_000913.3	gene-b4580	yaiT	1458	1	1	0.06858710562414266	0.06858710562414266
NC_000913.3	gene-b4580	yaiT	1449	0	0	0.0	0.0
NC_000913.3	gene-b4767	ytiB	57	0	0	0.0	0.0
NC_000913.3	gene-b0372	insF2	867	867	867	100.0	100.0
NC_000913.3	gene-b0373	insE2	300	222	222	74.0	74.0
NC_000913.3	gene-b0375	iprA	624	0	0	0.0	0.0
NC_000913.3	gene-b0376	ampH	1158	0	0	0.0	0.0
NC_000913.3	gene-b0377	sbmA	1221	0	0	0.0	0.0
NC_000913.3	gene-b0378	yaiW	1095	0	0	0.0	0.0
NC_000913.3	gene-b0379	yaiY	309	0	0	0.0	0.0
NC_000913.3	gene-b0380	yaiZ	213	0	0	0.0	0.0
NC_000913.3	gene-b0381	ddlA	1095	0	0	0.0	0.0
NC_000913.3	gene-b0382	iraP	261	0	0	0.0	0.0
NC_000913.3	gene-b0383	phoA	1416	0	0	0.0	0.0
NC_000913.3	gene-b0384	psiF	321	0	0	0.0	0.0
NC_000913.3	gene-b0385	dgcC	1116	0	0	0.0	0.0
NC_000913.3	gene-b0386	proC	810	0	0	0.0	0.0
NC_000913.3	gene-b0387	yaiI	459	0	0	0.0	0.0
NC_000913.3	gene-b0388	aroL	525	0	0	0.0	0.0
NC_000913.3	gene-b0389	yaiA	192	0	0	0.0	0.0
NC_000913.3	gene-b0390	aroM	678	0	0	0.0	0.0
NC_000913.3	gene-b0391	ppnP	285	0	0	0.0	0.0
NC_000913.3	gene-b4732	ykiD	84	0	0	0.0	0.0
NC_000913.3	gene-b0393	rdgC	912	0	0	0.0	0.0
NC_000913.3	gene-b0394	mak	909	0	0	0.0	0.0
NC_000913.3	gene-b0396	araJ	1185	0	0	0.0	0.0
NC_000913.3	gene-b0397	sbcC	3147	0	0	0.0	0.0
NC_000913.3	gene-b0398	sbcD	1203	0	0	0.0	0.0
NC_000913.3	gene-b0399	phoB	690	0	0	0.0	0.0
NC_000913.3	gene-b0400	phoR	1296	0	0	0.0	0.0
NC_000913.3	gene-b0401	brnQ	1320	0	0	0.0	0.0
NC_000913.3	gene-b0402	proY	1374	0	0	0.0	0.0
NC_000913.3	gene-b0403	malZ	1815	0	0	0.0	0.0
NC_000913.3	gene-b0404	acpH	582	0	0	0.0	0.0
NC_000913.3	gene-b0405	queA	1071	0	0	0.0	0.0
NC_000913.3	gene-b0406	tgt	1128	0	0	0.0	0.0
NC_000913.3	gene-b0407	yajC	333	0	0	0.0	0.0
NC_000913.3	gene-b0408	secD	1848	0	0	0.0	0.0
NC_000913.3	gene-b0409	secF	972	0	0	0.0	0.0
NC_000913.3	gene-b0410	yajD	348	0	0	0.0	0.0
NC_000913.3	gene-b0411	tsx	885	0	0	0.0	0.0
NC_000913.3	gene-b0412	yajI	540	0	0	0.0	0.0
NC_000913.3	gene-b0413	nrdR	450	0	0	0.0	0.0
NC_000913.3	gene-b0414	ribD	1104	0	0	0.0	0.0
NC_000913.3	gene-b0415	ribE	471	0	0	0.0	0.0
NC_000913.3	gene-b0416	nusB	420	0	0	0.0	0.0
NC_000913.3	gene-b0417	thiL	978	0	0	0.0	0.0
NC_000913.3	gene-b0418	pgpA	519	0	0	0.0	0.0
NC_000913.3	gene-b0419	yajO	975	0	0	0.0	0.0
NC_000913.3	gene-b0420	dxs	1863	0	0	0.0	0.0
NC_000913.3	gene-b0421	ispA	900	0	0	0.0	0.0
NC_000913.3	gene-b0422	xseB	243	0	0	0.0	0.0
NC_000913.3	gene-b0423	thiI	1449	0	0	0.0	0.0
NC_000913.3	gene-b0424	yajL	591	0	0	0.0	0.0
NC_000913.3	gene-b0425	panE	912	0	0	0.0	0.0
NC_000913.3	gene-b0426	yajQ	492	0	0	0.0	0.0
NC_000913.3	gene-b0427	yajR	1365	0	0	0.0	0.0
NC_000913.3	gene-b0428	cyoE	891	0	0	0.0	0.0
NC_000913.3	gene-b0429	cyoD	330	0	0	0.0	0.0
NC_000913.3	gene-b0430	cyoC	615	0	0	0.0	0.0
NC_000913.3	gene-b0431	cyoB	1992	0	0	0.0	0.0
NC_000913.3	gene-b0432	cyoA	948	0	0	0.0	0.0
NC_000913.3	gene-b0433	ampG	1476	0	0	0.0	0.0
NC_000913.3	gene-b0434	yajG	579	0	0	0.0	0.0
NC_000913.3	gene-b0435	bolA	318	0	0	0.0	0.0
NC_000913.3	gene-b0436	tig	1299	0	0	0.0	0.0
NC_000913.3	gene-b0437	clpP	624	0	0	0.0	0.0
NC_000913.3	gene-b0438	clpX	1275	0	0	0.0	0.0
NC_000913.3	gene-b0439	lon	2355	0	0	0.0	0.0
NC_000913.3	gene-b0440	hupB	273	0	0	0.0	0.0
NC_000913.3	gene-b0441	ppiD	1872	0	0	0.0	0.0
NC_000913.3	gene-b0442	ybaV	372	0	0	0.0	0.0
NC_000913.3	gene-b0443	fadM	399	0	0	0.0	0.0
NC_000913.3	gene-b0444	queC	696	0	0	0.0	0.0
NC_000913.3	gene-b0445	ybaE	1701	0	0	0.0	0.0
NC_000913.3	gene-b0446	cof	819	0	0	0.0	0.0
NC_000913.3	gene-b0447	decR	459	0	0	0.0	0.0
NC_000913.3	gene-b0448	mdlA	1773	0	0	0.0	0.0
NC_000913.3	gene-b0449	mdlB	1782	0	0	0.0	0.0
NC_000913.3	gene-b0450	glnK	339	0	0	0.0	0.0
NC_000913.3	gene-b0451	amtB	1287	0	0	0.0	0.0
NC_000913.3	gene-b0452	tesB	861	0	0	0.0	0.0
NC_000913.3	gene-b0453	ybaY	573	0	0	0.0	0.0
NC_000913.3	gene-b0454	ybaZ	390	0	0	0.0	0.0
NC_000913.3	gene-b0456	ybaA	354	0	0	0.0	0.0
NC_000913.3	gene-b0457	pdeB	1551	0	0	0.0	0.0
NC_000913.3	gene-b0458	ylaC	471	0	0	0.0	0.0
NC_000913.3	gene-b0459	maa	552	0	0	0.0	0.0
NC_000913.3	gene-b0460	hha	219	0	0	0.0	0.0
NC_000913.3	gene-b0461	tomB	375	0	0	0.0	0.0
NC_000913.3	gene-b0462	acrB	3150	0	0	0.0	0.0
NC_000913.3	gene-b0463	acrA	1194	0	0	0.0	0.0
NC_000913.3	gene-b0464	acrR	648	0	0	0.0	0.0
NC_000913.3	gene-b0465	mscK	3363	0	0	0.0	0.0
NC_000913.3	gene-b0466	ybaM	162	0	0	0.0	0.0
NC_000913.3	gene-b0467	priC	528	0	0	0.0	0.0
NC_000913.3	gene-b0468	ybaN	378	0	0	0.0	0.0
NC_000913.3	gene-b0469	apt	552	0	0	0.0	0.0
NC_000913.3	gene-b0470	dnaX	1932	0	0	0.0	0.0
NC_000913.3	gene-b0470	dnaX	1284	0	0	0.0	0.0
NC_000913.3	gene-b0470	dnaX	12	0	0	0.0	0.0
NC_000913.3	gene-b0471	ybaB	330	0	0	0.0	0.0
NC_000913.3	gene-b0472	recR	606	0	0	0.0	0.0
NC_000913.3	gene-b0473	htpG	1875	0	0	0.0	0.0
NC_000913.3	gene-b0474	adk	645	0	0	0.0	0.0
NC_000913.3	gene-b0475	hemH	963	0	0	0.0	0.0
NC_000913.3	gene-b0476	aes	960	0	0	0.0	0.0
NC_000913.3	gene-b0477	gsk	1305	0	0	0.0	0.0
NC_000913.3	gene-b0478	ybaL	1677	0	0	0.0	0.0
NC_000913.3	gene-b0479	fsr	1221	0	0	0.0	0.0
NC_000913.3	gene-b0480	ushA	1653	0	0	0.0	0.0
NC_000913.3	gene-b0481	ybaK	480	0	0	0.0	0.0
NC_000913.3	gene-b0482	ybaP	795	0	0	0.0	0.0
NC_000913.3	gene-b0483	ybaQ	342	0	0	0.0	0.0
NC_000913.3	gene-b0484	copA	2505	0	0	0.0	0.0
NC_000913.3	gene-b0484	copA	204	0	0	0.0	0.0
NC_000913.3	gene-b0484	copA	9	0	0	0.0	0.0
NC_000913.3	gene-b0485	glsA	933	0	0	0.0	0.0
NC_000913.3	gene-b0486	ybaT	1293	0	0	0.0	0.0
NC_000913.3	gene-b0487	cueR	408	0	0	0.0	0.0
NC_000913.3	gene-b0488	ybbJ	459	0	0	0.0	0.0
NC_000913.3	gene-b0489	qmcA	918	0	0	0.0	0.0
NC_000913.3	gene-b0490	fetA	678	0	0	0.0	0.0
NC_000913.3	gene-b0491	fetB	780	0	0	0.0	0.0
NC_000913.3	gene-b0492	cnoX	855	0	0	0.0	0.0
NC_000913.3	gene-b0493	ybbO	810	0	0	0.0	0.0
NC_000913.3	gene-b0494	tesA	627	0	0	0.0	0.0
NC_000913.3	gene-b0495	ybbA	687	0	0	0.0	0.0
NC_000913.3	gene-b0496	ybbP	2415	0	0	0.0	0.0
NC_000913.3	gene-b0497	rhsD	4281	699	699	16.327960756832514	16.327960756832514
NC_000913.3	gene-b0498	ybbC	369	0	0	0.0	0.0
NC_000913.3	gene-b0502	ylbG	372	0	0	0.0	0.0
NC_000913.3	gene-b0503	selU	1095	0	0	0.0	0.0
NC_000913.3	gene-b0504	allS	927	0	0	0.0	0.0
NC_000913.3	gene-b0505	allA	483	0	0	0.0	0.0
NC_000913.3	gene-b0506	allR	816	0	0	0.0	0.0
NC_000913.3	gene-b0507	gcl	1782	0	0	0.0	0.0
NC_000913.3	gene-b0508	hyi	777	0	0	0.0	0.0
NC_000913.3	gene-b0509	glxR	879	0	0	0.0	0.0
NC_000913.3	gene-b0511	ybbW	1455	0	0	0.0	0.0
NC_000913.3	gene-b0512	allB	1362	0	0	0.0	0.0
NC_000913.3	gene-b0513	ybbY	1302	0	0	0.0	0.0
NC_000913.3	gene-b0514	glxK	1146	0	0	0.0	0.0
NC_000913.3	gene-b0515	allE	786	0	0	0.0	0.0
NC_000913.3	gene-b0516	allC	1236	0	0	0.0	0.0
NC_000913.3	gene-b0517	allD	1050	0	0	0.0	0.0
NC_000913.3	gene-b0518	fdrA	1668	0	0	0.0	0.0
NC_000913.3	gene-b4572	ylbE	1260	0	0	0.0	0.0
NC_000913.3	gene-b0520	ylbF	816	0	0	0.0	0.0
NC_000913.3	gene-b0521	ybcF	894	0	0	0.0	0.0
NC_000913.3	gene-b0522	purK	1068	0	0	0.0	0.0
NC_000913.3	gene-b0523	purE	510	0	0	0.0	0.0
NC_000913.3	gene-b0524	lpxH	723	0	0	0.0	0.0
NC_000913.3	gene-b0525	ppiB	495	0	0	0.0	0.0
NC_000913.3	gene-b0526	cysS	1386	0	0	0.0	0.0
NC_000913.3	gene-b0527	ybcI	522	0	0	0.0	0.0
NC_000913.3	gene-b0528	ybcJ	213	0	0	0.0	0.0
NC_000913.3	gene-b0529	folD	867	0	0	0.0	0.0
NC_000913.3	gene-b0530	sfmA	543	0	0	0.0	0.0
NC_000913.3	gene-b0531	sfmC	693	0	0	0.0	0.0
NC_000913.3	gene-b0532	sfmD	2604	0	0	0.0	0.0
NC_000913.3	gene-b0533	sfmH	984	0	0	0.0	0.0
NC_000913.3	gene-b0534	sfmF	516	0	0	0.0	0.0
NC_000913.3	gene-b0535	fimZ	633	0	0	0.0	0.0
NC_000913.3	gene-b0537	intD	1164	0	0	0.0	0.0
NC_000913.3	gene-b0542	renD	93	6	6	6.451612903225806	6.451612903225806
NC_000913.3	gene-b0542	renD	213	0	0	0.0	0.0
NC_000913.3	gene-b0540	insE3	300	300	300	100.0	100.0
NC_000913.3	gene-b0541	insF3	867	749	749	86.38985005767013	86.38985005767013
NC_000913.3	gene-b0543	emrE	333	0	0	0.0	0.0
NC_000913.3	gene-b4733	ylcJ	150	0	0	0.0	0.0
NC_000913.3	gene-b0544	ybcK	1527	0	0	0.0	0.0
NC_000913.3	gene-b0545	ybcL	552	0	0	0.0	0.0
NC_000913.3	gene-b0546	ybcM	798	0	0	0.0	0.0
NC_000913.3	gene-b4588	ylcH	102	0	0	0.0	0.0
NC_000913.3	gene-b0547	ybcN	456	0	0	0.0	0.0
NC_000913.3	gene-b0548	ninE	171	0	0	0.0	0.0
NC_000913.3	gene-b0549	ybcO	291	0	0	0.0	0.0
NC_000913.3	gene-b0550	rusA	363	0	0	0.0	0.0
NC_000913.3	gene-b4509	ylcG	141	0	0	0.0	0.0
NC_000913.3	gene-b0551	quuD	384	0	0	0.0	0.0
NC_000913.3	gene-b0553	nmpC	1040	0	0	0.0	0.0
NC_000913.3	gene-b0553	nmpC	58	1	1	1.7241379310344827	1.7241379310344827
NC_000913.3	gene-b0552	insH2	981	905	905	92.25280326197758	92.25280326197758
NC_000913.3	gene-b0554	essD	216	0	0	0.0	0.0
NC_000913.3	gene-b0555	rrrD	498	0	0	0.0	0.0
NC_000913.3	gene-b0556	rzpD	462	12	12	2.5974025974025974	2.5974025974025974
NC_000913.3	gene-b4510	rzoD	183	0	0	0.0	0.0
NC_000913.3	gene-b0557	borD	294	0	0	0.0	0.0
NC_000913.3	gene-b0558	ybcV	411	0	0	0.0	0.0
NC_000913.3	gene-b0559	ybcW	207	0	0	0.0	0.0
NC_000913.3	gene-b4589	ylcI	195	0	0	0.0	0.0
NC_000913.3	gene-b0560	nohD	546	95	95	17.399267399267398	17.399267399267398
NC_000913.3	gene-b0561	tfaD	564	0	0	0.0	0.0
NC_000913.3	gene-b0563	tfaX	186	0	0	0.0	0.0
NC_000913.3	gene-b0564	appY	750	0	0	0.0	0.0
NC_000913.3	gene-b0565	ompT	954	0	0	0.0	0.0
NC_000913.3	gene-b0566	envY	762	0	0	0.0	0.0
NC_000913.3	gene-b0567	ybcH	891	0	0	0.0	0.0
NC_000913.3	gene-b0568	nfrA	2973	0	0	0.0	0.0
NC_000913.3	gene-b0569	nfrB	2238	0	0	0.0	0.0
NC_000913.3	gene-b0570	cusS	1443	0	0	0.0	0.0
NC_000913.3	gene-b0571	cusR	684	0	0	0.0	0.0
NC_000913.3	gene-b0572	cusC	1374	0	0	0.0	0.0
NC_000913.3	gene-b0573	cusF	333	0	0	0.0	0.0
NC_000913.3	gene-b0574	cusB	1224	0	0	0.0	0.0
NC_000913.3	gene-b0575	cusA	3144	0	0	0.0	0.0
NC_000913.3	gene-b0576	pheP	1377	0	0	0.0	0.0
NC_000913.3	gene-b0577	ybdG	1248	0	0	0.0	0.0
NC_000913.3	gene-b0578	nfsB	654	0	0	0.0	0.0
NC_000913.3	gene-b0579	ybdF	369	0	0	0.0	0.0
NC_000913.3	gene-b0580	ybdJ	249	0	0	0.0	0.0
NC_000913.3	gene-b0581	ybdK	1119	0	0	0.0	0.0
NC_000913.3	gene-b4415	hokE	153	0	0	0.0	0.0
NC_000913.3	gene-b0582	insL2	1113	1113	1113	100.0	100.0
NC_000913.3	gene-b0583	entD	621	0	0	0.0	0.0
NC_000913.3	gene-b0584	fepA	2241	0	0	0.0	0.0
NC_000913.3	gene-b0585	fes	1203	0	0	0.0	0.0
NC_000913.3	gene-b4511	ybdZ	219	0	0	0.0	0.0
NC_000913.3	gene-b0586	entF	3882	0	0	0.0	0.0
NC_000913.3	gene-b0587	fepE	1134	0	0	0.0	0.0
NC_000913.3	gene-b0588	fepC	816	0	0	0.0	0.0
NC_000913.3	gene-b0589	fepG	993	0	0	0.0	0.0
NC_000913.3	gene-b0590	fepD	1005	0	0	0.0	0.0
NC_000913.3	gene-b0591	entS	1251	0	0	0.0	0.0
NC_000913.3	gene-b0592	fepB	957	0	0	0.0	0.0
NC_000913.3	gene-b0593	entC	1176	0	0	0.0	0.0
NC_000913.3	gene-b0594	entE	1611	0	0	0.0	0.0
NC_000913.3	gene-b0595	entB	858	0	0	0.0	0.0
NC_000913.3	gene-b0596	entA	747	0	0	0.0	0.0
NC_000913.3	gene-b0597	entH	414	0	0	0.0	0.0
NC_000913.3	gene-b0598	cstA	2106	0	0	0.0	0.0
NC_000913.3	gene-b4512	ybdD	198	0	0	0.0	0.0
NC_000913.3	gene-b0599	hcxA	1089	0	0	0.0	0.0
NC_000913.3	gene-b0600	ybdL	1161	0	0	0.0	0.0
NC_000913.3	gene-b0601	ybdM	630	0	0	0.0	0.0
NC_000913.3	gene-b0602	ybdN	1221	0	0	0.0	0.0
NC_000913.3	gene-b0603	ybdO	903	0	0	0.0	0.0
NC_000913.3	gene-b0604	dsbG	747	0	0	0.0	0.0
NC_000913.3	gene-b0605	ahpC	564	0	0	0.0	0.0
NC_000913.3	gene-b0606	ahpF	1566	0	0	0.0	0.0
NC_000913.3	gene-b0607	uspG	429	0	0	0.0	0.0
NC_000913.3	gene-b0608	ybdR	1239	0	0	0.0	0.0
NC_000913.3	gene-b4734	yldA	90	0	0	0.0	0.0
NC_000913.3	gene-b0610	rnk	411	0	0	0.0	0.0
NC_000913.3	gene-b0611	rna	807	0	0	0.0	0.0
NC_000913.3	gene-b0612	citT	1464	0	0	0.0	0.0
NC_000913.3	gene-b0613	citG	879	0	0	0.0	0.0
NC_000913.3	gene-b0614	citX	552	0	0	0.0	0.0
NC_000913.3	gene-b0615	citF	1533	0	0	0.0	0.0
NC_000913.3	gene-b0616	citE	909	0	0	0.0	0.0
NC_000913.3	gene-b0617	citD	297	0	0	0.0	0.0
NC_000913.3	gene-b0618	citC	1059	0	0	0.0	0.0
NC_000913.3	gene-b0619	dpiB	1659	0	0	0.0	0.0
NC_000913.3	gene-b0620	dpiA	681	0	0	0.0	0.0
NC_000913.3	gene-b0621	dcuC	1386	0	0	0.0	0.0
NC_000913.3	gene-b0622	pagP	561	0	0	0.0	0.0
NC_000913.3	gene-b0623	cspE	210	0	0	0.0	0.0
NC_000913.3	gene-b0624	crcB	384	0	0	0.0	0.0
NC_000913.3	gene-b0627	tatE	204	0	0	0.0	0.0
NC_000913.3	gene-b0628	lipA	966	0	0	0.0	0.0
NC_000913.3	gene-b0629	ybeF	954	0	0	0.0	0.0
NC_000913.3	gene-b0630	lipB	642	0	0	0.0	0.0
NC_000913.3	gene-b0631	ybeD	264	0	0	0.0	0.0
NC_000913.3	gene-b0632	dacA	1212	0	0	0.0	0.0
NC_000913.3	gene-b0633	rlpA	1089	0	0	0.0	0.0
NC_000913.3	gene-b0634	mrdB	1113	0	0	0.0	0.0
NC_000913.3	gene-b0635	mrdA	1902	0	0	0.0	0.0
NC_000913.3	gene-b0636	rlmH	468	0	0	0.0	0.0
NC_000913.3	gene-b0637	rsfS	318	0	0	0.0	0.0
NC_000913.3	gene-b0638	cobC	612	0	0	0.0	0.0
NC_000913.3	gene-b0639	nadD	642	0	0	0.0	0.0
NC_000913.3	gene-b0640	holA	1032	0	0	0.0	0.0
NC_000913.3	gene-b0641	lptE	582	0	0	0.0	0.0
NC_000913.3	gene-b0642	leuS	2583	0	0	0.0	0.0
NC_000913.3	gene-b0643	ybeL	483	0	0	0.0	0.0
NC_000913.3	gene-b0644	ybeQ	978	0	0	0.0	0.0
NC_000913.3	gene-b0645	ybeR	708	0	0	0.0	0.0
NC_000913.3	gene-b0646	djlB	1428	0	0	0.0	0.0
NC_000913.3	gene-b0647	ybeT	555	0	0	0.0	0.0
NC_000913.3	gene-b0648	ybeU	708	0	0	0.0	0.0
NC_000913.3	gene-b0649	djlC	1452	0	0	0.0	0.0
NC_000913.3	gene-b0650	hscC	1671	0	0	0.0	0.0
NC_000913.3	gene-b0651	rihA	936	0	0	0.0	0.0
NC_000913.3	gene-b0652	gltL	726	0	0	0.0	0.0
NC_000913.3	gene-b0653	gltK	675	0	0	0.0	0.0
NC_000913.3	gene-b0654	gltJ	741	0	0	0.0	0.0
NC_000913.3	gene-b0655	gltI	909	0	0	0.0	0.0
NC_000913.3	gene-b0656	insH3	981	906	906	92.35474006116208	92.35474006116208
NC_000913.3	gene-b0657	lnt	1539	0	0	0.0	0.0
NC_000913.3	gene-b0658	ybeX	879	0	0	0.0	0.0
NC_000913.3	gene-b0659	ybeY	468	0	0	0.0	0.0
NC_000913.3	gene-b0660	ybeZ	1041	0	0	0.0	0.0
NC_000913.3	gene-b0661	miaB	1425	0	0	0.0	0.0
NC_000913.3	gene-b0662	ubiF	1176	0	0	0.0	0.0
NC_000913.3	gene-b0674	asnB	1665	0	0	0.0	0.0
NC_000913.3	gene-b0675	umpH	753	0	0	0.0	0.0
NC_000913.3	gene-b0676	nagC	1221	0	0	0.0	0.0
NC_000913.3	gene-b0677	nagA	1149	0	0	0.0	0.0
NC_000913.3	gene-b0678	nagB	801	0	0	0.0	0.0
NC_000913.3	gene-b0679	nagE	1947	0	0	0.0	0.0
NC_000913.3	gene-b0680	glnS	1665	0	0	0.0	0.0
NC_000913.3	gene-b0681	chiP	1407	0	0	0.0	0.0
NC_000913.3	gene-b0682	chiQ	327	0	0	0.0	0.0
NC_000913.3	gene-b0683	fur	447	0	0	0.0	0.0
NC_000913.3	gene-b4637	uof	87	0	0	0.0	0.0
NC_000913.3	gene-b0684	fldA	531	0	0	0.0	0.0
NC_000913.3	gene-b0685	ybfE	294	0	0	0.0	0.0
NC_000913.3	gene-b0686	ybfF	765	0	0	0.0	0.0
NC_000913.3	gene-b0687	seqA	546	0	0	0.0	0.0
NC_000913.3	gene-b0688	pgm	1641	0	0	0.0	0.0
NC_000913.3	gene-b0689	ybfP	495	0	0	0.0	0.0
NC_000913.3	gene-b0692	potE	1320	0	0	0.0	0.0
NC_000913.3	gene-b0693	speF	2199	0	0	0.0	0.0
NC_000913.3	gene-b4803	speFL	105	0	0	0.0	0.0
NC_000913.3	gene-b0694	kdpE	678	0	0	0.0	0.0
NC_000913.3	gene-b0695	kdpD	2685	0	0	0.0	0.0
NC_000913.3	gene-b0696	kdpC	573	0	0	0.0	0.0
NC_000913.3	gene-b0697	kdpB	2049	0	0	0.0	0.0
NC_000913.3	gene-b0698	kdpA	1674	0	0	0.0	0.0
NC_000913.3	gene-b4513	kdpF	90	0	0	0.0	0.0
NC_000913.3	gene-b0699	ybfA	207	0	0	0.0	0.0
NC_000913.3	gene-b0700	rhsC	4194	511	511	12.18407248450167	12.18407248450167
NC_000913.3	gene-b0702	ybfB	327	0	0	0.0	0.0
NC_000913.3	gene-b0704	ybfC	570	0	0	0.0	0.0
NC_000913.3	gene-b4514	ybfQ	255	0	0	0.0	0.0
NC_000913.3	gene-b0706	ybfD	762	0	0	0.0	0.0
NC_000913.3	gene-b0707	ybgA	510	0	0	0.0	0.0
NC_000913.3	gene-b0708	phr	1419	0	0	0.0	0.0
NC_000913.3	gene-b0709	dtpD	1482	0	0	0.0	0.0
NC_000913.3	gene-b0710	ybgI	744	0	0	0.0	0.0
NC_000913.3	gene-b0711	pxpB	657	0	0	0.0	0.0
NC_000913.3	gene-b0712	pxpC	933	0	0	0.0	0.0
NC_000913.3	gene-b0713	pxpA	735	0	0	0.0	0.0
NC_000913.3	gene-b0714	nei	792	0	0	0.0	0.0
NC_000913.3	gene-b0715	abrB	1047	0	0	0.0	0.0
NC_000913.3	gene-b0716	ybgO	1062	0	0	0.0	0.0
NC_000913.3	gene-b0717	ybgP	729	0	0	0.0	0.0
NC_000913.3	gene-b0718	ybgQ	2448	0	0	0.0	0.0
NC_000913.3	gene-b0719	ybgD	567	0	0	0.0	0.0
NC_000913.3	gene-b0720	gltA	1284	0	0	0.0	0.0
NC_000913.3	gene-b4768	ybgV	33	0	0	0.0	0.0
NC_000913.3	gene-b4735	ybgU	108	0	0	0.0	0.0
NC_000913.3	gene-b0721	sdhC	390	0	0	0.0	0.0
NC_000913.3	gene-b0722	sdhD	348	0	0	0.0	0.0
NC_000913.3	gene-b0723	sdhA	1767	0	0	0.0	0.0
NC_000913.3	gene-b0724	sdhB	717	0	0	0.0	0.0
NC_000913.3	gene-b0726	sucA	2802	0	0	0.0	0.0
NC_000913.3	gene-b0727	sucB	1218	0	0	0.0	0.0
NC_000913.3	gene-b0728	sucC	1167	0	0	0.0	0.0
NC_000913.3	gene-b0729	sucD	870	0	0	0.0	0.0
NC_000913.3	gene-b0730	mngR	723	0	0	0.0	0.0
NC_000913.3	gene-b0731	mngA	1977	0	0	0.0	0.0
NC_000913.3	gene-b0732	mngB	2634	0	0	0.0	0.0
NC_000913.3	gene-b0733	cydA	1569	0	0	0.0	0.0
NC_000913.3	gene-b0734	cydB	1140	0	0	0.0	0.0
NC_000913.3	gene-b4515	cydX	114	0	0	0.0	0.0
NC_000913.3	gene-b0735	ybgE	294	0	0	0.0	0.0
NC_000913.3	gene-b0736	ybgC	405	0	0	0.0	0.0
NC_000913.3	gene-b0737	tolQ	693	0	0	0.0	0.0
NC_000913.3	gene-b0738	tolR	429	0	0	0.0	0.0
NC_000913.3	gene-b0739	tolA	1266	0	0	0.0	0.0
NC_000913.3	gene-b0740	tolB	1293	0	0	0.0	0.0
NC_000913.3	gene-b0741	pal	522	0	0	0.0	0.0
NC_000913.3	gene-b0742	cpoB	792	0	0	0.0	0.0
NC_000913.3	gene-b0750	nadA	1044	0	0	0.0	0.0
NC_000913.3	gene-b0751	pnuC	720	0	0	0.0	0.0
NC_000913.3	gene-b0752	zitB	942	0	0	0.0	0.0
NC_000913.3	gene-b0753	ybgS	381	0	0	0.0	0.0
NC_000913.3	gene-b0754	aroG	1053	0	0	0.0	0.0
NC_000913.3	gene-b0755	gpmA	753	0	0	0.0	0.0
NC_000913.3	gene-b0756	galM	1041	0	0	0.0	0.0
NC_000913.3	gene-b0757	galK	1149	0	0	0.0	0.0
NC_000913.3	gene-b0758	galT	1047	0	0	0.0	0.0
NC_000913.3	gene-b0759	galE	1017	0	0	0.0	0.0
NC_000913.3	gene-b0760	modF	1473	0	0	0.0	0.0
NC_000913.3	gene-b0761	modE	789	0	0	0.0	0.0
NC_000913.3	gene-b0762	acrZ	150	0	0	0.0	0.0
NC_000913.3	gene-b0763	modA	774	0	0	0.0	0.0
NC_000913.3	gene-b0764	modB	690	0	0	0.0	0.0
NC_000913.3	gene-b0765	modC	1059	0	0	0.0	0.0
NC_000913.3	gene-b0766	ybhA	819	0	0	0.0	0.0
NC_000913.3	gene-b0767	pgl	996	0	0	0.0	0.0
NC_000913.3	gene-b0768	ybhD	954	0	0	0.0	0.0
NC_000913.3	gene-b0769	ybhH	1053	0	0	0.0	0.0
NC_000913.3	gene-b0770	ybhI	1434	0	0	0.0	0.0
NC_000913.3	gene-b0771	ybhJ	2262	0	0	0.0	0.0
NC_000913.3	gene-b0772	ybhC	1284	0	0	0.0	0.0
NC_000913.3	gene-b0773	ybhB	477	0	0	0.0	0.0
NC_000913.3	gene-b0774	bioA	1290	0	0	0.0	0.0
NC_000913.3	gene-b0775	bioB	1041	0	0	0.0	0.0
NC_000913.3	gene-b0776	bioF	1155	0	0	0.0	0.0
NC_000913.3	gene-b0777	bioC	756	0	0	0.0	0.0
NC_000913.3	gene-b0778	bioD	678	0	0	0.0	0.0
NC_000913.3	gene-b0779	uvrB	2022	0	0	0.0	0.0
NC_000913.3	gene-b0780	ybhK	909	0	0	0.0	0.0
NC_000913.3	gene-b0781	moaA	990	0	0	0.0	0.0
NC_000913.3	gene-b0782	moaB	513	0	0	0.0	0.0
NC_000913.3	gene-b0783	moaC	486	0	0	0.0	0.0
NC_000913.3	gene-b0784	moaD	246	0	0	0.0	0.0
NC_000913.3	gene-b0785	moaE	453	0	0	0.0	0.0
NC_000913.3	gene-b0786	ybhL	705	0	0	0.0	0.0
NC_000913.3	gene-b0787	ybhM	714	0	0	0.0	0.0
NC_000913.3	gene-b0788	ybhN	957	0	0	0.0	0.0
NC_000913.3	gene-b0789	clsB	1242	0	0	0.0	0.0
NC_000913.3	gene-b0790	ybhP	762	0	0	0.0	0.0
NC_000913.3	gene-b0791	ybhQ	411	0	0	0.0	0.0
NC_000913.3	gene-b0792	ybhR	1107	0	0	0.0	0.0
NC_000913.3	gene-b0793	ybhS	1134	0	0	0.0	0.0
NC_000913.3	gene-b0794	ybhF	1737	0	0	0.0	0.0
NC_000913.3	gene-b0795	ybhG	999	0	0	0.0	0.0
NC_000913.3	gene-b0796	cecR	672	0	0	0.0	0.0
NC_000913.3	gene-b0797	rhlE	1365	0	0	0.0	0.0
NC_000913.3	gene-b0798	ybiA	483	0	0	0.0	0.0
NC_000913.3	gene-b0799	dinG	2151	0	0	0.0	0.0
NC_000913.3	gene-b0800	ybiB	963	0	0	0.0	0.0
NC_000913.3	gene-b0801	hcxB	1086	0	0	0.0	0.0
NC_000913.3	gene-b4769	ybiE	60	0	0	0.0	0.0
NC_000913.3	gene-b0802	ybiJ	261	0	0	0.0	0.0
NC_000913.3	gene-b0803	ybiI	267	0	0	0.0	0.0
NC_000913.3	gene-b0804	ybiX	678	0	0	0.0	0.0
NC_000913.3	gene-b0805	fiu	2283	0	0	0.0	0.0
NC_000913.3	gene-b0806	mcbA	261	0	0	0.0	0.0
NC_000913.3	gene-b0807	rlmF	927	0	0	0.0	0.0
NC_000913.3	gene-b0808	ybiO	2226	0	0	0.0	0.0
NC_000913.3	gene-b0809	glnQ	723	0	0	0.0	0.0
NC_000913.3	gene-b0810	glnP	660	0	0	0.0	0.0
NC_000913.3	gene-b0811	glnH	747	0	0	0.0	0.0
NC_000913.3	gene-b0812	dps	504	0	0	0.0	0.0
NC_000913.3	gene-b0813	rhtA	888	0	0	0.0	0.0
NC_000913.3	gene-b4736	yliM	66	0	0	0.0	0.0
NC_000913.3	gene-b0814	ompX	516	0	0	0.0	0.0
NC_000913.3	gene-b0815	opgE	1584	0	0	0.0	0.0
NC_000913.3	gene-b4705	mntS	129	0	0	0.0	0.0
NC_000913.3	gene-b0817	mntR	468	0	0	0.0	0.0
NC_000913.3	gene-b0818	ybiR	1119	0	0	0.0	0.0
NC_000913.3	gene-b0819	ldtB	921	0	0	0.0	0.0
NC_000913.3	gene-b0820	ybiT	1593	0	0	0.0	0.0
NC_000913.3	gene-b0821	ybiU	1266	0	0	0.0	0.0
NC_000913.3	gene-b0822	ybiV	816	0	0	0.0	0.0
NC_000913.3	gene-b0823	ybiW	2433	0	0	0.0	0.0
NC_000913.3	gene-b0824	ybiY	900	0	0	0.0	0.0
NC_000913.3	gene-b0825	fsaA	663	0	0	0.0	0.0
NC_000913.3	gene-b0826	moeB	750	0	0	0.0	0.0
NC_000913.3	gene-b0827	moeA	1236	0	0	0.0	0.0
NC_000913.3	gene-b0828	iaaA	966	0	0	0.0	0.0
NC_000913.3	gene-b0829	gsiA	1872	0	0	0.0	0.0
NC_000913.3	gene-b0830	gsiB	1539	0	0	0.0	0.0
NC_000913.3	gene-b0831	gsiC	921	0	0	0.0	0.0
NC_000913.3	gene-b0832	gsiD	912	0	0	0.0	0.0
NC_000913.3	gene-b0833	pdeI	2349	0	0	0.0	0.0
NC_000913.3	gene-b0834	dgcI	1329	0	0	0.0	0.0
NC_000913.3	gene-b0835	rimO	1326	0	0	0.0	0.0
NC_000913.3	gene-b0836	bssR	384	0	0	0.0	0.0
NC_000913.3	gene-b0837	yliI	1116	0	0	0.0	0.0
NC_000913.3	gene-b0838	gstB	627	0	0	0.0	0.0
NC_000913.3	gene-b0839	dacC	1203	0	0	0.0	0.0
NC_000913.3	gene-b0840	deoR	759	0	0	0.0	0.0
NC_000913.3	gene-b0841	ybjG	597	0	0	0.0	0.0
NC_000913.3	gene-b0842	mdfA	1233	0	0	0.0	0.0
NC_000913.3	gene-b0843	ybjH	285	0	0	0.0	0.0
NC_000913.3	gene-b0844	ybjI	816	0	0	0.0	0.0
NC_000913.3	gene-b0845	ybjJ	1209	0	0	0.0	0.0
NC_000913.3	gene-b0846	rcdA	537	0	0	0.0	0.0
NC_000913.3	gene-b0847	ybjL	1686	0	0	0.0	0.0
NC_000913.3	gene-b0848	ybjM	378	0	0	0.0	0.0
NC_000913.3	gene-b0849	grxA	258	0	0	0.0	0.0
NC_000913.3	gene-b0850	ybjC	288	0	0	0.0	0.0
NC_000913.3	gene-b0851	nfsA	723	0	0	0.0	0.0
NC_000913.3	gene-b0852	rimK	903	0	0	0.0	0.0
NC_000913.3	gene-b0853	ybjN	477	0	0	0.0	0.0
NC_000913.3	gene-b0854	potF	1113	0	0	0.0	0.0
NC_000913.3	gene-b0855	potG	1134	0	0	0.0	0.0
NC_000913.3	gene-b0856	potH	954	0	0	0.0	0.0
NC_000913.3	gene-b0857	potI	846	0	0	0.0	0.0
NC_000913.3	gene-b0858	ybjO	489	0	0	0.0	0.0
NC_000913.3	gene-b0859	rlmC	1128	0	0	0.0	0.0
NC_000913.3	gene-b0860	artJ	732	0	0	0.0	0.0
NC_000913.3	gene-b0861	artM	669	0	0	0.0	0.0
NC_000913.3	gene-b0862	artQ	717	0	0	0.0	0.0
NC_000913.3	gene-b0863	artI	732	0	0	0.0	0.0
NC_000913.3	gene-b0864	artP	729	0	0	0.0	0.0
NC_000913.3	gene-b0865	ybjP	516	0	0	0.0	0.0
NC_000913.3	gene-b0866	ybjQ	324	0	0	0.0	0.0
NC_000913.3	gene-b0867	amiD	831	0	0	0.0	0.0
NC_000913.3	gene-b0868	ybjS	1014	0	0	0.0	0.0
NC_000913.3	gene-b0869	ybjT	1431	0	0	0.0	0.0
NC_000913.3	gene-b0870	ltaE	1002	0	0	0.0	0.0
NC_000913.3	gene-b0871	poxB	1719	0	0	0.0	0.0
NC_000913.3	gene-b0872	hcr	969	0	0	0.0	0.0
NC_000913.3	gene-b0873	hcp	1653	0	0	0.0	0.0
NC_000913.3	gene-b0874	lysO	900	0	0	0.0	0.0
NC_000913.3	gene-b0875	aqpZ	696	0	0	0.0	0.0
NC_000913.3	gene-b0876	ybjD	1659	0	0	0.0	0.0
NC_000913.3	gene-b0877	ybjX	993	0	0	0.0	0.0
NC_000913.3	gene-b0878	macA	1116	0	0	0.0	0.0
NC_000913.3	gene-b0879	macB	1947	0	0	0.0	0.0
NC_000913.3	gene-b0880	cspD	225	0	0	0.0	0.0
NC_000913.3	gene-b4770	yljB	75	0	0	0.0	0.0
NC_000913.3	gene-b0881	clpS	321	0	0	0.0	0.0
NC_000913.3	gene-b0882	clpA	2277	0	0	0.0	0.0
NC_000913.3	gene-b0884	infA	219	0	0	0.0	0.0
NC_000913.3	gene-b0885	aat	705	0	0	0.0	0.0
NC_000913.3	gene-b0886	cydC	1722	0	0	0.0	0.0
NC_000913.3	gene-b0887	cydD	1767	0	0	0.0	0.0
NC_000913.3	gene-b0888	trxB	966	0	0	0.0	0.0
NC_000913.3	gene-b0889	lrp	495	0	0	0.0	0.0
NC_000913.3	gene-b0890	ftsK	3990	0	0	0.0	0.0
NC_000913.3	gene-b0891	lolA	612	0	0	0.0	0.0
NC_000913.3	gene-b0892	rarA	1344	0	0	0.0	0.0
NC_000913.3	gene-b0893	serS	1293	0	0	0.0	0.0
NC_000913.3	gene-b0894	dmsA	2445	0	0	0.0	0.0
NC_000913.3	gene-b0895	dmsB	618	0	0	0.0	0.0
NC_000913.3	gene-b0896	dmsC	864	0	0	0.0	0.0
NC_000913.3	gene-b0897	ycaC	627	0	0	0.0	0.0
NC_000913.3	gene-b0898	ycaD	1149	0	0	0.0	0.0
NC_000913.3	gene-b0899	ycaM	1431	0	0	0.0	0.0
NC_000913.3	gene-b0900	ycaN	909	0	0	0.0	0.0
NC_000913.3	gene-b0901	ycaK	591	0	0	0.0	0.0
NC_000913.3	gene-b0902	pflA	741	0	0	0.0	0.0
NC_000913.3	gene-b0903	pflB	2283	0	0	0.0	0.0
NC_000913.3	gene-b0904	focA	858	0	0	0.0	0.0
NC_000913.3	gene-b0905	ycaO	1761	0	0	0.0	0.0
NC_000913.3	gene-b0906	ycaP	693	0	0	0.0	0.0
NC_000913.3	gene-b0907	serC	1089	0	0	0.0	0.0
NC_000913.3	gene-b0908	aroA	1284	0	0	0.0	0.0
NC_000913.3	gene-b0909	ycaL	765	0	0	0.0	0.0
NC_000913.3	gene-b0910	cmk	684	0	0	0.0	0.0
NC_000913.3	gene-b0911	rpsA	1674	0	0	0.0	0.0
NC_000913.3	gene-b0912	ihfB	285	0	0	0.0	0.0
NC_000913.3	gene-b0913	ycaI	2265	0	0	0.0	0.0
NC_000913.3	gene-b0914	msbA	1749	0	0	0.0	0.0
NC_000913.3	gene-b0915	lpxK	987	0	0	0.0	0.0
NC_000913.3	gene-b0916	ycaQ	1233	0	0	0.0	0.0
NC_000913.3	gene-b0917	ycaR	183	0	0	0.0	0.0
NC_000913.3	gene-b0918	kdsB	747	0	0	0.0	0.0
NC_000913.3	gene-b0919	ycbJ	894	0	0	0.0	0.0
NC_000913.3	gene-b0920	elyC	780	0	0	0.0	0.0
NC_000913.3	gene-b0921	cmoM	786	0	0	0.0	0.0
NC_000913.3	gene-b0922	mukF	1323	0	0	0.0	0.0
NC_000913.3	gene-b0923	mukE	705	0	0	0.0	0.0
NC_000913.3	gene-b0924	mukB	4461	0	0	0.0	0.0
NC_000913.3	gene-b0925	ldtD	1848	0	0	0.0	0.0
NC_000913.3	gene-b0926	mepK	549	0	0	0.0	0.0
NC_000913.3	gene-b0927	gloC	648	0	0	0.0	0.0
NC_000913.3	gene-b0928	aspC	1191	0	0	0.0	0.0
NC_000913.3	gene-b0929	ompF	1089	0	0	0.0	0.0
NC_000913.3	gene-b0930	asnS	1401	0	0	0.0	0.0
NC_000913.3	gene-b0931	pncB	1203	0	0	0.0	0.0
NC_000913.3	gene-b0932	pepN	2613	0	0	0.0	0.0
NC_000913.3	gene-b0933	ssuB	768	0	0	0.0	0.0
NC_000913.3	gene-b0934	ssuC	792	0	0	0.0	0.0
NC_000913.3	gene-b0935	ssuD	1146	0	0	0.0	0.0
NC_000913.3	gene-b0936	ssuA	960	0	0	0.0	0.0
NC_000913.3	gene-b0937	ssuE	576	0	0	0.0	0.0
NC_000913.3	gene-b0938	elfA	540	0	0	0.0	0.0
NC_000913.3	gene-b0939	elfD	702	0	0	0.0	0.0
NC_000913.3	gene-b0940	elfC	2601	0	0	0.0	0.0
NC_000913.3	gene-b0941	elfG	1071	0	0	0.0	0.0
NC_000913.3	gene-b0942	ycbU	543	0	0	0.0	0.0
NC_000913.3	gene-b0943	ycbV	516	0	0	0.0	0.0
NC_000913.3	gene-b0944	ycbF	711	0	0	0.0	0.0
NC_000913.3	gene-b0945	pyrD	1011	0	0	0.0	0.0
NC_000913.3	gene-b0946	zapC	543	0	0	0.0	0.0
NC_000913.3	gene-b0947	ycbX	1110	0	0	0.0	0.0
NC_000913.3	gene-b0948	rlmL	2109	0	0	0.0	0.0
NC_000913.3	gene-b0949	uup	1908	0	0	0.0	0.0
NC_000913.3	gene-b0950	pqiA	1254	0	0	0.0	0.0
NC_000913.3	gene-b0951	pqiB	1641	0	0	0.0	0.0
NC_000913.3	gene-b0952	pqiC	564	0	0	0.0	0.0
NC_000913.3	gene-b0953	rmf	168	0	0	0.0	0.0
NC_000913.3	gene-b0954	fabA	519	0	0	0.0	0.0
NC_000913.3	gene-b0955	ycbZ	1761	0	0	0.0	0.0
NC_000913.3	gene-b0956	matP	453	0	0	0.0	0.0
NC_000913.3	gene-b0957	ompA	1041	0	0	0.0	0.0
NC_000913.3	gene-b0958	sulA	510	0	0	0.0	0.0
NC_000913.3	gene-b0959	sxy	630	0	0	0.0	0.0
NC_000913.3	gene-b0960	yccS	2154	0	0	0.0	0.0
NC_000913.3	gene-b0961	yccF	447	0	0	0.0	0.0
NC_000913.3	gene-b0962	helD	2055	0	0	0.0	0.0
NC_000913.3	gene-b0963	mgsA	459	0	0	0.0	0.0
NC_000913.3	gene-b0964	yccT	663	0	0	0.0	0.0
NC_000913.3	gene-b0965	yccU	414	0	0	0.0	0.0
NC_000913.3	gene-b0966	hspQ	318	0	0	0.0	0.0
NC_000913.3	gene-b0967	rlmI	1191	0	0	0.0	0.0
NC_000913.3	gene-b0968	yccX	279	0	0	0.0	0.0
NC_000913.3	gene-b0969	tusE	330	0	0	0.0	0.0
NC_000913.3	gene-b0970	yccA	660	0	0	0.0	0.0
NC_000913.3	gene-b0972	hyaA	1119	0	0	0.0	0.0
NC_000913.3	gene-b0973	hyaB	1794	0	0	0.0	0.0
NC_000913.3	gene-b0974	hyaC	708	0	0	0.0	0.0
NC_000913.3	gene-b0975	hyaD	588	0	0	0.0	0.0
NC_000913.3	gene-b0976	hyaE	399	0	0	0.0	0.0
NC_000913.3	gene-b0977	hyaF	858	0	0	0.0	0.0
NC_000913.3	gene-b0978	appC	1545	0	0	0.0	0.0
NC_000913.3	gene-b0979	appB	1137	0	0	0.0	0.0
NC_000913.3	gene-b4592	appX	93	0	0	0.0	0.0
NC_000913.3	gene-b0980	appA	1299	0	0	0.0	0.0
NC_000913.3	gene-b0981	etk	2181	0	0	0.0	0.0
NC_000913.3	gene-b0982	etp	447	0	0	0.0	0.0
NC_000913.3	gene-b0983	gfcE	1140	0	0	0.0	0.0
NC_000913.3	gene-b0984	gfcD	2097	0	0	0.0	0.0
NC_000913.3	gene-b0985	gfcC	747	0	0	0.0	0.0
NC_000913.3	gene-b0986	gfcB	645	0	0	0.0	0.0
NC_000913.3	gene-b0987	gfcA	306	0	0	0.0	0.0
NC_000913.3	gene-b4516	insA4	276	147	147	53.26086956521739	53.26086956521739
NC_000913.3	gene-b0988	insB4	504	219	219	43.45238095238095	43.45238095238095
NC_000913.3	gene-b0989	cspH	213	0	0	0.0	0.0
NC_000913.3	gene-b0990	cspG	213	0	0	0.0	0.0
NC_000913.3	gene-b4723	ymcF	189	0	0	0.0	0.0
NC_000913.3	gene-b0991	ymcE	231	0	0	0.0	0.0
NC_000913.3	gene-b4517	gnsA	174	0	0	0.0	0.0
NC_000913.3	gene-b0992	yccM	1074	0	0	0.0	0.0
NC_000913.3	gene-b0993	torS	2745	0	0	0.0	0.0
NC_000913.3	gene-b0994	torT	1029	0	0	0.0	0.0
NC_000913.3	gene-b0995	torR	693	0	0	0.0	0.0
NC_000913.3	gene-b0996	torC	1173	0	0	0.0	0.0
NC_000913.3	gene-b0997	torA	2547	0	0	0.0	0.0
NC_000913.3	gene-b0998	torD	600	0	0	0.0	0.0
NC_000913.3	gene-b0999	cbpM	306	0	0	0.0	0.0
NC_000913.3	gene-b1000	cbpA	921	0	0	0.0	0.0
NC_000913.3	gene-b1001	yccE	1257	0	0	0.0	0.0
NC_000913.3	gene-b1002	agp	1242	0	0	0.0	0.0
NC_000913.3	gene-b1003	yccJ	228	0	0	0.0	0.0
NC_000913.3	gene-b1004	wrbA	597	0	0	0.0	0.0
NC_000913.3	gene-b4518	ymdF	174	0	0	0.0	0.0
NC_000913.3	gene-b1006	rutG	1329	0	0	0.0	0.0
NC_000913.3	gene-b1007	rutF	495	0	0	0.0	0.0
NC_000913.3	gene-b1008	rutE	591	0	0	0.0	0.0
NC_000913.3	gene-b1009	rutD	801	0	0	0.0	0.0
NC_000913.3	gene-b1010	rutC	387	0	0	0.0	0.0
NC_000913.3	gene-b1011	rutB	693	0	0	0.0	0.0
NC_000913.3	gene-b1012	rutA	1149	0	0	0.0	0.0
NC_000913.3	gene-b1013	rutR	639	0	0	0.0	0.0
NC_000913.3	gene-b1014	putA	3963	0	0	0.0	0.0
NC_000913.3	gene-b4737	ymdG	27	0	0	0.0	0.0
NC_000913.3	gene-b1015	putP	1509	0	0	0.0	0.0
NC_000913.3	gene-b1018	efeO	1128	0	0	0.0	0.0
NC_000913.3	gene-b1019	efeB	1272	0	0	0.0	0.0
NC_000913.3	gene-b1020	phoH	1065	0	0	0.0	0.0
NC_000913.3	gene-b1021	pgaD	414	0	0	0.0	0.0
NC_000913.3	gene-b1022	pgaC	1326	0	0	0.0	0.0
NC_000913.3	gene-b1023	pgaB	2019	0	0	0.0	0.0
NC_000913.3	gene-b1024	pgaA	2424	0	0	0.0	0.0
NC_000913.3	gene-b1025	dgcT	1359	0	0	0.0	0.0
NC_000913.3	gene-b1026	insF4	867	867	867	100.0	100.0
NC_000913.3	gene-b1027	insE4	300	217	217	72.33333333333333	72.33333333333333
NC_000913.3	gene-b1029	ycdU	987	0	0	0.0	0.0
NC_000913.3	gene-b1033	ghrA	939	0	0	0.0	0.0
NC_000913.3	gene-b1034	ycdX	738	0	0	0.0	0.0
NC_000913.3	gene-b1035	ycdY	555	0	0	0.0	0.0
NC_000913.3	gene-b1036	ycdZ	492	0	0	0.0	0.0
NC_000913.3	gene-b1037	csgG	834	0	0	0.0	0.0
NC_000913.3	gene-b1038	csgF	417	0	0	0.0	0.0
NC_000913.3	gene-b1039	csgE	390	0	0	0.0	0.0
NC_000913.3	gene-b1040	csgD	651	0	0	0.0	0.0
NC_000913.3	gene-b1041	csgB	456	0	0	0.0	0.0
NC_000913.3	gene-b1042	csgA	456	0	0	0.0	0.0
NC_000913.3	gene-b1043	csgC	333	0	0	0.0	0.0
NC_000913.3	gene-b1044	ymdA	312	0	0	0.0	0.0
NC_000913.3	gene-b1045	ymdB	534	0	0	0.0	0.0
NC_000913.3	gene-b1046	clsC	1422	0	0	0.0	0.0
NC_000913.3	gene-b1047	opgC	1158	0	0	0.0	0.0
NC_000913.3	gene-b1048	opgG	1536	0	0	0.0	0.0
NC_000913.3	gene-b1049	opgH	2544	0	0	0.0	0.0
NC_000913.3	gene-b1050	yceK	228	0	0	0.0	0.0
NC_000913.3	gene-b1051	msyB	375	0	0	0.0	0.0
NC_000913.3	gene-b1053	mdtG	1227	0	0	0.0	0.0
NC_000913.3	gene-b1054	lpxL	921	0	0	0.0	0.0
NC_000913.3	gene-b1055	trhO	1053	0	0	0.0	0.0
NC_000913.3	gene-b1056	yceI	576	0	0	0.0	0.0
NC_000913.3	gene-b1057	yceJ	567	0	0	0.0	0.0
NC_000913.3	gene-b1058	yceO	141	0	0	0.0	0.0
NC_000913.3	gene-b1059	solA	1119	0	0	0.0	0.0
NC_000913.3	gene-b1060	bssS	255	0	0	0.0	0.0
NC_000913.3	gene-b1061	dinI	246	0	0	0.0	0.0
NC_000913.3	gene-b1062	pyrC	1047	0	0	0.0	0.0
NC_000913.3	gene-b1063	yceB	561	0	0	0.0	0.0
NC_000913.3	gene-b1064	grxB	648	0	0	0.0	0.0
NC_000913.3	gene-b1065	mdtH	1209	0	0	0.0	0.0
NC_000913.3	gene-b1066	rimJ	585	0	0	0.0	0.0
NC_000913.3	gene-b1067	yceH	648	0	0	0.0	0.0
NC_000913.3	gene-b1068	yceM	924	0	0	0.0	0.0
NC_000913.3	gene-b1069	murJ	1536	0	0	0.0	0.0
NC_000913.3	gene-b1070	flgN	417	0	0	0.0	0.0
NC_000913.3	gene-b1071	flgM	294	0	0	0.0	0.0
NC_000913.3	gene-b1072	flgA	660	0	0	0.0	0.0
NC_000913.3	gene-b1073	flgB	417	0	0	0.0	0.0
NC_000913.3	gene-b1074	flgC	405	0	0	0.0	0.0
NC_000913.3	gene-b1075	flgD	696	0	0	0.0	0.0
NC_000913.3	gene-b1076	flgE	1209	0	0	0.0	0.0
NC_000913.3	gene-b1077	flgF	756	0	0	0.0	0.0
NC_000913.3	gene-b1078	flgG	783	0	0	0.0	0.0
NC_000913.3	gene-b1079	flgH	699	0	0	0.0	0.0
NC_000913.3	gene-b1080	flgI	1098	0	0	0.0	0.0
NC_000913.3	gene-b1081	flgJ	942	0	0	0.0	0.0
NC_000913.3	gene-b1082	flgK	1644	0	0	0.0	0.0
NC_000913.3	gene-b1083	flgL	954	0	0	0.0	0.0
NC_000913.3	gene-b1084	rne	3186	0	0	0.0	0.0
NC_000913.3	gene-b1085	yceQ	321	0	0	0.0	0.0
NC_000913.3	gene-b1086	rluC	960	0	0	0.0	0.0
NC_000913.3	gene-b1087	yceF	585	0	0	0.0	0.0
NC_000913.3	gene-b1088	yceD	522	0	0	0.0	0.0
NC_000913.3	gene-b1089	rpmF	174	0	0	0.0	0.0
NC_000913.3	gene-b1090	plsX	1071	0	0	0.0	0.0
NC_000913.3	gene-b1091	fabH	954	0	0	0.0	0.0
NC_000913.3	gene-b1092	fabD	930	0	0	0.0	0.0
NC_000913.3	gene-b1093	fabG	735	0	0	0.0	0.0
NC_000913.3	gene-b1094	acpP	237	0	0	0.0	0.0
NC_000913.3	gene-b1095	fabF	1242	0	0	0.0	0.0
NC_000913.3	gene-b1096	pabC	810	0	0	0.0	0.0
NC_000913.3	gene-b1097	mltG	1023	0	0	0.0	0.0
NC_000913.3	gene-b1098	tmk	642	0	0	0.0	0.0
NC_000913.3	gene-b1099	holB	1005	0	0	0.0	0.0
NC_000913.3	gene-b1100	ycfH	798	0	0	0.0	0.0
NC_000913.3	gene-b1101	ptsG	1434	0	0	0.0	0.0
NC_000913.3	gene-b1102	fhuE	2190	0	0	0.0	0.0
NC_000913.3	gene-b1103	hinT	360	0	0	0.0	0.0
NC_000913.3	gene-b1104	ycfL	378	0	0	0.0	0.0
NC_000913.3	gene-b1105	lpoB	642	0	0	0.0	0.0
NC_000913.3	gene-b1106	thiK	825	0	0	0.0	0.0
NC_000913.3	gene-b1107	nagZ	1026	0	0	0.0	0.0
NC_000913.3	gene-b1108	ycfP	543	0	0	0.0	0.0
NC_000913.3	gene-b1109	ndh	1305	0	0	0.0	0.0
NC_000913.3	gene-b1110	ycfJ	540	0	0	0.0	0.0
NC_000913.3	gene-b1111	comR	633	0	0	0.0	0.0
NC_000913.3	gene-b1112	bhsA	258	0	0	0.0	0.0
NC_000913.3	gene-b1113	ldtC	963	0	0	0.0	0.0
NC_000913.3	gene-b1114	mfd	3447	0	0	0.0	0.0
NC_000913.3	gene-b1115	ycfT	1074	0	0	0.0	0.0
NC_000913.3	gene-b1116	lolC	1200	0	0	0.0	0.0
NC_000913.3	gene-b1117	lolD	702	0	0	0.0	0.0
NC_000913.3	gene-b1118	lolE	1245	0	0	0.0	0.0
NC_000913.3	gene-b1119	nagK	912	0	0	0.0	0.0
NC_000913.3	gene-b1120	cobB	840	0	0	0.0	0.0
NC_000913.3	gene-b1120	cobB	729	0	0	0.0	0.0
NC_000913.3	gene-b1121	ycfZ	789	0	0	0.0	0.0
NC_000913.3	gene-b1122	ymfA	462	0	0	0.0	0.0
NC_000913.3	gene-b1123	potD	1047	0	0	0.0	0.0
NC_000913.3	gene-b1124	potC	795	0	0	0.0	0.0
NC_000913.3	gene-b1125	potB	828	0	0	0.0	0.0
NC_000913.3	gene-b1126	potA	1137	0	0	0.0	0.0
NC_000913.3	gene-b1127	pepT	1227	0	0	0.0	0.0
NC_000913.3	gene-b1128	roxA	1122	0	0	0.0	0.0
NC_000913.3	gene-b1129	phoQ	1461	0	0	0.0	0.0
NC_000913.3	gene-b1130	phoP	672	0	0	0.0	0.0
NC_000913.3	gene-b1131	purB	1371	0	0	0.0	0.0
NC_000913.3	gene-b1132	hflD	642	0	0	0.0	0.0
NC_000913.3	gene-b1133	mnmA	1107	0	0	0.0	0.0
NC_000913.3	gene-b1134	nudJ	462	0	0	0.0	0.0
NC_000913.3	gene-b1135	rluE	654	0	0	0.0	0.0
NC_000913.3	gene-b1136	icd	1251	0	0	0.0	0.0
NC_000913.3	gene-b1137	ymfD	666	0	0	0.0	0.0
NC_000913.3	gene-b1138	ymfE	705	0	0	0.0	0.0
NC_000913.3	gene-b1139	lit	894	0	0	0.0	0.0
NC_000913.3	gene-b1140	intE	1128	0	0	0.0	0.0
NC_000913.3	gene-b1141	xisE	246	0	0	0.0	0.0
NC_000913.3	gene-b1142	ymfH	312	0	0	0.0	0.0
NC_000913.3	gene-b1143	ymfI	342	0	0	0.0	0.0
NC_000913.3	gene-b1144	ymfJ	309	0	0	0.0	0.0
NC_000913.3	gene-b1145	ymfK	675	0	0	0.0	0.0
NC_000913.3	gene-b1146	ymfT	201	0	0	0.0	0.0
NC_000913.3	gene-b1147	ymfL	558	0	0	0.0	0.0
NC_000913.3	gene-b1148	ymfM	339	0	0	0.0	0.0
NC_000913.3	gene-b1149	ymfN	1368	0	0	0.0	0.0
NC_000913.3	gene-b1150	ymfR	183	0	0	0.0	0.0
NC_000913.3	gene-b1151	beeE	474	0	0	0.0	0.0
NC_000913.3	gene-b1153	ymfQ	585	0	0	0.0	0.0
NC_000913.3	gene-b1154	ycfK	630	0	0	0.0	0.0
NC_000913.3	gene-b1155	tfaP	414	0	0	0.0	0.0
NC_000913.3	gene-b1156	tfaE	603	0	0	0.0	0.0
NC_000913.3	gene-b1158	pinE	555	0	0	0.0	0.0
NC_000913.3	gene-b1159	mcrA	834	0	0	0.0	0.0
NC_000913.3	gene-b1160	iraM	324	0	0	0.0	0.0
NC_000913.3	gene-b4738	ymgK	45	0	0	0.0	0.0
NC_000913.3	gene-b4739	ymgL	111	0	0	0.0	0.0
NC_000913.3	gene-b1161	ycgX	405	0	0	0.0	0.0
NC_000913.3	gene-b1162	bluR	732	0	0	0.0	0.0
NC_000913.3	gene-b1163	bluF	1212	0	0	0.0	0.0
NC_000913.3	gene-b1164	ycgZ	237	0	0	0.0	0.0
NC_000913.3	gene-b1165	ymgA	273	0	0	0.0	0.0
NC_000913.3	gene-b1166	ariR	267	0	0	0.0	0.0
NC_000913.3	gene-b1167	ymgC	249	0	0	0.0	0.0
NC_000913.3	gene-b1168	pdeG	1524	0	0	0.0	0.0
NC_000913.3	gene-b4520	ymgF	219	0	0	0.0	0.0
NC_000913.3	gene-b1171	ymgD	330	0	0	0.0	0.0
NC_000913.3	gene-b1172	ymgG	345	0	0	0.0	0.0
NC_000913.3	gene-b4593	ymgI	174	0	0	0.0	0.0
NC_000913.3	gene-b4594	ymgJ	186	0	0	0.0	0.0
NC_000913.3	gene-b1174	minE	267	0	0	0.0	0.0
NC_000913.3	gene-b1175	minD	813	0	0	0.0	0.0
NC_000913.3	gene-b1176	minC	696	0	0	0.0	0.0
NC_000913.3	gene-b1177	ycgJ	369	0	0	0.0	0.0
NC_000913.3	gene-b1178	pliG	402	0	0	0.0	0.0
NC_000913.3	gene-b1179	ycgL	327	0	0	0.0	0.0
NC_000913.3	gene-b1180	ycgM	660	0	0	0.0	0.0
NC_000913.3	gene-b1181	ycgN	462	0	0	0.0	0.0
NC_000913.3	gene-b1182	hlyE	912	0	0	0.0	0.0
NC_000913.3	gene-b1183	umuD	420	0	0	0.0	0.0
NC_000913.3	gene-b1184	umuC	1269	0	0	0.0	0.0
NC_000913.3	gene-b1185	dsbB	531	0	0	0.0	0.0
NC_000913.3	gene-b1186	nhaB	1542	0	0	0.0	0.0
NC_000913.3	gene-b1187	fadR	720	0	0	0.0	0.0
NC_000913.3	gene-b1188	ycgB	1533	0	0	0.0	0.0
NC_000913.3	gene-b1189	dadA	1299	0	0	0.0	0.0
NC_000913.3	gene-b1190	dadX	1071	0	0	0.0	0.0
NC_000913.3	gene-b4740	ymgM	204	0	0	0.0	0.0
NC_000913.3	gene-b1191	cvrA	1737	0	0	0.0	0.0
NC_000913.3	gene-b1192	ldcA	915	0	0	0.0	0.0
NC_000913.3	gene-b1193	emtA	612	0	0	0.0	0.0
NC_000913.3	gene-b1194	ycgR	735	0	0	0.0	0.0
NC_000913.3	gene-b1195	ymgE	255	0	0	0.0	0.0
NC_000913.3	gene-b1196	ycgY	441	0	0	0.0	0.0
NC_000913.3	gene-b1197	treA	1698	0	0	0.0	0.0
NC_000913.3	gene-b1198	dhaM	1419	0	0	0.0	0.0
NC_000913.3	gene-b1199	dhaL	633	0	0	0.0	0.0
NC_000913.3	gene-b1200	dhaK	1071	0	0	0.0	0.0
NC_000913.3	gene-b1201	dhaR	1920	0	0	0.0	0.0
NC_000913.3	gene-b1202	ycgV	2868	0	0	0.0	0.0
NC_000913.3	gene-b1203	ychF	1092	0	0	0.0	0.0
NC_000913.3	gene-b1204	pth	585	0	0	0.0	0.0
NC_000913.3	gene-b1205	ychH	279	0	0	0.0	0.0
NC_000913.3	gene-b1206	dauA	1680	0	0	0.0	0.0
NC_000913.3	gene-b1207	prs	948	0	0	0.0	0.0
NC_000913.3	gene-b1208	ispE	852	0	0	0.0	0.0
NC_000913.3	gene-b1209	lolB	624	0	0	0.0	0.0
NC_000913.3	gene-b1210	hemA	1257	0	0	0.0	0.0
NC_000913.3	gene-b1211	prfA	1083	0	0	0.0	0.0
NC_000913.3	gene-b1212	prmC	834	0	0	0.0	0.0
NC_000913.3	gene-b1213	ychQ	393	0	0	0.0	0.0
NC_000913.3	gene-b1214	ychA	810	0	0	0.0	0.0
NC_000913.3	gene-b1215	kdsA	855	0	0	0.0	0.0
NC_000913.3	gene-b4419	ldrA	108	4	4	3.7037037037037037	3.7037037037037037
NC_000913.3	gene-b4421	ldrB	108	0	0	0.0	0.0
NC_000913.3	gene-b4423	ldrC	108	4	4	3.7037037037037037	3.7037037037037037
NC_000913.3	gene-b1216	chaA	1101	0	0	0.0	0.0
NC_000913.3	gene-b1217	chaB	231	0	0	0.0	0.0
NC_000913.3	gene-b1218	chaC	696	0	0	0.0	0.0
NC_000913.3	gene-b1219	ychN	354	0	0	0.0	0.0
NC_000913.3	gene-b1220	ychO	1395	0	0	0.0	0.0
NC_000913.3	gene-b1221	narL	651	0	0	0.0	0.0
NC_000913.3	gene-b1222	narX	1797	0	0	0.0	0.0
NC_000913.3	gene-b1223	narK	1392	0	0	0.0	0.0
NC_000913.3	gene-b1224	narG	3744	0	0	0.0	0.0
NC_000913.3	gene-b1225	narH	1539	0	0	0.0	0.0
NC_000913.3	gene-b1226	narJ	711	0	0	0.0	0.0
NC_000913.3	gene-b1227	narI	678	0	0	0.0	0.0
NC_000913.3	gene-b1228	ychS	276	0	0	0.0	0.0
NC_000913.3	gene-b1229	tpr	90	0	0	0.0	0.0
NC_000913.3	gene-b1232	purU	843	0	0	0.0	0.0
NC_000913.3	gene-b1233	ychJ	459	0	0	0.0	0.0
NC_000913.3	gene-b1234	rssA	906	0	0	0.0	0.0
NC_000913.3	gene-b1235	rssB	1014	0	0	0.0	0.0
NC_000913.3	gene-b1236	galU	909	0	0	0.0	0.0
NC_000913.3	gene-b1237	hns	414	0	0	0.0	0.0
NC_000913.3	gene-b1238	tdk	618	0	0	0.0	0.0
NC_000913.3	gene-b1241	adhE	2676	0	0	0.0	0.0
NC_000913.3	gene-b4771	ychT	54	0	0	0.0	0.0
NC_000913.3	gene-b1242	ychE	648	0	0	0.0	0.0
NC_000913.3	gene-b4711	insH21	981	981	981	100.0	100.0
NC_000913.3	gene-b1243	oppA	1632	0	0	0.0	0.0
NC_000913.3	gene-b1244	oppB	921	0	0	0.0	0.0
NC_000913.3	gene-b1245	oppC	909	0	0	0.0	0.0
NC_000913.3	gene-b1246	oppD	1014	0	0	0.0	0.0
NC_000913.3	gene-b1247	oppF	1005	0	0	0.0	0.0
NC_000913.3	gene-b1248	yciU	330	0	0	0.0	0.0
NC_000913.3	gene-b1249	clsA	1461	0	0	0.0	0.0
NC_000913.3	gene-b4595	yciY	174	0	0	0.0	0.0
NC_000913.3	gene-b1250	kch	1254	0	0	0.0	0.0
NC_000913.3	gene-b1251	yciI	297	0	0	0.0	0.0
NC_000913.3	gene-b1252	tonB	720	0	0	0.0	0.0
NC_000913.3	gene-b1253	yciA	399	0	0	0.0	0.0
NC_000913.3	gene-b1254	yciB	540	0	0	0.0	0.0
NC_000913.3	gene-b1255	yciC	744	0	0	0.0	0.0
NC_000913.3	gene-b1256	ompW	639	0	0	0.0	0.0
NC_000913.3	gene-b1257	yciE	507	0	0	0.0	0.0
NC_000913.3	gene-b1258	yciF	501	0	0	0.0	0.0
NC_000913.3	gene-b1259	yciG	180	0	0	0.0	0.0
NC_000913.3	gene-b1260	trpA	807	0	0	0.0	0.0
NC_000913.3	gene-b1261	trpB	1194	0	0	0.0	0.0
NC_000913.3	gene-b1262	trpC	1362	0	0	0.0	0.0
NC_000913.3	gene-b1263	trpD	1596	0	0	0.0	0.0
NC_000913.3	gene-b1264	trpE	1563	0	0	0.0	0.0
NC_000913.3	gene-b1265	trpL	45	0	0	0.0	0.0
NC_000913.3	gene-b1266	yciV	882	0	0	0.0	0.0
NC_000913.3	gene-b1267	yciO	621	0	0	0.0	0.0
NC_000913.3	gene-b1268	yciQ	1896	0	0	0.0	0.0
NC_000913.3	gene-b1269	rluB	876	0	0	0.0	0.0
NC_000913.3	gene-b1270	btuR	591	0	0	0.0	0.0
NC_000913.3	gene-b1271	yciK	759	0	0	0.0	0.0
NC_000913.3	gene-b1272	sohB	1050	0	0	0.0	0.0
NC_000913.3	gene-b1273	yciN	252	0	0	0.0	0.0
NC_000913.3	gene-b1274	topA	2598	0	0	0.0	0.0
NC_000913.3	gene-b1275	cysB	975	0	0	0.0	0.0
NC_000913.3	gene-b4522	ymiA	141	0	0	0.0	0.0
NC_000913.3	gene-b4523	yciX	168	0	0	0.0	0.0
NC_000913.3	gene-b4741	ymiC	96	0	0	0.0	0.0
NC_000913.3	gene-b1276	acnA	2676	0	0	0.0	0.0
NC_000913.3	gene-b1277	ribA	591	0	0	0.0	0.0
NC_000913.3	gene-b1278	pgpB	765	0	0	0.0	0.0
NC_000913.3	gene-b1279	lapA	309	0	0	0.0	0.0
NC_000913.3	gene-b1280	lapB	1170	0	0	0.0	0.0
NC_000913.3	gene-b1281	pyrF	738	0	0	0.0	0.0
NC_000913.3	gene-b1282	yciH	327	0	0	0.0	0.0
NC_000913.3	gene-b1283	osmB	219	0	0	0.0	0.0
NC_000913.3	gene-b1284	yciT	750	0	0	0.0	0.0
NC_000913.3	gene-b4596	yciZ	174	0	0	0.0	0.0
NC_000913.3	gene-b4772	ymiD	129	0	0	0.0	0.0
NC_000913.3	gene-b1285	pdeR	1986	0	0	0.0	0.0
NC_000913.3	gene-b4672	ymiB	105	0	0	0.0	0.0
NC_000913.3	gene-b1286	rnb	1935	0	0	0.0	0.0
NC_000913.3	gene-b1287	yciW	1128	0	0	0.0	0.0
NC_000913.3	gene-b1288	fabI	789	0	0	0.0	0.0
NC_000913.3	gene-b1289	ycjD	354	0	0	0.0	0.0
NC_000913.3	gene-b1290	sapF	807	0	0	0.0	0.0
NC_000913.3	gene-b1291	sapD	993	0	0	0.0	0.0
NC_000913.3	gene-b1292	sapC	891	0	0	0.0	0.0
NC_000913.3	gene-b1293	sapB	966	0	0	0.0	0.0
NC_000913.3	gene-b1294	sapA	1644	0	0	0.0	0.0
NC_000913.3	gene-b1295	ymjA	246	0	0	0.0	0.0
NC_000913.3	gene-b1296	puuP	1386	0	0	0.0	0.0
NC_000913.3	gene-b4742	ymjE	165	0	0	0.0	0.0
NC_000913.3	gene-b1297	puuA	1419	0	0	0.0	0.0
NC_000913.3	gene-b1298	puuD	765	0	0	0.0	0.0
NC_000913.3	gene-b1299	puuR	558	0	0	0.0	0.0
NC_000913.3	gene-b1300	puuC	1488	0	0	0.0	0.0
NC_000913.3	gene-b1301	puuB	1281	0	0	0.0	0.0
NC_000913.3	gene-b1302	puuE	1266	0	0	0.0	0.0
NC_000913.3	gene-b1303	pspF	978	0	0	0.0	0.0
NC_000913.3	gene-b1304	pspA	669	0	0	0.0	0.0
NC_000913.3	gene-b1305	pspB	225	0	0	0.0	0.0
NC_000913.3	gene-b1306	pspC	360	0	0	0.0	0.0
NC_000913.3	gene-b1307	pspD	222	0	0	0.0	0.0
NC_000913.3	gene-b1308	pspE	315	0	0	0.0	0.0
NC_000913.3	gene-b1309	ycjM	1680	0	0	0.0	0.0
NC_000913.3	gene-b1310	ycjN	1293	0	0	0.0	0.0
NC_000913.3	gene-b1311	ycjO	882	0	0	0.0	0.0
NC_000913.3	gene-b1312	ycjP	843	0	0	0.0	0.0
NC_000913.3	gene-b1313	ycjQ	1053	0	0	0.0	0.0
NC_000913.3	gene-b1314	ycjR	789	0	0	0.0	0.0
NC_000913.3	gene-b1315	ycjS	1056	0	0	0.0	0.0
NC_000913.3	gene-b1316	ycjT	2268	0	0	0.0	0.0
NC_000913.3	gene-b1317	ycjU	660	0	0	0.0	0.0
NC_000913.3	gene-b1319	ompG	906	0	0	0.0	0.0
NC_000913.3	gene-b1320	ycjW	999	0	0	0.0	0.0
NC_000913.3	gene-b1321	ycjX	1398	0	0	0.0	0.0
NC_000913.3	gene-b1322	ycjF	1062	0	0	0.0	0.0
NC_000913.3	gene-b1323	tyrR	1542	0	0	0.0	0.0
NC_000913.3	gene-b1324	tpx	507	0	0	0.0	0.0
NC_000913.3	gene-b1325	ycjG	966	0	0	0.0	0.0
NC_000913.3	gene-b1326	mpaA	729	0	0	0.0	0.0
NC_000913.3	gene-b4525	ymjC	183	0	0	0.0	0.0
NC_000913.3	gene-b4673	ymjD	66	0	0	0.0	0.0
NC_000913.3	gene-b1327	ycjY	921	0	0	0.0	0.0
NC_000913.3	gene-b1328	pgrR	900	0	0	0.0	0.0
NC_000913.3	gene-b1329	mppA	1614	0	0	0.0	0.0
NC_000913.3	gene-b1330	ynaI	1032	0	0	0.0	0.0
NC_000913.3	gene-b1331	insH4	981	981	981	100.0	100.0
NC_000913.3	gene-b1332	ynaJ	258	0	0	0.0	0.0
NC_000913.3	gene-b1333	uspE	951	0	0	0.0	0.0
NC_000913.3	gene-b1334	fnr	753	0	0	0.0	0.0
NC_000913.3	gene-b1335	ogt	516	0	0	0.0	0.0
NC_000913.3	gene-b1336	abgT	1527	0	0	0.0	0.0
NC_000913.3	gene-b1337	abgB	1446	0	0	0.0	0.0
NC_000913.3	gene-b1338	abgA	1311	0	0	0.0	0.0
NC_000913.3	gene-b1339	abgR	909	0	0	0.0	0.0
NC_000913.3	gene-b1340	smrA	564	0	0	0.0	0.0
NC_000913.3	gene-b1341	dgcM	1233	0	0	0.0	0.0
NC_000913.3	gene-b4773	ynaN	48	0	0	0.0	0.0
NC_000913.3	gene-b1342	zntB	984	0	0	0.0	0.0
NC_000913.3	gene-b4743	ynaL	174	0	0	0.0	0.0
NC_000913.3	gene-b1343	dbpA	1374	0	0	0.0	0.0
NC_000913.3	gene-b1344	ttcA	936	0	0	0.0	0.0
NC_000913.3	gene-b1345	intR	1236	0	0	0.0	0.0
NC_000913.3	gene-b1346	xisR	216	0	0	0.0	0.0
NC_000913.3	gene-b1347	rcbA	210	0	0	0.0	0.0
NC_000913.3	gene-b1348	ralR	195	0	0	0.0	0.0
NC_000913.3	gene-b1349	recT	810	0	0	0.0	0.0
NC_000913.3	gene-b1350	recE	2601	0	0	0.0	0.0
NC_000913.3	gene-b1351	racC	276	0	0	0.0	0.0
NC_000913.3	gene-b4526	ydaE	171	0	0	0.0	0.0
NC_000913.3	gene-b1352	kilR	222	0	0	0.0	0.0
NC_000913.3	gene-b1353	sieB	489	0	0	0.0	0.0
NC_000913.3	gene-b4527	ydaF	156	0	0	0.0	0.0
NC_000913.3	gene-b1355	ydaG	135	0	0	0.0	0.0
NC_000913.3	gene-b1356	racR	477	0	0	0.0	0.0
NC_000913.3	gene-b1357	ydaS	297	0	0	0.0	0.0
NC_000913.3	gene-b1358	ydaT	423	0	0	0.0	0.0
NC_000913.3	gene-b1359	ydaU	858	0	0	0.0	0.0
NC_000913.3	gene-b1360	ydaV	747	0	0	0.0	0.0
NC_000913.3	gene-b1361	ydaW	561	0	0	0.0	0.0
NC_000913.3	gene-b4528	rzoR	186	0	0	0.0	0.0
NC_000913.3	gene-b1363	trkG	1458	0	0	0.0	0.0
NC_000913.3	gene-b1365	ynaK	264	0	0	0.0	0.0
NC_000913.3	gene-b1366	ydaY	360	0	0	0.0	0.0
NC_000913.3	gene-b1368	ynaA	1029	0	0	0.0	0.0
NC_000913.3	gene-b4570	lomR	210	0	0	0.0	0.0
NC_000913.3	gene-b4570	lomR	189	0	0	0.0	0.0
NC_000913.3	gene-b1370	insH5	981	24	24	2.4464831804281344	2.4464831804281344
NC_000913.3	gene-b1372	stfR	3363	138	138	4.103479036574487	4.103479036574487
NC_000913.3	gene-b1373	tfaR	576	426	426	73.95833333333333	73.95833333333333
NC_000913.3	gene-b1374	pinR	591	152	152	25.71912013536379	25.71912013536379
NC_000913.3	gene-b1375	ynaE	234	124	124	52.99145299145299	52.99145299145299
NC_000913.3	gene-b4744	ynaM	114	0	0	0.0	0.0
NC_000913.3	gene-b1376	uspF	435	0	0	0.0	0.0
NC_000913.3	gene-b1377	ompN	1134	0	0	0.0	0.0
NC_000913.3	gene-b1378	ydbK	3525	0	0	0.0	0.0
NC_000913.3	gene-b4529	ydbJ	267	0	0	0.0	0.0
NC_000913.3	gene-b1379	hslJ	423	0	0	0.0	0.0
NC_000913.3	gene-b1380	ldhA	990	0	0	0.0	0.0
NC_000913.3	gene-b1381	ydbH	2640	0	0	0.0	0.0
NC_000913.3	gene-b1382	ynbE	186	0	0	0.0	0.0
NC_000913.3	gene-b1383	ydbL	327	0	0	0.0	0.0
NC_000913.3	gene-b1384	feaR	906	0	0	0.0	0.0
NC_000913.3	gene-b1385	feaB	1500	0	0	0.0	0.0
NC_000913.3	gene-b1386	tynA	2274	0	0	0.0	0.0
NC_000913.3	gene-b1387	paaZ	2046	0	0	0.0	0.0
NC_000913.3	gene-b1388	paaA	930	0	0	0.0	0.0
NC_000913.3	gene-b1389	paaB	288	0	0	0.0	0.0
NC_000913.3	gene-b1390	paaC	747	0	0	0.0	0.0
NC_000913.3	gene-b1391	paaD	498	0	0	0.0	0.0
NC_000913.3	gene-b1392	paaE	1071	0	0	0.0	0.0
NC_000913.3	gene-b1393	paaF	768	0	0	0.0	0.0
NC_000913.3	gene-b1394	paaG	789	0	0	0.0	0.0
NC_000913.3	gene-b1395	paaH	1428	0	0	0.0	0.0
NC_000913.3	gene-b1396	paaI	423	0	0	0.0	0.0
NC_000913.3	gene-b1397	paaJ	1206	0	0	0.0	0.0
NC_000913.3	gene-b1398	paaK	1314	0	0	0.0	0.0
NC_000913.3	gene-b1399	paaX	951	0	0	0.0	0.0
NC_000913.3	gene-b1400	paaY	591	0	0	0.0	0.0
NC_000913.3	gene-b4674	ynbG	66	0	0	0.0	0.0
NC_000913.3	gene-b4492	ydbA	2518	1	1	0.03971405877680699	0.03971405877680699
NC_000913.3	gene-b4492	ydbA	50	0	0	0.0	0.0
NC_000913.3	gene-b4492	ydbA	3495	0	0	0.0	0.0
NC_000913.3	gene-b1402	insD2	906	906	906	100.0	100.0
NC_000913.3	gene-b1403	insC2	366	311	311	84.97267759562841	84.97267759562841
NC_000913.3	gene-b1404	insI2	1152	1010	1010	87.67361111111111	87.67361111111111
NC_000913.3	gene-b1406	pdxI	861	0	0	0.0	0.0
NC_000913.3	gene-b1407	ydbD	2307	0	0	0.0	0.0
NC_000913.3	gene-b1408	ynbA	606	0	0	0.0	0.0
NC_000913.3	gene-b1409	ynbB	897	0	0	0.0	0.0
NC_000913.3	gene-b1410	ynbC	1758	0	0	0.0	0.0
NC_000913.3	gene-b1411	ynbD	1293	0	0	0.0	0.0
NC_000913.3	gene-b1412	azoR	606	0	0	0.0	0.0
NC_000913.3	gene-b1413	hrpA	3903	0	0	0.0	0.0
NC_000913.3	gene-b1414	ydcF	801	0	0	0.0	0.0
NC_000913.3	gene-b1415	aldA	1440	0	0	0.0	0.0
NC_000913.3	gene-b1418	cybB	531	0	0	0.0	0.0
NC_000913.3	gene-b1419	ydcA	174	0	0	0.0	0.0
NC_000913.3	gene-b4774	yncP	69	0	0	0.0	0.0
NC_000913.3	gene-b4428	hokB	150	0	0	0.0	0.0
NC_000913.3	gene-b1420	mokB	168	0	0	0.0	0.0
NC_000913.3	gene-b1421	trg	1641	0	0	0.0	0.0
NC_000913.3	gene-b1422	ydcI	924	0	0	0.0	0.0
NC_000913.3	gene-b1423	ydcJ	1344	0	0	0.0	0.0
NC_000913.3	gene-b1424	opgD	1656	0	0	0.0	0.0
NC_000913.3	gene-b1426	ydcH	225	0	0	0.0	0.0
NC_000913.3	gene-b1427	rimL	540	0	0	0.0	0.0
NC_000913.3	gene-b1428	ydcK	981	0	0	0.0	0.0
NC_000913.3	gene-b1429	tehA	993	0	0	0.0	0.0
NC_000913.3	gene-b1430	tehB	594	0	0	0.0	0.0
NC_000913.3	gene-b1431	ydcL	669	0	0	0.0	0.0
NC_000913.3	gene-b1432	insQ	1149	0	0	0.0	0.0
NC_000913.3	gene-b1433	ydcO	1176	0	0	0.0	0.0
NC_000913.3	gene-b1434	sutR	537	0	0	0.0	0.0
NC_000913.3	gene-b1435	rlhA	1962	0	0	0.0	0.0
NC_000913.3	gene-b1436	yncJ	231	0	0	0.0	0.0
NC_000913.3	gene-b4532	hicA	177	0	0	0.0	0.0
NC_000913.3	gene-b1438	hicB	417	0	0	0.0	0.0
NC_000913.3	gene-b1439	ydcR	1407	0	0	0.0	0.0
NC_000913.3	gene-b1440	ydcS	1146	0	0	0.0	0.0
NC_000913.3	gene-b1441	ydcT	1014	0	0	0.0	0.0
NC_000913.3	gene-b1442	ydcU	942	0	0	0.0	0.0
NC_000913.3	gene-b1443	ydcV	795	0	0	0.0	0.0
NC_000913.3	gene-b1444	patD	1425	0	0	0.0	0.0
NC_000913.3	gene-b4598	yncL	96	0	0	0.0	0.0
NC_000913.3	gene-b1445	ortT	174	0	0	0.0	0.0
NC_000913.3	gene-b1446	ydcY	234	0	0	0.0	0.0
NC_000913.3	gene-b1447	ydcZ	450	0	0	0.0	0.0
NC_000913.3	gene-b1448	mnaT	519	0	0	0.0	0.0
NC_000913.3	gene-b1449	curA	1038	0	0	0.0	0.0
NC_000913.3	gene-b1450	mcbR	666	0	0	0.0	0.0
NC_000913.3	gene-b1451	yncD	2103	0	0	0.0	0.0
NC_000913.3	gene-b1452	yncE	1062	0	0	0.0	0.0
NC_000913.3	gene-b1453	ansP	1500	0	0	0.0	0.0
NC_000913.3	gene-b1454	yncG	618	0	0	0.0	0.0
NC_000913.3	gene-b1455	yncH	213	0	0	0.0	0.0
NC_000913.3	gene-b1457	ydcD	483	0	0	0.0	0.0
NC_000913.3	gene-b4745	yncO	186	0	0	0.0	0.0
NC_000913.3	gene-b1460	ydcC	1137	133	133	11.697449428320141	11.697449428320141
NC_000913.3	gene-b1461	pptA	234	0	0	0.0	0.0
NC_000913.3	gene-b1462	yddH	570	0	0	0.0	0.0
NC_000913.3	gene-b1463	nhoA	846	0	0	0.0	0.0
NC_000913.3	gene-b1464	yddE	894	0	0	0.0	0.0
NC_000913.3	gene-b1465	narV	681	0	0	0.0	0.0
NC_000913.3	gene-b1466	narW	696	0	0	0.0	0.0
NC_000913.3	gene-b1467	narY	1545	0	0	0.0	0.0
NC_000913.3	gene-b1468	narZ	3741	0	0	0.0	0.0
NC_000913.3	gene-b1469	narU	1389	0	0	0.0	0.0
NC_000913.3	gene-b1471	yddK	957	0	0	0.0	0.0
NC_000913.3	gene-b1472	yddL	291	0	0	0.0	0.0
NC_000913.3	gene-b1473	yddG	882	0	0	0.0	0.0
NC_000913.3	gene-b1474	fdnG	3048	0	0	0.0	0.0
NC_000913.3	gene-b1475	fdnH	885	0	0	0.0	0.0
NC_000913.3	gene-b1476	fdnI	654	0	0	0.0	0.0
NC_000913.3	gene-b1477	yddM	285	0	0	0.0	0.0
NC_000913.3	gene-b1478	adhP	1011	0	0	0.0	0.0
NC_000913.3	gene-b1479	maeA	1698	0	0	0.0	0.0
NC_000913.3	gene-b1480	sra	138	0	0	0.0	0.0
NC_000913.3	gene-b1481	bdm	216	0	0	0.0	0.0
NC_000913.3	gene-b1482	osmC	432	0	0	0.0	0.0
NC_000913.3	gene-b1483	ddpF	927	0	0	0.0	0.0
NC_000913.3	gene-b1484	ddpD	987	0	0	0.0	0.0
NC_000913.3	gene-b1485	ddpC	897	0	0	0.0	0.0
NC_000913.3	gene-b1486	ddpB	1023	0	0	0.0	0.0
NC_000913.3	gene-b1487	ddpA	1551	0	0	0.0	0.0
NC_000913.3	gene-b1488	ddpX	582	0	0	0.0	0.0
NC_000913.3	gene-b1489	dosP	2400	0	0	0.0	0.0
NC_000913.3	gene-b1490	dosC	1383	0	0	0.0	0.0
NC_000913.3	gene-b4746	yddY	42	0	0	0.0	0.0
NC_000913.3	gene-b1491	digH	1320	0	0	0.0	0.0
NC_000913.3	gene-b1492	gadC	1536	0	0	0.0	0.0
NC_000913.3	gene-b1493	gadB	1401	627	627	44.75374732334047	44.75374732334047
NC_000913.3	gene-b1494	pqqL	2796	0	0	0.0	0.0
NC_000913.3	gene-b1495	yddB	2373	0	0	0.0	0.0
NC_000913.3	gene-b1496	yddA	1686	0	0	0.0	0.0
NC_000913.3	gene-b4747	yneP	123	0	0	0.0	0.0
NC_000913.3	gene-b1497	ydeM	1158	0	0	0.0	0.0
NC_000913.3	gene-b1498	ydeN	1683	0	0	0.0	0.0
NC_000913.3	gene-b1499	ydeO	762	0	0	0.0	0.0
NC_000913.3	gene-b1500	safA	198	0	0	0.0	0.0
NC_000913.3	gene-b1501	ydeP	2280	0	0	0.0	0.0
NC_000913.3	gene-b1502	ydeQ	915	0	0	0.0	0.0
NC_000913.3	gene-b1503	ydeR	504	0	0	0.0	0.0
NC_000913.3	gene-b1504	ydeS	531	0	0	0.0	0.0
NC_000913.3	gene-b1505	ydeT	1149	0	0	0.0	0.0
NC_000913.3	gene-b1507	hipA	1323	0	0	0.0	0.0
NC_000913.3	gene-b1508	hipB	267	0	0	0.0	0.0
NC_000913.3	gene-b1511	lsrK	1593	0	0	0.0	0.0
NC_000913.3	gene-b1512	lsrR	954	0	0	0.0	0.0
NC_000913.3	gene-b1513	lsrA	1536	0	0	0.0	0.0
NC_000913.3	gene-b1514	lsrC	1029	0	0	0.0	0.0
NC_000913.3	gene-b1515	lsrD	993	0	0	0.0	0.0
NC_000913.3	gene-b1516	lsrB	1023	0	0	0.0	0.0
NC_000913.3	gene-b1517	lsrF	876	0	0	0.0	0.0
NC_000913.3	gene-b1518	lsrG	291	0	0	0.0	0.0
NC_000913.3	gene-b1519	tam	759	0	0	0.0	0.0
NC_000913.3	gene-b1520	yneE	915	0	0	0.0	0.0
NC_000913.3	gene-b1521	uxaB	1452	0	0	0.0	0.0
NC_000913.3	gene-b1522	dgcF	948	0	0	0.0	0.0
NC_000913.3	gene-b1523	yneG	360	0	0	0.0	0.0
NC_000913.3	gene-b1524	glsB	927	0	0	0.0	0.0
NC_000913.3	gene-b1525	sad	1389	0	0	0.0	0.0
NC_000913.3	gene-b1526	yneJ	882	0	0	0.0	0.0
NC_000913.3	gene-b1527	yneK	1116	0	0	0.0	0.0
NC_000913.3	gene-b1528	ydeA	1191	0	0	0.0	0.0
NC_000913.3	gene-b1529	marC	666	0	0	0.0	0.0
NC_000913.3	gene-b1530	marR	435	0	0	0.0	0.0
NC_000913.3	gene-b1531	marA	384	0	0	0.0	0.0
NC_000913.3	gene-b1532	marB	219	0	0	0.0	0.0
NC_000913.3	gene-b1533	eamA	900	0	0	0.0	0.0
NC_000913.3	gene-b1534	ydeE	1188	0	0	0.0	0.0
NC_000913.3	gene-b4599	mgtS	96	0	0	0.0	0.0
NC_000913.3	gene-b4775	mgtT	105	0	0	0.0	0.0
NC_000913.3	gene-b1535	dgcZ	891	0	0	0.0	0.0
NC_000913.3	gene-b1536	ydeI	393	0	0	0.0	0.0
NC_000913.3	gene-b1537	ydeJ	519	0	0	0.0	0.0
NC_000913.3	gene-b1538	dcp	2046	0	0	0.0	0.0
NC_000913.3	gene-b1539	ydfG	747	0	0	0.0	0.0
NC_000913.3	gene-b1540	ydfH	687	0	0	0.0	0.0
NC_000913.3	gene-b1541	ydfZ	204	0	0	0.0	0.0
NC_000913.3	gene-b1542	ydfI	1461	0	0	0.0	0.0
NC_000913.3	gene-b1543	ydfJ	1284	0	0	0.0	0.0
NC_000913.3	gene-b4748	ynfT	114	54	54	47.36842105263158	47.36842105263158
NC_000913.3	gene-b1544	ydfK	234	84	84	35.8974358974359	35.8974358974359
NC_000913.3	gene-b1545	pinQ	591	260	260	43.99323181049069	43.99323181049069
NC_000913.3	gene-b1546	tfaQ	576	414	414	71.875	71.875
NC_000913.3	gene-b1547	stfQ	963	9	9	0.9345794392523364	0.9345794392523364
NC_000913.3	gene-b1548	nohA	570	95	95	16.666666666666668	16.666666666666668
NC_000913.3	gene-b4533	ynfO	234	0	0	0.0	0.0
NC_000913.3	gene-b1549	ydfO	411	0	0	0.0	0.0
NC_000913.3	gene-b1550	gnsB	174	0	0	0.0	0.0
NC_000913.3	gene-b1551	ynfN	156	0	0	0.0	0.0
NC_000913.3	gene-b4749	ynfR	66	0	0	0.0	0.0
NC_000913.3	gene-b4724	ynfQ	189	0	0	0.0	0.0
NC_000913.3	gene-b1552	cspI	213	0	0	0.0	0.0
NC_000913.3	gene-b1553	rzpQ	498	0	0	0.0	0.0
NC_000913.3	gene-b4689	rzoQ	255	0	0	0.0	0.0
NC_000913.3	gene-b1554	rrrQ	534	0	0	0.0	0.0
NC_000913.3	gene-b1555	ydfR	312	0	0	0.0	0.0
NC_000913.3	gene-b1556	essQ	216	0	0	0.0	0.0
NC_000913.3	gene-b4776	ynfU	171	0	0	0.0	0.0
NC_000913.3	gene-b1557	cspB	216	0	0	0.0	0.0
NC_000913.3	gene-b1558	cspF	213	0	0	0.0	0.0
NC_000913.3	gene-b4750	ynfS	90	0	0	0.0	0.0
NC_000913.3	gene-b1559	ydfT	753	0	0	0.0	0.0
NC_000913.3	gene-b1560	ydfU	1050	0	0	0.0	0.0
NC_000913.3	gene-b1561	rem	252	0	0	0.0	0.0
NC_000913.3	gene-b1562	hokD	156	0	0	0.0	0.0
NC_000913.3	gene-b1563	relE	288	0	0	0.0	0.0
NC_000913.3	gene-b1564	relB	240	0	0	0.0	0.0
NC_000913.3	gene-b1565	ydfV	306	0	0	0.0	0.0
NC_000913.3	gene-b1566	flxA	333	0	0	0.0	0.0
NC_000913.3	gene-b1567	ydfW	150	0	0	0.0	0.0
NC_000913.3	gene-b1568	ydfX	291	0	0	0.0	0.0
NC_000913.3	gene-b1569	dicC	231	0	0	0.0	0.0
NC_000913.3	gene-b1570	dicA	408	0	0	0.0	0.0
NC_000913.3	gene-b1571	ydfA	156	0	0	0.0	0.0
NC_000913.3	gene-b1572	ydfB	129	0	0	0.0	0.0
NC_000913.3	gene-b1573	ydfC	219	0	0	0.0	0.0
NC_000913.3	gene-b1575	dicB	189	0	0	0.0	0.0
NC_000913.3	gene-b1576	ydfD	192	0	0	0.0	0.0
NC_000913.3	gene-b4534	ynfP	111	0	0	0.0	0.0
NC_000913.3	gene-b1580	rspB	1020	0	0	0.0	0.0
NC_000913.3	gene-b1581	rspA	1215	0	0	0.0	0.0
NC_000913.3	gene-b1582	ynfA	327	0	0	0.0	0.0
NC_000913.3	gene-b1583	ynfB	342	0	0	0.0	0.0
NC_000913.3	gene-b1584	speG	561	0	0	0.0	0.0
NC_000913.3	gene-b1585	ynfC	711	0	0	0.0	0.0
NC_000913.3	gene-b1586	ynfD	306	0	0	0.0	0.0
NC_000913.3	gene-b1587	ynfE	2427	0	0	0.0	0.0
NC_000913.3	gene-b1588	ynfF	2424	0	0	0.0	0.0
NC_000913.3	gene-b1589	ynfG	618	0	0	0.0	0.0
NC_000913.3	gene-b1590	ynfH	855	0	0	0.0	0.0
NC_000913.3	gene-b1591	dmsD	615	0	0	0.0	0.0
NC_000913.3	gene-b1592	clcB	1257	0	0	0.0	0.0
NC_000913.3	gene-b1593	ynfK	696	0	0	0.0	0.0
NC_000913.3	gene-b1594	mlc	1221	0	0	0.0	0.0
NC_000913.3	gene-b1595	ynfL	894	0	0	0.0	0.0
NC_000913.3	gene-b1596	ynfM	1254	0	0	0.0	0.0
NC_000913.3	gene-b1597	asr	309	0	0	0.0	0.0
NC_000913.3	gene-b4601	ydgU	84	0	0	0.0	0.0
NC_000913.3	gene-b1598	ydgD	822	0	0	0.0	0.0
NC_000913.3	gene-b1599	mdtI	330	0	0	0.0	0.0
NC_000913.3	gene-b1600	mdtJ	366	0	0	0.0	0.0
NC_000913.3	gene-b4777	ydgV	102	0	0	0.0	0.0
NC_000913.3	gene-b1601	tqsA	1035	0	0	0.0	0.0
NC_000913.3	gene-b1602	pntB	1389	0	0	0.0	0.0
NC_000913.3	gene-b1603	pntA	1533	0	0	0.0	0.0
NC_000913.3	gene-b1604	ydgH	945	0	0	0.0	0.0
NC_000913.3	gene-b1605	ydgI	1383	0	0	0.0	0.0
NC_000913.3	gene-b1606	folM	723	0	0	0.0	0.0
NC_000913.3	gene-b1607	ydgC	336	0	0	0.0	0.0
NC_000913.3	gene-b1608	rstA	720	0	0	0.0	0.0
NC_000913.3	gene-b1609	rstB	1302	0	0	0.0	0.0
NC_000913.3	gene-b1610	tus	930	0	0	0.0	0.0
NC_000913.3	gene-b1611	fumC	1404	0	0	0.0	0.0
NC_000913.3	gene-b1612	fumA	1647	0	0	0.0	0.0
NC_000913.3	gene-b1613	manA	1176	0	0	0.0	0.0
NC_000913.3	gene-b1614	ydgA	1509	0	0	0.0	0.0
NC_000913.3	gene-b1615	uidC	1266	0	0	0.0	0.0
NC_000913.3	gene-b1616	uidB	1374	0	0	0.0	0.0
NC_000913.3	gene-b1617	uidA	1812	0	0	0.0	0.0
NC_000913.3	gene-b1618	uidR	591	0	0	0.0	0.0
NC_000913.3	gene-b1619	hdhA	768	0	0	0.0	0.0
NC_000913.3	gene-b1620	malI	1029	0	0	0.0	0.0
NC_000913.3	gene-b1621	malX	1593	0	0	0.0	0.0
NC_000913.3	gene-b1622	malY	1173	0	0	0.0	0.0
NC_000913.3	gene-b1623	add	1002	0	0	0.0	0.0
NC_000913.3	gene-b1624	ydgJ	1041	0	0	0.0	0.0
NC_000913.3	gene-b4409	blr	126	0	0	0.0	0.0
NC_000913.3	gene-b1625	cnu	216	0	0	0.0	0.0
NC_000913.3	gene-b1626	ydgK	441	0	0	0.0	0.0
NC_000913.3	gene-b1627	rsxA	582	0	0	0.0	0.0
NC_000913.3	gene-b1628	rsxB	579	0	0	0.0	0.0
NC_000913.3	gene-b1629	rsxC	2223	0	0	0.0	0.0
NC_000913.3	gene-b1630	rsxD	1059	0	0	0.0	0.0
NC_000913.3	gene-b1631	rsxG	621	0	0	0.0	0.0
NC_000913.3	gene-b1632	rsxE	696	0	0	0.0	0.0
NC_000913.3	gene-b1633	nth	636	0	0	0.0	0.0
NC_000913.3	gene-b1634	dtpA	1503	0	0	0.0	0.0
NC_000913.3	gene-b1635	gstA	606	0	0	0.0	0.0
NC_000913.3	gene-b1636	pdxY	864	0	0	0.0	0.0
NC_000913.3	gene-b1637	tyrS	1275	0	0	0.0	0.0
NC_000913.3	gene-b1638	pdxH	657	0	0	0.0	0.0
NC_000913.3	gene-b1639	mliC	330	0	0	0.0	0.0
NC_000913.3	gene-b1640	anmK	1110	0	0	0.0	0.0
NC_000913.3	gene-b1641	slyB	468	0	0	0.0	0.0
NC_000913.3	gene-b1642	slyA	435	0	0	0.0	0.0
NC_000913.3	gene-b1643	ydhI	237	0	0	0.0	0.0
NC_000913.3	gene-b1644	ydhJ	858	0	0	0.0	0.0
NC_000913.3	gene-b1645	ydhK	2013	0	0	0.0	0.0
NC_000913.3	gene-b1646	sodC	522	0	0	0.0	0.0
NC_000913.3	gene-b1647	ydhF	897	0	0	0.0	0.0
NC_000913.3	gene-b1648	ydhL	240	0	0	0.0	0.0
NC_000913.3	gene-b1649	nemR	600	0	0	0.0	0.0
NC_000913.3	gene-b1650	nemA	1098	0	0	0.0	0.0
NC_000913.3	gene-b1651	gloA	408	0	0	0.0	0.0
NC_000913.3	gene-b1652	rnt	648	0	0	0.0	0.0
NC_000913.3	gene-b1653	lhr	4617	0	0	0.0	0.0
NC_000913.3	gene-b1654	grxD	348	0	0	0.0	0.0
NC_000913.3	gene-b1655	mepH	816	0	0	0.0	0.0
NC_000913.3	gene-b1656	sodB	582	0	0	0.0	0.0
NC_000913.3	gene-b1657	ydhP	1170	0	0	0.0	0.0
NC_000913.3	gene-b4602	cydH	90	0	0	0.0	0.0
NC_000913.3	gene-b1658	purR	1026	0	0	0.0	0.0
NC_000913.3	gene-b1659	ydhB	933	0	0	0.0	0.0
NC_000913.3	gene-b1660	ydhC	1212	0	0	0.0	0.0
NC_000913.3	gene-b1661	cfa	1149	0	0	0.0	0.0
NC_000913.3	gene-b1662	ribC	642	0	0	0.0	0.0
NC_000913.3	gene-b1663	mdtK	1374	0	0	0.0	0.0
NC_000913.3	gene-b1664	ydhQ	1257	0	0	0.0	0.0
NC_000913.3	gene-b1667	ydhR	306	0	0	0.0	0.0
NC_000913.3	gene-b1668	ydhS	1605	0	0	0.0	0.0
NC_000913.3	gene-b1669	ydhT	813	0	0	0.0	0.0
NC_000913.3	gene-b1670	ydhU	786	0	0	0.0	0.0
NC_000913.3	gene-b1671	ydhX	669	0	0	0.0	0.0
NC_000913.3	gene-b1672	ydhW	648	0	0	0.0	0.0
NC_000913.3	gene-b1673	ydhV	2103	0	0	0.0	0.0
NC_000913.3	gene-b1674	ydhY	627	0	0	0.0	0.0
NC_000913.3	gene-b1675	fumD	210	0	0	0.0	0.0
NC_000913.3	gene-b1676	pykF	1413	0	0	0.0	0.0
NC_000913.3	gene-b1677	lpp	237	0	0	0.0	0.0
NC_000913.3	gene-b1678	ldtE	1005	0	0	0.0	0.0
NC_000913.3	gene-b1679	sufE	417	0	0	0.0	0.0
NC_000913.3	gene-b1680	sufS	1221	0	0	0.0	0.0
NC_000913.3	gene-b1681	sufD	1272	0	0	0.0	0.0
NC_000913.3	gene-b1682	sufC	747	0	0	0.0	0.0
NC_000913.3	gene-b1683	sufB	1488	0	0	0.0	0.0
NC_000913.3	gene-b1684	sufA	369	0	0	0.0	0.0
NC_000913.3	gene-b1685	ydiH	189	0	0	0.0	0.0
NC_000913.3	gene-b1686	menI	411	0	0	0.0	0.0
NC_000913.3	gene-b1687	ydiJ	3057	0	0	0.0	0.0
NC_000913.3	gene-b1688	ydiK	1113	0	0	0.0	0.0
NC_000913.3	gene-b1689	ydiL	357	0	0	0.0	0.0
NC_000913.3	gene-b1690	ydiM	1215	0	0	0.0	0.0
NC_000913.3	gene-b1691	ydiN	1266	0	0	0.0	0.0
NC_000913.3	gene-b1692	ydiB	867	0	0	0.0	0.0
NC_000913.3	gene-b1693	aroD	759	0	0	0.0	0.0
NC_000913.3	gene-b1694	ydiF	1596	0	0	0.0	0.0
NC_000913.3	gene-b1695	ydiO	1152	0	0	0.0	0.0
NC_000913.3	gene-b1696	ydiP	912	0	0	0.0	0.0
NC_000913.3	gene-b1697	ydiQ	765	0	0	0.0	0.0
NC_000913.3	gene-b1698	ydiR	939	0	0	0.0	0.0
NC_000913.3	gene-b1699	ydiS	1290	0	0	0.0	0.0
NC_000913.3	gene-b1700	ydiT	294	0	0	0.0	0.0
NC_000913.3	gene-b1701	fadK	1701	0	0	0.0	0.0
NC_000913.3	gene-b1702	ppsA	2379	0	0	0.0	0.0
NC_000913.3	gene-b1703	ppsR	834	0	0	0.0	0.0
NC_000913.3	gene-b1704	aroH	1047	0	0	0.0	0.0
NC_000913.3	gene-b1705	ydiE	192	0	0	0.0	0.0
NC_000913.3	gene-b1706	ydiU	1437	0	0	0.0	0.0
NC_000913.3	gene-b1707	rflP	714	0	0	0.0	0.0
NC_000913.3	gene-b1708	nlpC	465	0	0	0.0	0.0
NC_000913.3	gene-b1709	btuD	750	0	0	0.0	0.0
NC_000913.3	gene-b1710	btuE	552	0	0	0.0	0.0
NC_000913.3	gene-b1711	btuC	981	0	0	0.0	0.0
NC_000913.3	gene-b1712	ihfA	300	0	0	0.0	0.0
NC_000913.3	gene-b1713	pheT	2388	0	0	0.0	0.0
NC_000913.3	gene-b1714	pheS	984	0	0	0.0	0.0
NC_000913.3	gene-b1715	pheM	45	0	0	0.0	0.0
NC_000913.3	gene-b1716	rplT	357	0	0	0.0	0.0
NC_000913.3	gene-b1717	rpmI	198	0	0	0.0	0.0
NC_000913.3	gene-b1718	infC	543	0	0	0.0	0.0
NC_000913.3	gene-b1719	thrS	1929	0	0	0.0	0.0
NC_000913.3	gene-b4535	yniD	108	0	0	0.0	0.0
NC_000913.3	gene-b1722	ydiY	759	0	0	0.0	0.0
NC_000913.3	gene-b1723	pfkB	930	0	0	0.0	0.0
NC_000913.3	gene-b1724	ydiZ	291	0	0	0.0	0.0
NC_000913.3	gene-b1725	yniA	861	0	0	0.0	0.0
NC_000913.3	gene-b1726	yniB	537	0	0	0.0	0.0
NC_000913.3	gene-b1727	hxpB	669	0	0	0.0	0.0
NC_000913.3	gene-b1728	ydjM	591	0	0	0.0	0.0
NC_000913.3	gene-b1729	tcyP	1392	0	0	0.0	0.0
NC_000913.3	gene-b1730	ydjO	804	0	0	0.0	0.0
NC_000913.3	gene-b1731	cedA	243	0	0	0.0	0.0
NC_000913.3	gene-b1732	katE	2262	0	0	0.0	0.0
NC_000913.3	gene-b1733	chbG	750	0	0	0.0	0.0
NC_000913.3	gene-b1734	chbF	1353	0	0	0.0	0.0
NC_000913.3	gene-b1735	chbR	843	0	0	0.0	0.0
NC_000913.3	gene-b1736	chbA	351	0	0	0.0	0.0
NC_000913.3	gene-b1737	chbC	1359	0	0	0.0	0.0
NC_000913.3	gene-b1738	chbB	321	0	0	0.0	0.0
NC_000913.3	gene-b1739	osmE	339	0	0	0.0	0.0
NC_000913.3	gene-b1740	nadE	828	0	0	0.0	0.0
NC_000913.3	gene-b1741	cho	888	0	0	0.0	0.0
NC_000913.3	gene-b1742	ves	576	0	0	0.0	0.0
NC_000913.3	gene-b1743	spy	486	0	0	0.0	0.0
NC_000913.3	gene-b1744	astE	969	0	0	0.0	0.0
NC_000913.3	gene-b1745	astB	1344	0	0	0.0	0.0
NC_000913.3	gene-b1746	astD	1479	0	0	0.0	0.0
NC_000913.3	gene-b1747	astA	1035	0	0	0.0	0.0
NC_000913.3	gene-b1748	astC	1221	0	0	0.0	0.0
NC_000913.3	gene-b1749	xthA	807	0	0	0.0	0.0
NC_000913.3	gene-b1750	ydjX	711	0	0	0.0	0.0
NC_000913.3	gene-b1751	ydjY	678	0	0	0.0	0.0
NC_000913.3	gene-b1752	ydjZ	708	0	0	0.0	0.0
NC_000913.3	gene-b1753	ynjA	549	0	0	0.0	0.0
NC_000913.3	gene-b1754	ynjB	1167	0	0	0.0	0.0
NC_000913.3	gene-b1755	ynjC	1536	0	0	0.0	0.0
NC_000913.3	gene-b1756	ynjD	654	0	0	0.0	0.0
NC_000913.3	gene-b1757	ynjE	1308	0	0	0.0	0.0
NC_000913.3	gene-b1758	ynjF	621	0	0	0.0	0.0
NC_000913.3	gene-b1759	nudG	408	0	0	0.0	0.0
NC_000913.3	gene-b1760	ynjH	273	0	0	0.0	0.0
NC_000913.3	gene-b1761	gdhA	1344	0	0	0.0	0.0
NC_000913.3	gene-b1762	ynjI	1041	0	0	0.0	0.0
NC_000913.3	gene-b1763	topB	1962	0	0	0.0	0.0
NC_000913.3	gene-b1764	selD	1044	0	0	0.0	0.0
NC_000913.3	gene-b1765	ydjA	552	0	0	0.0	0.0
NC_000913.3	gene-b1766	sppA	1857	0	0	0.0	0.0
NC_000913.3	gene-b1767	ansA	1017	0	0	0.0	0.0
NC_000913.3	gene-b1768	pncA	642	0	0	0.0	0.0
NC_000913.3	gene-b1769	ydjE	1359	0	0	0.0	0.0
NC_000913.3	gene-b1770	ydjF	759	0	0	0.0	0.0
NC_000913.3	gene-b1771	ydjG	981	0	0	0.0	0.0
NC_000913.3	gene-b1772	ydjH	948	0	0	0.0	0.0
NC_000913.3	gene-b1773	ydjI	837	0	0	0.0	0.0
NC_000913.3	gene-b1774	ydjJ	1044	0	0	0.0	0.0
NC_000913.3	gene-b1775	ydjK	1380	0	0	0.0	0.0
NC_000913.3	gene-b1776	ydjL	1077	0	0	0.0	0.0
NC_000913.3	gene-b1777	yeaC	273	0	0	0.0	0.0
NC_000913.3	gene-b1778	msrB	414	0	0	0.0	0.0
NC_000913.3	gene-b1779	gapA	996	0	0	0.0	0.0
NC_000913.3	gene-b1780	yeaD	885	0	0	0.0	0.0
NC_000913.3	gene-b1781	yeaE	855	0	0	0.0	0.0
NC_000913.3	gene-b1782	mipA	747	0	0	0.0	0.0
NC_000913.3	gene-b1783	yeaG	1935	0	0	0.0	0.0
NC_000913.3	gene-b1784	yeaH	1284	0	0	0.0	0.0
NC_000913.3	gene-b1785	cdgI	1476	0	0	0.0	0.0
NC_000913.3	gene-b1786	dgcJ	1491	0	0	0.0	0.0
NC_000913.3	gene-b1787	yeaK	504	0	0	0.0	0.0
NC_000913.3	gene-b1788	yoaI	105	0	0	0.0	0.0
NC_000913.3	gene-b1789	yeaL	447	0	0	0.0	0.0
NC_000913.3	gene-b1790	nimR	822	0	0	0.0	0.0
NC_000913.3	gene-b1791	nimT	1182	0	0	0.0	0.0
NC_000913.3	gene-b1792	yeaO	348	0	0	0.0	0.0
NC_000913.3	gene-b1793	yoaF	255	0	0	0.0	0.0
NC_000913.3	gene-b1794	dgcP	1026	0	0	0.0	0.0
NC_000913.3	gene-b4676	yoaK	99	0	0	0.0	0.0
NC_000913.3	gene-b4675	yoaJ	75	0	0	0.0	0.0
NC_000913.3	gene-b1795	yeaQ	249	0	0	0.0	0.0
NC_000913.3	gene-b1796	yoaG	183	0	0	0.0	0.0
NC_000913.3	gene-b1797	yeaR	360	0	0	0.0	0.0
NC_000913.3	gene-b1798	leuE	639	0	0	0.0	0.0
NC_000913.3	gene-b1799	dmlR	924	0	0	0.0	0.0
NC_000913.3	gene-b1800	dmlA	1086	0	0	0.0	0.0
NC_000913.3	gene-b1801	yeaV	1446	0	0	0.0	0.0
NC_000913.3	gene-b1802	yeaW	1125	0	0	0.0	0.0
NC_000913.3	gene-b1803	yeaX	966	0	0	0.0	0.0
NC_000913.3	gene-b1804	rnd	1128	0	0	0.0	0.0
NC_000913.3	gene-b1805	fadD	1686	0	0	0.0	0.0
NC_000913.3	gene-b1806	yeaY	582	0	0	0.0	0.0
NC_000913.3	gene-b1807	tsaB	696	0	0	0.0	0.0
NC_000913.3	gene-b1808	yoaA	1911	0	0	0.0	0.0
NC_000913.3	gene-b1809	yoaB	345	0	0	0.0	0.0
NC_000913.3	gene-b1810	yoaC	300	0	0	0.0	0.0
NC_000913.3	gene-b1811	yoaH	180	0	0	0.0	0.0
NC_000913.3	gene-b1812	pabB	1362	0	0	0.0	0.0
NC_000913.3	gene-b1813	nudL	579	0	0	0.0	0.0
NC_000913.3	gene-b1814	sdaA	1365	0	0	0.0	0.0
NC_000913.3	gene-b1815	pdeD	1599	0	0	0.0	0.0
NC_000913.3	gene-b1816	yoaE	1557	0	0	0.0	0.0
NC_000913.3	gene-b4751	yoaL	159	0	0	0.0	0.0
NC_000913.3	gene-b1817	manX	972	0	0	0.0	0.0
NC_000913.3	gene-b1818	manY	801	0	0	0.0	0.0
NC_000913.3	gene-b1819	manZ	852	0	0	0.0	0.0
NC_000913.3	gene-b1820	yobD	459	0	0	0.0	0.0
NC_000913.3	gene-b1821	mntP	567	0	0	0.0	0.0
NC_000913.3	gene-b1822	rlmA	810	0	0	0.0	0.0
NC_000913.3	gene-b1823	cspC	210	0	0	0.0	0.0
NC_000913.3	gene-b1824	yobF	144	0	0	0.0	0.0
NC_000913.3	gene-b1825	yebO	288	0	0	0.0	0.0
NC_000913.3	gene-b1826	mgrB	144	0	0	0.0	0.0
NC_000913.3	gene-b4536	yobH	240	0	0	0.0	0.0
NC_000913.3	gene-b1827	kdgR	792	0	0	0.0	0.0
NC_000913.3	gene-b1828	yebQ	1374	0	0	0.0	0.0
NC_000913.3	gene-b1829	htpX	882	0	0	0.0	0.0
NC_000913.3	gene-b1830	prc	2049	0	0	0.0	0.0
NC_000913.3	gene-b1831	proQ	699	0	0	0.0	0.0
NC_000913.3	gene-b1832	msrC	498	0	0	0.0	0.0
NC_000913.3	gene-b1833	letA	1284	0	0	0.0	0.0
NC_000913.3	gene-b1834	letB	2634	0	0	0.0	0.0
NC_000913.3	gene-b1835	rsmF	1440	0	0	0.0	0.0
NC_000913.3	gene-b1836	yebV	237	0	0	0.0	0.0
NC_000913.3	gene-b1837	yebW	192	0	0	0.0	0.0
NC_000913.3	gene-b1838	pphA	657	0	0	0.0	0.0
NC_000913.3	gene-b1839	yebY	342	0	0	0.0	0.0
NC_000913.3	gene-b1840	yebZ	873	0	0	0.0	0.0
NC_000913.3	gene-b1841	yobA	375	0	0	0.0	0.0
NC_000913.3	gene-b1842	holE	231	0	0	0.0	0.0
NC_000913.3	gene-b1843	yobB	657	0	0	0.0	0.0
NC_000913.3	gene-b1844	exoX	663	0	0	0.0	0.0
NC_000913.3	gene-b1845	ptrB	2061	0	0	0.0	0.0
NC_000913.3	gene-b1846	yebE	660	0	0	0.0	0.0
NC_000913.3	gene-b1847	yebF	357	0	0	0.0	0.0
NC_000913.3	gene-b1848	yebG	291	0	0	0.0	0.0
NC_000913.3	gene-b1849	purT	1179	0	0	0.0	0.0
NC_000913.3	gene-b1850	eda	642	0	0	0.0	0.0
NC_000913.3	gene-b1851	edd	1812	0	0	0.0	0.0
NC_000913.3	gene-b1852	zwf	1476	0	0	0.0	0.0
NC_000913.3	gene-b1853	yebK	870	0	0	0.0	0.0
NC_000913.3	gene-b1854	pykA	1443	0	0	0.0	0.0
NC_000913.3	gene-b1855	lpxM	972	0	0	0.0	0.0
NC_000913.3	gene-b1856	mepM	1323	0	0	0.0	0.0
NC_000913.3	gene-b1857	znuA	933	0	0	0.0	0.0
NC_000913.3	gene-b1858	znuC	756	0	0	0.0	0.0
NC_000913.3	gene-b1859	znuB	786	0	0	0.0	0.0
NC_000913.3	gene-b1860	ruvB	1011	0	0	0.0	0.0
NC_000913.3	gene-b1861	ruvA	612	0	0	0.0	0.0
NC_000913.3	gene-b4677	yobI	66	0	0	0.0	0.0
NC_000913.3	gene-b1862	yebB	603	0	0	0.0	0.0
NC_000913.3	gene-b1863	ruvC	522	0	0	0.0	0.0
NC_000913.3	gene-b1864	yebC	741	0	0	0.0	0.0
NC_000913.3	gene-b1865	nudB	453	0	0	0.0	0.0
NC_000913.3	gene-b1866	aspS	1773	0	0	0.0	0.0
NC_000913.3	gene-b1867	yecD	567	0	0	0.0	0.0
NC_000913.3	gene-b1868	yecE	819	0	0	0.0	0.0
NC_000913.3	gene-b1869	yecN	396	0	0	0.0	0.0
NC_000913.3	gene-b1870	cmoA	744	0	0	0.0	0.0
NC_000913.3	gene-b1871	cmoB	972	0	0	0.0	0.0
NC_000913.3	gene-b1872	torZ	2430	0	0	0.0	0.0
NC_000913.3	gene-b1873	torY	1101	0	0	0.0	0.0
NC_000913.3	gene-b1874	cutC	747	0	0	0.0	0.0
NC_000913.3	gene-b1875	yecM	567	0	0	0.0	0.0
NC_000913.3	gene-b1876	argS	1734	0	0	0.0	0.0
NC_000913.3	gene-b4778	yecV	45	0	0	0.0	0.0
NC_000913.3	gene-b1877	yecT	489	0	0	0.0	0.0
NC_000913.3	gene-b1878	flhE	393	0	0	0.0	0.0
NC_000913.3	gene-b1879	flhA	2079	0	0	0.0	0.0
NC_000913.3	gene-b1880	flhB	1149	0	0	0.0	0.0
NC_000913.3	gene-b1881	cheZ	645	0	0	0.0	0.0
NC_000913.3	gene-b1882	cheY	390	0	0	0.0	0.0
NC_000913.3	gene-b1883	cheB	1050	0	0	0.0	0.0
NC_000913.3	gene-b1884	cheR	861	0	0	0.0	0.0
NC_000913.3	gene-b1885	tap	1602	0	0	0.0	0.0
NC_000913.3	gene-b1886	tar	1662	0	0	0.0	0.0
NC_000913.3	gene-b1887	cheW	504	0	0	0.0	0.0
NC_000913.3	gene-b1888	cheA	1674	0	0	0.0	0.0
NC_000913.3	gene-b1889	motB	927	0	0	0.0	0.0
NC_000913.3	gene-b1890	motA	888	0	0	0.0	0.0
NC_000913.3	gene-b1891	flhC	579	0	0	0.0	0.0
NC_000913.3	gene-b1892	flhD	351	0	0	0.0	0.0
NC_000913.3	gene-b1893	insB5	504	504	504	100.0	100.0
NC_000913.3	gene-b1894	insA5	276	182	182	65.94202898550725	65.94202898550725
NC_000913.3	gene-b1895	uspC	429	0	0	0.0	0.0
NC_000913.3	gene-b1896	otsA	1425	0	0	0.0	0.0
NC_000913.3	gene-b1897	otsB	801	0	0	0.0	0.0
NC_000913.3	gene-b4460	araH	987	0	0	0.0	0.0
NC_000913.3	gene-b1900	araG	1515	0	0	0.0	0.0
NC_000913.3	gene-b1901	araF	990	0	0	0.0	0.0
NC_000913.3	gene-b1902	ftnB	504	0	0	0.0	0.0
NC_000913.3	gene-b4537	yecJ	252	0	0	0.0	0.0
NC_000913.3	gene-b4663	azuC	87	0	0	0.0	0.0
NC_000913.3	gene-b1904	yecR	324	0	0	0.0	0.0
NC_000913.3	gene-b1905	ftnA	498	0	0	0.0	0.0
NC_000913.3	gene-b1906	yecH	240	0	0	0.0	0.0
NC_000913.3	gene-b1907	tyrP	1212	0	0	0.0	0.0
NC_000913.3	gene-b1908	yecA	666	0	0	0.0	0.0
NC_000913.3	gene-b1912	pgsA	549	0	0	0.0	0.0
NC_000913.3	gene-b1913	uvrC	1833	0	0	0.0	0.0
NC_000913.3	gene-b1914	uvrY	657	0	0	0.0	0.0
NC_000913.3	gene-b4752	yecU	177	0	0	0.0	0.0
NC_000913.3	gene-b1915	yecF	225	0	0	0.0	0.0
NC_000913.3	gene-b1916	sdiA	723	0	0	0.0	0.0
NC_000913.3	gene-b1917	tcyN	753	0	0	0.0	0.0
NC_000913.3	gene-b1918	tcyL	669	0	0	0.0	0.0
NC_000913.3	gene-b1919	dcyD	987	0	0	0.0	0.0
NC_000913.3	gene-b1920	tcyJ	801	0	0	0.0	0.0
NC_000913.3	gene-b1921	fliZ	552	0	0	0.0	0.0
NC_000913.3	gene-b1922	fliA	720	0	0	0.0	0.0
NC_000913.3	gene-b1923	fliC	1497	0	0	0.0	0.0
NC_000913.3	gene-b1924	fliD	1407	0	0	0.0	0.0
NC_000913.3	gene-b1925	fliS	411	0	0	0.0	0.0
NC_000913.3	gene-b1926	fliT	366	0	0	0.0	0.0
NC_000913.3	gene-b1927	amyA	1488	0	0	0.0	0.0
NC_000913.3	gene-b1928	yedD	414	0	0	0.0	0.0
NC_000913.3	gene-b1929	yedE	1206	0	0	0.0	0.0
NC_000913.3	gene-b1930	yedF	234	0	0	0.0	0.0
NC_000913.3	gene-b1931	yedK	669	0	0	0.0	0.0
NC_000913.3	gene-b1932	yedL	480	0	0	0.0	0.0
NC_000913.3	gene-b1937	fliE	315	0	0	0.0	0.0
NC_000913.3	gene-b1938	fliF	1659	0	0	0.0	0.0
NC_000913.3	gene-b1939	fliG	996	0	0	0.0	0.0
NC_000913.3	gene-b1940	fliH	687	0	0	0.0	0.0
NC_000913.3	gene-b1941	fliI	1374	0	0	0.0	0.0
NC_000913.3	gene-b1942	fliJ	444	0	0	0.0	0.0
NC_000913.3	gene-b1943	fliK	1128	0	0	0.0	0.0
NC_000913.3	gene-b1944	fliL	465	0	0	0.0	0.0
NC_000913.3	gene-b1945	fliM	1005	0	0	0.0	0.0
NC_000913.3	gene-b1946	fliN	414	0	0	0.0	0.0
NC_000913.3	gene-b1947	fliO	366	0	0	0.0	0.0
NC_000913.3	gene-b1948	fliP	738	0	0	0.0	0.0
NC_000913.3	gene-b1949	fliQ	270	0	0	0.0	0.0
NC_000913.3	gene-b1950	fliR	786	0	0	0.0	0.0
NC_000913.3	gene-b1951	rcsA	624	0	0	0.0	0.0
NC_000913.3	gene-b1952	dsrB	189	0	0	0.0	0.0
NC_000913.3	gene-b1953	yodD	228	0	0	0.0	0.0
NC_000913.3	gene-b1955	yedP	816	0	0	0.0	0.0
NC_000913.3	gene-b1956	dgcQ	1695	0	0	0.0	0.0
NC_000913.3	gene-b1957	yodC	183	0	0	0.0	0.0
NC_000913.3	gene-b1958	yedI	918	0	0	0.0	0.0
NC_000913.3	gene-b1959	yedA	921	0	0	0.0	0.0
NC_000913.3	gene-b1960	vsr	471	0	0	0.0	0.0
NC_000913.3	gene-b1961	dcm	1419	0	0	0.0	0.0
NC_000913.3	gene-b1962	yedJ	696	0	0	0.0	0.0
NC_000913.3	gene-b1963	yedR	366	0	0	0.0	0.0
NC_000913.3	gene-b1967	hchA	852	0	0	0.0	0.0
NC_000913.3	gene-b1968	hprS	1359	0	0	0.0	0.0
NC_000913.3	gene-b1969	hprR	672	0	0	0.0	0.0
NC_000913.3	gene-b1970	hiuH	414	0	0	0.0	0.0
NC_000913.3	gene-b1971	msrP	1005	0	0	0.0	0.0
NC_000913.3	gene-b1972	msrQ	636	0	0	0.0	0.0
NC_000913.3	gene-b1973	zinT	651	0	0	0.0	0.0
NC_000913.3	gene-b1974	yodB	531	0	0	0.0	0.0
NC_000913.3	gene-b1976	mtfA	798	0	0	0.0	0.0
NC_000913.3	gene-b1978	yeeJ	7077	0	0	0.0	0.0
NC_000913.3	gene-b1981	shiA	1317	0	0	0.0	0.0
NC_000913.3	gene-b1982	amn	1455	0	0	0.0	0.0
NC_000913.3	gene-b1983	yeeN	717	0	0	0.0	0.0
NC_000913.3	gene-b1985	yeeO	1644	0	0	0.0	0.0
NC_000913.3	gene-b1987	cbl	951	0	0	0.0	0.0
NC_000913.3	gene-b1988	nac	918	0	0	0.0	0.0
NC_000913.3	gene-b1990	ldtA	933	0	0	0.0	0.0
NC_000913.3	gene-b1991	cobT	1080	0	0	0.0	0.0
NC_000913.3	gene-b1992	cobS	744	0	0	0.0	0.0
NC_000913.3	gene-b1993	cobU	546	0	0	0.0	0.0
NC_000913.3	gene-b1994	insH6	981	528	528	53.82262996941896	53.82262996941896
NC_000913.3	gene-b4582	yoeA	306	1	1	0.32679738562091504	0.32679738562091504
NC_000913.3	gene-b4582	yoeA	198	0	0	0.0	0.0
NC_000913.3	gene-b1996	insD3	906	906	906	100.0	100.0
NC_000913.3	gene-b1997	insC3	366	310	310	84.69945355191257	84.69945355191257
NC_000913.3	gene-b2000	flu	3120	0	0	0.0	0.0
NC_000913.3	gene-b2001	yeeR	1533	0	0	0.0	0.0
NC_000913.3	gene-b2002	yeeS	447	0	0	0.0	0.0
NC_000913.3	gene-b2003	yeeT	222	0	0	0.0	0.0
NC_000913.3	gene-b2004	cbeA	369	0	0	0.0	0.0
NC_000913.3	gene-b2005	cbtA	375	0	0	0.0	0.0
NC_000913.3	gene-b2006	yeeW	195	0	0	0.0	0.0
NC_000913.3	gene-b4538	yoeF	357	0	0	0.0	0.0
NC_000913.3	gene-b2007	yeeX	330	0	0	0.0	0.0
NC_000913.3	gene-b2008	yeeA	1059	0	0	0.0	0.0
NC_000913.3	gene-b2009	sbmC	474	0	0	0.0	0.0
NC_000913.3	gene-b2010	dacD	1167	0	0	0.0	0.0
[truncated: 2,325 more rows]
