# Supplementary material for: Reducing costs for DNA and RNA sequencing by sample pooling using a metagenomic approach
Source: BMC Genomics. 2022 Aug 24;23:613. doi: 10.1186/s12864-022-08831-y (PMC9400246; doi:10.1186/s12864-022-08831-y)
Supplement: Supplementary file 1 — Additional file 1. Supplemental material. [file 12864_2022_8831_MOESM1_ESM.zip › 12864_2022_8831_MOESM1_ESM/read_loss_genes_Vibrio_natriegens.txt]

replicon	gene_id	gene_name	gene_length	reads_lost_intra_species	reads_lost_pooled_species	reads_lost_intra_species_percent	reads_lost_pooled_species_percent
NZ_CP009977.1	gene-PN96_RS00040	pssA	1341	0	0	0.0	0.0
NZ_CP009977.1	gene-PN96_RS00045	ds-WP_029791383.1	408	0	0	0.0	0.0
NZ_CP009977.1	gene-PN96_RS00050	murB	1044	0	0	0.0	0.0
NZ_CP009977.1	gene-PN96_RS00055	birA	966	0	0	0.0	0.0
NZ_CP009977.1	gene-PN96_RS00060	coaA	924	0	0	0.0	0.0
NZ_CP009977.1	gene-PN96_RS00085	tuf	1185	258	258	21.772151898734176	21.772151898734176
NZ_CP009977.1	gene-PN96_RS00090	secE	381	0	0	0.0	0.0
NZ_CP009977.1	gene-PN96_RS00095	nusG	549	0	0	0.0	0.0
NZ_CP009977.1	gene-PN96_RS00100	rplK	429	0	0	0.0	0.0
NZ_CP009977.1	gene-PN96_RS00105	rplA	702	0	0	0.0	0.0
NZ_CP009977.1	gene-PN96_RS00110	rplJ	495	0	0	0.0	0.0
NZ_CP009977.1	gene-PN96_RS00115	rplL	369	0	0	0.0	0.0
NZ_CP009977.1	gene-PN96_RS00120	rpoB	4029	0	0	0.0	0.0
NZ_CP009977.1	gene-PN96_RS00125	rpoC	4203	0	0	0.0	0.0
NZ_CP009977.1	gene-PN96_RS00130	ds-WP_020334706.1	492	0	0	0.0	0.0
NZ_CP009977.1	gene-PN96_RS00135	nudC	795	0	0	0.0	0.0
NZ_CP009977.1	gene-PN96_RS00140	hemE	1068	0	0	0.0	0.0
NZ_CP009977.1	gene-PN96_RS00145	ds-WP_020334703.1	573	0	0	0.0	0.0
NZ_CP009977.1	gene-PN96_RS00150	ds-WP_020334702.1	924	0	0	0.0	0.0
NZ_CP009977.1	gene-PN96_RS00155	ds-WP_014233276.1	588	0	0	0.0	0.0
NZ_CP009977.1	gene-PN96_RS00160	ds-WP_020334701.1	1128	0	0	0.0	0.0
NZ_CP009977.1	gene-PN96_RS00165	hupA	273	0	0	0.0	0.0
NZ_CP009977.1	gene-PN96_RS00170	ds-WP_020334700.1	699	0	0	0.0	0.0
NZ_CP009977.1	gene-PN96_RS00175	purD	1290	0	0	0.0	0.0
NZ_CP009977.1	gene-PN96_RS00180	purH	1593	0	0	0.0	0.0
NZ_CP009977.1	gene-PN96_RS00190	zntR	399	0	0	0.0	0.0
NZ_CP009977.1	gene-PN96_RS00195	cadC	1527	0	0	0.0	0.0
NZ_CP009977.1	gene-PN96_RS23650	ds-PN96_RS23650	1017	0	0	0.0	0.0
NZ_CP009977.1	gene-PN96_RS00260	ds-WP_118119826.1	1317	0	0	0.0	0.0
NZ_CP009977.1	gene-PN96_RS00265	metH	3681	0	0	0.0	0.0
NZ_CP009977.1	gene-PN96_RS00270	lysC	1353	0	0	0.0	0.0
NZ_CP009977.1	gene-PN96_RS00280	ds-WP_020334524.1	1122	0	0	0.0	0.0
NZ_CP009977.1	gene-PN96_RS00285	ds-WP_024372850.1	1779	0	0	0.0	0.0
NZ_CP009977.1	gene-PN96_RS00290	uvrA	2823	0	0	0.0	0.0
NZ_CP009977.1	gene-PN96_RS00295	galU	873	0	0	0.0	0.0
NZ_CP009977.1	gene-PN96_RS00300	ds-WP_020334518.1	645	0	0	0.0	0.0
NZ_CP009977.1	gene-PN96_RS00305	ds-WP_014233117.1	540	0	0	0.0	0.0
NZ_CP009977.1	gene-PN96_RS00310	csrD	2010	0	0	0.0	0.0
NZ_CP009977.1	gene-PN96_RS00315	ds-WP_020334516.1	1446	0	0	0.0	0.0
NZ_CP009977.1	gene-PN96_RS00320	pilO	651	0	0	0.0	0.0
NZ_CP009977.1	gene-PN96_RS00325	ds-WP_020334514.1	333	0	0	0.0	0.0
NZ_CP009977.1	gene-PN96_RS00330	mshL	1680	0	0	0.0	0.0
NZ_CP009977.1	gene-PN96_RS00335	ds-WP_020334512.1	846	0	0	0.0	0.0
NZ_CP009977.1	gene-PN96_RS00340	ds-WP_031779222.1	1113	0	0	0.0	0.0
NZ_CP009977.1	gene-PN96_RS00345	ds-WP_020334510.1	1725	0	0	0.0	0.0
NZ_CP009977.1	gene-PN96_RS00350	ds-WP_020334509.1	1224	0	0	0.0	0.0
NZ_CP009977.1	gene-PN96_RS00355	ds-WP_020334508.1	456	0	0	0.0	0.0
NZ_CP009977.1	gene-PN96_RS00360	ds-WP_020334506.1	483	0	0	0.0	0.0
NZ_CP009977.1	gene-PN96_RS00365	ds-WP_020334505.1	231	0	0	0.0	0.0
NZ_CP009977.1	gene-PN96_RS00370	ds-WP_020334504.1	489	0	0	0.0	0.0
NZ_CP009977.1	gene-PN96_RS00375	ds-WP_020334503.1	576	0	0	0.0	0.0
NZ_CP009977.1	gene-PN96_RS00380	ds-WP_020334502.1	738	0	0	0.0	0.0
NZ_CP009977.1	gene-PN96_RS00385	ds-WP_020334501.1	435	0	0	0.0	0.0
NZ_CP009977.1	gene-PN96_RS00390	ds-WP_020334500.1	3702	0	0	0.0	0.0
NZ_CP009977.1	gene-PN96_RS00395	ds-WP_014233099.1	1044	0	0	0.0	0.0
NZ_CP009977.1	gene-PN96_RS00400	mreC	900	0	0	0.0	0.0
NZ_CP009977.1	gene-PN96_RS00405	mreD	489	0	0	0.0	0.0
NZ_CP009977.1	gene-PN96_RS00410	ds-WP_020334498.1	570	0	0	0.0	0.0
NZ_CP009977.1	gene-PN96_RS00415	rng	1470	0	0	0.0	0.0
NZ_CP009977.1	gene-PN96_RS00420	ds-WP_020334497.1	3879	0	0	0.0	0.0
NZ_CP009977.1	gene-PN96_RS00425	ds-WP_020334496.1	822	0	0	0.0	0.0
NZ_CP009977.1	gene-PN96_RS00430	tldD	1446	0	0	0.0	0.0
NZ_CP009977.1	gene-PN96_RS00435	ds-WP_014233091.1	1377	0	0	0.0	0.0
NZ_CP009977.1	gene-PN96_RS00440	rapA	2910	0	0	0.0	0.0
NZ_CP009977.1	gene-PN96_RS00445	ds-WP_024372854.1	1266	0	0	0.0	0.0
NZ_CP009977.1	gene-PN96_RS00450	rluA	753	0	0	0.0	0.0
NZ_CP009977.1	gene-PN96_RS00455	ds-WP_020334492.1	963	0	0	0.0	0.0
NZ_CP009977.1	gene-PN96_RS00460	ds-WP_014233086.1	528	0	0	0.0	0.0
NZ_CP009977.1	gene-PN96_RS00465	pmbA	1344	0	0	0.0	0.0
NZ_CP009977.1	gene-PN96_RS00470	mgtE	1356	0	0	0.0	0.0
NZ_CP009977.1	gene-PN96_RS00475	ds-WP_014233083.1	276	0	0	0.0	0.0
NZ_CP009977.1	gene-PN96_RS00480	rapZ	864	0	0	0.0	0.0
NZ_CP009977.1	gene-PN96_RS00485	ptsN	447	0	0	0.0	0.0
NZ_CP009977.1	gene-PN96_RS00490	hpf	288	0	0	0.0	0.0
NZ_CP009977.1	gene-PN96_RS00495	ds-WP_020334488.1	1473	0	0	0.0	0.0
NZ_CP009977.1	gene-PN96_RS00500	lptB	726	0	0	0.0	0.0
NZ_CP009977.1	gene-PN96_RS00505	lptA	495	0	0	0.0	0.0
NZ_CP009977.1	gene-PN96_RS00510	lptC	564	0	0	0.0	0.0
NZ_CP009977.1	gene-PN96_RS00515	kdsD	972	0	0	0.0	0.0
NZ_CP009977.1	gene-PN96_RS00520	ds-WP_014233074.1	966	0	0	0.0	0.0
NZ_CP009977.1	gene-PN96_RS00525	mlaF	804	0	0	0.0	0.0
NZ_CP009977.1	gene-PN96_RS00530	mlaE	792	0	0	0.0	0.0
NZ_CP009977.1	gene-PN96_RS00535	mlaD	489	0	0	0.0	0.0
NZ_CP009977.1	gene-PN96_RS00540	ds-WP_020334486.1	639	0	0	0.0	0.0
NZ_CP009977.1	gene-PN96_RS00545	ds-WP_014233069.1	321	0	0	0.0	0.0
NZ_CP009977.1	gene-PN96_RS00550	ibaG	255	0	0	0.0	0.0
NZ_CP009977.1	gene-PN96_RS00555	murA	1266	0	0	0.0	0.0
NZ_CP009977.1	gene-PN96_RS00560	ds-WP_014233066.1	726	0	0	0.0	0.0
NZ_CP009977.1	gene-PN96_RS00565	ds-WP_014233065.1	390	0	0	0.0	0.0
NZ_CP009977.1	gene-PN96_RS00570	pyrI	462	0	0	0.0	0.0
NZ_CP009977.1	gene-PN96_RS00575	pyrB	930	0	0	0.0	0.0
NZ_CP009977.1	gene-PN96_RS00585	ds-WP_020334483.1	1005	0	0	0.0	0.0
NZ_CP009977.1	gene-PN96_RS00590	arcA	1224	0	0	0.0	0.0
NZ_CP009977.1	gene-PN96_RS00595	rraB	417	0	0	0.0	0.0
NZ_CP009977.1	gene-PN96_RS00600	ds-WP_020334481.1	801	0	0	0.0	0.0
NZ_CP009977.1	gene-PN96_RS00605	ds-WP_020334480.1	495	0	0	0.0	0.0
NZ_CP009977.1	gene-PN96_RS00610	ds-WP_020334479.1	405	0	0	0.0	0.0
NZ_CP009977.1	gene-PN96_RS00615	ds-WP_020334478.1	2859	0	0	0.0	0.0
NZ_CP009977.1	gene-PN96_RS00620	ds-WP_014233055.1	450	0	0	0.0	0.0
NZ_CP009977.1	gene-PN96_RS00625	pepA	1509	0	0	0.0	0.0
NZ_CP009977.1	gene-PN96_RS00630	lptF	1101	0	0	0.0	0.0
NZ_CP009977.1	gene-PN96_RS00635	lptG	1071	0	0	0.0	0.0
NZ_CP009977.1	gene-PN96_RS00640	ds-WP_014233051.1	480	0	0	0.0	0.0
NZ_CP009977.1	gene-PN96_RS00645	ds-WP_020334474.1	1269	0	0	0.0	0.0
NZ_CP009977.1	gene-PN96_RS00650	ds-WP_020334473.1	666	0	0	0.0	0.0
NZ_CP009977.1	gene-PN96_RS00660	ds-WP_014233048.1	939	0	0	0.0	0.0
NZ_CP009977.1	gene-PN96_RS00665	ds-WP_020334472.1	675	0	0	0.0	0.0
NZ_CP009977.1	gene-PN96_RS00670	ds-WP_020334471.1	1254	0	0	0.0	0.0
NZ_CP009977.1	gene-PN96_RS00745	ds-WP_020334007.1	1626	0	0	0.0	0.0
NZ_CP009977.1	gene-PN96_RS00785	mltC	1143	0	0	0.0	0.0
NZ_CP009977.1	gene-PN96_RS00790	ds-WP_014233043.1	273	0	0	0.0	0.0
NZ_CP009977.1	gene-PN96_RS00795	mutY	1077	0	0	0.0	0.0
NZ_CP009977.1	gene-PN96_RS00800	trmB	720	0	0	0.0	0.0
NZ_CP009977.1	gene-PN96_RS00805	ds-WP_020334004.1	1029	0	0	0.0	0.0
NZ_CP009977.1	gene-PN96_RS00810	glsB	921	0	0	0.0	0.0
NZ_CP009977.1	gene-PN96_RS00815	hemW	1176	0	0	0.0	0.0
NZ_CP009977.1	gene-PN96_RS00820	ds-WP_014233038.1	603	0	0	0.0	0.0
NZ_CP009977.1	gene-PN96_RS00825	ds-WP_020334002.1	432	0	0	0.0	0.0
NZ_CP009977.1	gene-PN96_RS00830	yggU	291	0	0	0.0	0.0
NZ_CP009977.1	gene-PN96_RS00835	ds-WP_014233035.1	558	0	0	0.0	0.0
NZ_CP009977.1	gene-PN96_RS00840	proC	819	0	0	0.0	0.0
NZ_CP009977.1	gene-PN96_RS00845	ds-WP_020333999.1	714	0	0	0.0	0.0
NZ_CP009977.1	gene-PN96_RS00850	ds-WP_014233032.1	1041	0	0	0.0	0.0
NZ_CP009977.1	gene-PN96_RS00855	ds-WP_014233031.1	1107	0	0	0.0	0.0
NZ_CP009977.1	gene-PN96_RS00860	ruvX	426	0	0	0.0	0.0
NZ_CP009977.1	gene-PN96_RS00865	ds-WP_014233029.1	564	0	0	0.0	0.0
NZ_CP009977.1	gene-PN96_RS00875	gshB	951	0	0	0.0	0.0
NZ_CP009977.1	gene-PN96_RS00880	rsmE	732	0	0	0.0	0.0
NZ_CP009977.1	gene-PN96_RS00885	endA	696	0	0	0.0	0.0
NZ_CP009977.1	gene-PN96_RS00890	ds-WP_020333994.1	498	0	0	0.0	0.0
NZ_CP009977.1	gene-PN96_RS00895	ds-WP_014233024.1	798	0	0	0.0	0.0
NZ_CP009977.1	gene-PN96_RS00900	metK	1155	0	0	0.0	0.0
NZ_CP009977.1	gene-PN96_RS00910	tkt	1995	0	0	0.0	0.0
NZ_CP009977.1	gene-PN96_RS00915	epd	1041	0	0	0.0	0.0
NZ_CP009977.1	gene-PN96_RS00920	ds-WP_014233019.1	1161	0	0	0.0	0.0
NZ_CP009977.1	gene-PN96_RS00925	fbaA	1077	0	0	0.0	0.0
NZ_CP009977.1	gene-PN96_RS00930	mscS	867	0	0	0.0	0.0
NZ_CP009977.1	gene-PN96_RS00935	ds-WP_024372923.1	630	0	0	0.0	0.0
NZ_CP009977.1	gene-PN96_RS00940	ds-WP_020333988.1	897	0	0	0.0	0.0
NZ_CP009977.1	gene-PN96_RS00945	ds-WP_014233014.1	693	0	0	0.0	0.0
NZ_CP009977.1	gene-PN96_RS00950	serA	1233	0	0	0.0	0.0
NZ_CP009977.1	gene-PN96_RS00955	rpiA	657	0	0	0.0	0.0
NZ_CP009977.1	gene-PN96_RS00960	ds-WP_020333987.1	594	0	0	0.0	0.0
NZ_CP009977.1	gene-PN96_RS00970	ds-WP_020333986.1	309	0	0	0.0	0.0
NZ_CP009977.1	gene-PN96_RS00975	ds-WP_020333985.1	579	0	0	0.0	0.0
NZ_CP009977.1	gene-PN96_RS00980	ubiH	1179	0	0	0.0	0.0
NZ_CP009977.1	gene-PN96_RS00985	ds-WP_020333983.1	1209	0	0	0.0	0.0
NZ_CP009977.1	gene-PN96_RS00990	ds-WP_014233006.1	207	0	0	0.0	0.0
NZ_CP009977.1	gene-PN96_RS00995	ds-WP_020333982.1	474	0	0	0.0	0.0
NZ_CP009977.1	gene-PN96_RS01000	ygfZ	969	0	0	0.0	0.0
NZ_CP009977.1	gene-PN96_RS01005	ds-WP_014233003.1	261	0	0	0.0	0.0
NZ_CP009977.1	gene-PN96_RS24110	ds-WP_049873797.1	222	0	0	0.0	0.0
NZ_CP009977.1	gene-PN96_RS01015	nadB	1623	0	0	0.0	0.0
NZ_CP009977.1	gene-PN96_RS01020	rpoE	579	0	0	0.0	0.0
NZ_CP009977.1	gene-PN96_RS01025	ds-WP_014233000.1	627	0	0	0.0	0.0
NZ_CP009977.1	gene-PN96_RS01030	rseB	960	0	0	0.0	0.0
NZ_CP009977.1	gene-PN96_RS01035	ds-WP_014232998.1	471	0	0	0.0	0.0
NZ_CP009977.1	gene-PN96_RS01040	lepA	1794	0	0	0.0	0.0
NZ_CP009977.1	gene-PN96_RS01045	lepB	900	0	0	0.0	0.0
NZ_CP009977.1	gene-PN96_RS01050	rnc	678	0	0	0.0	0.0
NZ_CP009977.1	gene-PN96_RS01055	era	963	0	0	0.0	0.0
NZ_CP009977.1	gene-PN96_RS01060	recO	732	0	0	0.0	0.0
NZ_CP009977.1	gene-PN96_RS01065	pdxJ	732	0	0	0.0	0.0
NZ_CP009977.1	gene-PN96_RS01070	acpS	381	0	0	0.0	0.0
NZ_CP009977.1	gene-PN96_RS01075	barA	2799	0	0	0.0	0.0
NZ_CP009977.1	gene-PN96_RS01085	rlmD	1320	0	0	0.0	0.0
NZ_CP009977.1	gene-PN96_RS01090	relA	2220	0	0	0.0	0.0
NZ_CP009977.1	gene-PN96_RS01095	mazG	792	0	0	0.0	0.0
NZ_CP009977.1	gene-PN96_RS01100	ds-WP_020333971.1	1641	0	0	0.0	0.0
NZ_CP009977.1	gene-PN96_RS01105	eno	1302	0	0	0.0	0.0
NZ_CP009977.1	gene-PN96_RS01110	ftsB	282	0	0	0.0	0.0
NZ_CP009977.1	gene-PN96_RS01115	ispD	708	0	0	0.0	0.0
NZ_CP009977.1	gene-PN96_RS01120	ispF	480	0	0	0.0	0.0
NZ_CP009977.1	gene-PN96_RS01125	truD	1044	0	0	0.0	0.0
NZ_CP009977.1	gene-PN96_RS01130	surE	747	0	0	0.0	0.0
NZ_CP009977.1	gene-PN96_RS01135	ds-WP_014232979.1	627	0	0	0.0	0.0
NZ_CP009977.1	gene-PN96_RS01140	ds-WP_024372916.1	924	0	0	0.0	0.0
NZ_CP009977.1	gene-PN96_RS01145	rpoS	987	0	0	0.0	0.0
NZ_CP009977.1	gene-PN96_RS01150	mutS	2562	0	0	0.0	0.0
NZ_CP009977.1	gene-PN96_RS01155	pncC	492	0	0	0.0	0.0
NZ_CP009977.1	gene-PN96_RS01160	recA	1047	0	0	0.0	0.0
NZ_CP009977.1	gene-PN96_RS01165	recX	468	0	0	0.0	0.0
NZ_CP009977.1	gene-PN96_RS01170	alaS	2583	0	0	0.0	0.0
NZ_CP009977.1	gene-PN96_RS01175	ds-WP_020333960.1	1188	0	0	0.0	0.0
NZ_CP009977.1	gene-PN96_RS01180	csrA	198	0	0	0.0	0.0
NZ_CP009977.1	gene-PN96_RS01235	ds-WP_014232970.1	258	0	0	0.0	0.0
NZ_CP009977.1	gene-PN96_RS01240	oadA	1788	0	0	0.0	0.0
NZ_CP009977.1	gene-PN96_RS01245	ds-WP_020333958.1	1131	0	0	0.0	0.0
NZ_CP009977.1	gene-PN96_RS01250	ds-WP_020333957.1	951	0	0	0.0	0.0
NZ_CP009977.1	gene-PN96_RS01255	ds-WP_020333956.1	462	0	0	0.0	0.0
NZ_CP009977.1	gene-PN96_RS01260	ds-WP_020333955.1	2844	0	0	0.0	0.0
NZ_CP009977.1	gene-PN96_RS01265	gshA	1569	0	0	0.0	0.0
NZ_CP009977.1	gene-PN96_RS01270	ds-WP_014232963.1	606	0	0	0.0	0.0
NZ_CP009977.1	gene-PN96_RS01275	luxS	519	0	0	0.0	0.0
NZ_CP009977.1	gene-PN96_RS01280	ds-WP_014232961.1	1278	0	0	0.0	0.0
NZ_CP009977.1	gene-PN96_RS01285	ds-WP_014232960.1	795	0	0	0.0	0.0
NZ_CP009977.1	gene-PN96_RS01290	ffh	1383	0	0	0.0	0.0
NZ_CP009977.1	gene-PN96_RS01295	rpsP	249	0	0	0.0	0.0
NZ_CP009977.1	gene-PN96_RS01300	rimM	549	0	0	0.0	0.0
NZ_CP009977.1	gene-PN96_RS01305	trmD	762	0	0	0.0	0.0
NZ_CP009977.1	gene-PN96_RS01310	rplS	354	0	0	0.0	0.0
NZ_CP009977.1	gene-PN96_RS01315	yacG	195	0	0	0.0	0.0
NZ_CP009977.1	gene-PN96_RS01320	zapD	741	0	0	0.0	0.0
NZ_CP009977.1	gene-PN96_RS01325	coaE	615	0	0	0.0	0.0
NZ_CP009977.1	gene-PN96_RS01330	ds-WP_020333950.1	870	0	0	0.0	0.0
NZ_CP009977.1	gene-PN96_RS01335	ds-WP_020333949.1	1224	0	0	0.0	0.0
NZ_CP009977.1	gene-PN96_RS01340	pilB	1686	0	0	0.0	0.0
NZ_CP009977.1	gene-PN96_RS01345	ds-WP_020333947.1	459	0	0	0.0	0.0
NZ_CP009977.1	gene-PN96_RS01350	nadC	888	0	0	0.0	0.0
NZ_CP009977.1	gene-PN96_RS01355	ampD	546	0	0	0.0	0.0
NZ_CP009977.1	gene-PN96_RS01360	pdhR	768	0	0	0.0	0.0
NZ_CP009977.1	gene-PN96_RS01365	aceE	2661	0	0	0.0	0.0
NZ_CP009977.1	gene-PN96_RS01370	aceF	1890	0	0	0.0	0.0
NZ_CP009977.1	gene-PN96_RS01375	lpdA	1428	0	0	0.0	0.0
NZ_CP009977.1	gene-PN96_RS01380	ds-WP_020333941.1	615	0	0	0.0	0.0
NZ_CP009977.1	gene-PN96_RS01385	hpt	531	0	0	0.0	0.0
NZ_CP009977.1	gene-PN96_RS01390	can	669	0	0	0.0	0.0
NZ_CP009977.1	gene-PN96_RS01395	ds-WP_014232940.1	1671	0	0	0.0	0.0
NZ_CP009977.1	gene-PN96_RS01400	ds-WP_014232939.1	912	0	0	0.0	0.0
NZ_CP009977.1	gene-PN96_RS01405	ds-WP_014232938.1	771	0	0	0.0	0.0
NZ_CP009977.1	gene-PN96_RS01410	panC	903	0	0	0.0	0.0
NZ_CP009977.1	gene-PN96_RS01415	panB	795	0	0	0.0	0.0
NZ_CP009977.1	gene-PN96_RS01420	folK	486	0	0	0.0	0.0
NZ_CP009977.1	gene-PN96_RS01425	pcnB	1365	0	0	0.0	0.0
NZ_CP009977.1	gene-PN96_RS01430	gluQRS	864	0	0	0.0	0.0
NZ_CP009977.1	gene-PN96_RS01435	dksA	447	0	0	0.0	0.0
NZ_CP009977.1	gene-PN96_RS01440	sfsA	729	0	0	0.0	0.0
NZ_CP009977.1	gene-PN96_RS01445	hrpB	2469	0	0	0.0	0.0
NZ_CP009977.1	gene-PN96_RS01450	mrcB	2373	0	0	0.0	0.0
NZ_CP009977.1	gene-PN96_RS01455	ds-WP_020333931.1	2319	0	0	0.0	0.0
NZ_CP009977.1	gene-PN96_RS01460	acnB	2598	0	0	0.0	0.0
NZ_CP009977.1	gene-PN96_RS01465	ds-WP_020333929.1	1134	0	0	0.0	0.0
NZ_CP009977.1	gene-PN96_RS01470	ds-WP_020333928.1	1266	0	0	0.0	0.0
NZ_CP009977.1	gene-PN96_RS01475	ds-WP_020333927.1	1176	0	0	0.0	0.0
NZ_CP009977.1	gene-PN96_RS01480	ds-WP_014232923.1	369	0	0	0.0	0.0
NZ_CP009977.1	gene-PN96_RS01485	ds-WP_005386570.1	339	0	0	0.0	0.0
NZ_CP009977.1	gene-PN96_RS01490	ds-WP_014232922.1	1230	0	0	0.0	0.0
NZ_CP009977.1	gene-PN96_RS01495	ds-WP_014232921.1	1014	0	0	0.0	0.0
NZ_CP009977.1	gene-PN96_RS01500	ds-WP_020333925.1	1626	0	0	0.0	0.0
NZ_CP009977.1	gene-PN96_RS01505	ds-WP_020333924.1	1032	0	0	0.0	0.0
NZ_CP009977.1	gene-PN96_RS01510	ds-WP_020333923.1	1413	0	0	0.0	0.0
NZ_CP009977.1	gene-PN96_RS01515	ds-WP_024372752.1	2409	0	0	0.0	0.0
NZ_CP009977.1	gene-PN96_RS01520	ds-WP_020333921.1	1920	0	0	0.0	0.0
NZ_CP009977.1	gene-PN96_RS01525	ds-WP_020333920.1	897	0	0	0.0	0.0
NZ_CP009977.1	gene-PN96_RS01530	ds-WP_020333919.1	1722	0	0	0.0	0.0
NZ_CP009977.1	gene-PN96_RS01535	ds-WP_014232913.1	996	0	0	0.0	0.0
NZ_CP009977.1	gene-PN96_RS01540	ds-WP_014232912.1	984	0	0	0.0	0.0
NZ_CP009977.1	gene-PN96_RS01545	ds-WP_014232911.1	1026	0	0	0.0	0.0
NZ_CP009977.1	gene-PN96_RS01550	ds-WP_014232910.1	987	0	0	0.0	0.0
NZ_CP009977.1	gene-PN96_RS01555	ds-WP_014232909.1	1683	0	0	0.0	0.0
NZ_CP009977.1	gene-PN96_RS01560	ds-WP_020333918.1	3387	0	0	0.0	0.0
NZ_CP009977.1	gene-PN96_RS24115	ds-WP_024372754.1	255	0	0	0.0	0.0
NZ_CP009977.1	gene-PN96_RS01570	rsmC	1026	0	0	0.0	0.0
NZ_CP009977.1	gene-PN96_RS01575	ds-WP_014232906.1	1086	0	0	0.0	0.0
NZ_CP009977.1	gene-PN96_RS01580	hemL	1296	0	0	0.0	0.0
NZ_CP009977.1	gene-PN96_RS01585	erpA	342	0	0	0.0	0.0
NZ_CP009977.1	gene-PN96_RS01590	ds-WP_020333914.1	1083	0	0	0.0	0.0
NZ_CP009977.1	gene-PN96_RS01595	ds-WP_020333913.1	3117	0	0	0.0	0.0
NZ_CP009977.1	gene-PN96_RS01600	ds-WP_014232900.1	1290	0	0	0.0	0.0
NZ_CP009977.1	gene-PN96_RS01605	tyrS	1188	0	0	0.0	0.0
NZ_CP009977.1	gene-PN96_RS01610	ds-WP_014232897.1	846	0	0	0.0	0.0
NZ_CP009977.1	gene-PN96_RS01615	dacB	1422	0	0	0.0	0.0
NZ_CP009977.1	gene-PN96_RS01620	ds-WP_020333911.1	1020	0	0	0.0	0.0
NZ_CP009977.1	gene-PN96_RS01625	greA	474	0	0	0.0	0.0
NZ_CP009977.1	gene-PN96_RS01630	yhbY	297	0	0	0.0	0.0
NZ_CP009977.1	gene-PN96_RS01635	rlmE	630	0	0	0.0	0.0
NZ_CP009977.1	gene-PN96_RS01640	ftsH	1980	0	0	0.0	0.0
NZ_CP009977.1	gene-PN96_RS01645	folP	834	0	0	0.0	0.0
NZ_CP009977.1	gene-PN96_RS01650	glmM	1341	0	0	0.0	0.0
NZ_CP009977.1	gene-PN96_RS01655	secG	339	0	0	0.0	0.0
NZ_CP009977.1	gene-PN96_RS01670	rimP	456	0	0	0.0	0.0
NZ_CP009977.1	gene-PN96_RS01675	nusA	1488	0	0	0.0	0.0
NZ_CP009977.1	gene-PN96_RS01680	infB	2715	0	0	0.0	0.0
NZ_CP009977.1	gene-PN96_RS01685	rbfA	396	0	0	0.0	0.0
NZ_CP009977.1	gene-PN96_RS01690	truB	945	0	0	0.0	0.0
NZ_CP009977.1	gene-PN96_RS01695	rpsO	270	0	0	0.0	0.0
NZ_CP009977.1	gene-PN96_RS01700	pnp	2136	0	0	0.0	0.0
NZ_CP009977.1	gene-PN96_RS01705	nlpI	918	0	0	0.0	0.0
NZ_CP009977.1	gene-PN96_RS01710	ds-WP_020333901.1	1347	0	0	0.0	0.0
NZ_CP009977.1	gene-PN96_RS01715	ds-WP_020333900.1	879	0	0	0.0	0.0
NZ_CP009977.1	gene-PN96_RS01720	ds-WP_014232877.1	1014	0	0	0.0	0.0
NZ_CP009977.1	gene-PN96_RS01725	ds-WP_020333899.1	2040	0	0	0.0	0.0
NZ_CP009977.1	gene-PN96_RS01730	ds-WP_014232875.1	528	0	0	0.0	0.0
NZ_CP009977.1	gene-PN96_RS01735	ds-WP_020333897.1	504	0	0	0.0	0.0
NZ_CP009977.1	gene-PN96_RS01740	ds-WP_020333896.1	399	0	0	0.0	0.0
NZ_CP009977.1	gene-PN96_RS01745	rimI	456	0	0	0.0	0.0
NZ_CP009977.1	gene-PN96_RS01750	prfC	1590	0	0	0.0	0.0
NZ_CP009977.1	gene-PN96_RS01755	ds-WP_014232870.1	183	0	0	0.0	0.0
NZ_CP009977.1	gene-PN96_RS01760	ds-WP_020333893.1	774	0	0	0.0	0.0
NZ_CP009977.1	gene-PN96_RS01765	ds-WP_014232868.1	1284	0	0	0.0	0.0
NZ_CP009977.1	gene-PN96_RS01770	deoC	777	0	0	0.0	0.0
NZ_CP009977.1	gene-PN96_RS01775	deoA	1329	0	0	0.0	0.0
NZ_CP009977.1	gene-PN96_RS01780	ds-WP_020334468.1	1221	0	0	0.0	0.0
NZ_CP009977.1	gene-PN96_RS01785	deoD	720	0	0	0.0	0.0
NZ_CP009977.1	gene-PN96_RS01790	ds-WP_014232863.1	606	0	0	0.0	0.0
NZ_CP009977.1	gene-PN96_RS01795	serB	981	0	0	0.0	0.0
NZ_CP009977.1	gene-PN96_RS01800	ds-WP_020334466.1	2349	0	0	0.0	0.0
NZ_CP009977.1	gene-PN96_RS01805	radA	1380	0	0	0.0	0.0
NZ_CP009977.1	gene-PN96_RS01810	fusA	2091	0	0	0.0	0.0
NZ_CP009977.1	gene-PN96_RS01815	ds-WP_020334465.1	927	0	0	0.0	0.0
NZ_CP009977.1	gene-PN96_RS01820	ds-WP_020334464.1	210	0	0	0.0	0.0
NZ_CP009977.1	gene-PN96_RS01825	ds-WP_024373071.1	1695	0	0	0.0	0.0
NZ_CP009977.1	gene-PN96_RS01830	ds-WP_020334462.1	729	0	0	0.0	0.0
NZ_CP009977.1	gene-PN96_RS24120	ds-WP_020334461.1	174	0	0	0.0	0.0
NZ_CP009977.1	gene-PN96_RS01835	ds-WP_020334460.1	489	0	0	0.0	0.0
NZ_CP009977.1	gene-PN96_RS01840	ds-WP_020334459.1	1308	0	0	0.0	0.0
NZ_CP009977.1	gene-PN96_RS01845	cpaB	738	0	0	0.0	0.0
NZ_CP009977.1	gene-PN96_RS01850	ds-WP_020334457.1	1473	0	0	0.0	0.0
NZ_CP009977.1	gene-PN96_RS01855	ds-WP_020334456.1	222	0	0	0.0	0.0
NZ_CP009977.1	gene-PN96_RS01860	ds-WP_024373070.1	1341	0	0	0.0	0.0
NZ_CP009977.1	gene-PN96_RS01865	ds-WP_020334454.1	471	0	0	0.0	0.0
NZ_CP009977.1	gene-PN96_RS01870	ds-WP_020334453.1	516	0	0	0.0	0.0
NZ_CP009977.1	gene-PN96_RS01875	ds-WP_020334452.1	1224	0	0	0.0	0.0
NZ_CP009977.1	gene-PN96_RS01880	ds-WP_020334451.1	1440	0	0	0.0	0.0
NZ_CP009977.1	gene-PN96_RS01885	ds-WP_020334450.1	969	0	0	0.0	0.0
NZ_CP009977.1	gene-PN96_RS01890	ds-WP_020334448.1	948	0	0	0.0	0.0
NZ_CP009977.1	gene-PN96_RS01895	ds-WP_020334447.1	1017	0	0	0.0	0.0
NZ_CP009977.1	gene-PN96_RS01900	ds-WP_020334335.1	942	0	0	0.0	0.0
NZ_CP009977.1	gene-PN96_RS01905	ds-WP_020334334.1	351	0	0	0.0	0.0
NZ_CP009977.1	gene-PN96_RS01910	ds-WP_020334333.1	1197	0	0	0.0	0.0
NZ_CP009977.1	gene-PN96_RS01915	ds-WP_020334332.1	729	0	0	0.0	0.0
NZ_CP009977.1	gene-PN96_RS01920	ds-WP_020334331.1	1176	0	0	0.0	0.0
NZ_CP009977.1	gene-PN96_RS01925	ds-WP_020334330.1	1725	0	0	0.0	0.0
NZ_CP009977.1	gene-PN96_RS01930	chrA	1143	0	0	0.0	0.0
NZ_CP009977.1	gene-PN96_RS01935	ds-WP_020334328.1	918	0	0	0.0	0.0
NZ_CP009977.1	gene-PN96_RS01940	ebgR	993	0	0	0.0	0.0
NZ_CP009977.1	gene-PN96_RS01945	ds-WP_020334325.1	999	0	0	0.0	0.0
NZ_CP009977.1	gene-PN96_RS01950	ds-WP_020334323.1	597	0	0	0.0	0.0
NZ_CP009977.1	gene-PN96_RS01955	ds-WP_020334322.1	552	0	0	0.0	0.0
NZ_CP009977.1	gene-PN96_RS01960	ds-WP_024373068.1	1185	0	0	0.0	0.0
NZ_CP009977.1	gene-PN96_RS01965	ds-WP_014232829.1	948	0	0	0.0	0.0
NZ_CP009977.1	gene-PN96_RS01970	glpD	1560	0	0	0.0	0.0
NZ_CP009977.1	gene-PN96_RS01975	ds-WP_014232827.1	795	0	0	0.0	0.0
NZ_CP009977.1	gene-PN96_RS01980	glpK	1518	0	0	0.0	0.0
NZ_CP009977.1	gene-PN96_RS01985	ds-WP_020334318.1	852	0	0	0.0	0.0
NZ_CP009977.1	gene-PN96_RS01990	glpT	1365	0	0	0.0	0.0
NZ_CP009977.1	gene-PN96_RS01995	glpQ	1056	0	0	0.0	0.0
NZ_CP009977.1	gene-PN96_RS02000	dapD	1032	0	0	0.0	0.0
NZ_CP009977.1	gene-PN96_RS02005	ds-WP_024373065.1	1755	0	0	0.0	0.0
NZ_CP009977.1	gene-PN96_RS02010	ds-WP_014232820.1	297	0	0	0.0	0.0
NZ_CP009977.1	gene-PN96_RS02015	ds-WP_014232819.1	906	0	0	0.0	0.0
NZ_CP009977.1	gene-PN96_RS02020	ds-WP_020334314.1	975	0	0	0.0	0.0
NZ_CP009977.1	gene-PN96_RS02025	ds-WP_020334313.1	1824	0	0	0.0	0.0
NZ_CP009977.1	gene-PN96_RS02030	recC	3492	0	0	0.0	0.0
NZ_CP009977.1	gene-PN96_RS02040	recB	3675	0	0	0.0	0.0
NZ_CP009977.1	gene-PN96_RS02045	recD	2160	0	0	0.0	0.0
NZ_CP009977.1	gene-PN96_RS02050	argA	1338	0	0	0.0	0.0
NZ_CP009977.1	gene-PN96_RS02055	ds-WP_029791752.1	459	0	0	0.0	0.0
NZ_CP009977.1	gene-PN96_RS02060	mltA	1104	0	0	0.0	0.0
NZ_CP009977.1	gene-PN96_RS02065	tcdA	810	0	0	0.0	0.0
NZ_CP009977.1	gene-PN96_RS02070	csdE	429	0	0	0.0	0.0
NZ_CP009977.1	gene-PN96_RS02075	ds-WP_020334305.1	918	0	0	0.0	0.0
NZ_CP009977.1	gene-PN96_RS02080	csdA	1212	0	0	0.0	0.0
NZ_CP009977.1	gene-PN96_RS02085	ds-WP_014232806.1	600	0	0	0.0	0.0
NZ_CP009977.1	gene-PN96_RS02090	panE	891	0	0	0.0	0.0
NZ_CP009977.1	gene-PN96_RS02095	ds-WP_020334302.1	819	0	0	0.0	0.0
NZ_CP009977.1	gene-PN96_RS02100	ds-WP_020334301.1	597	0	0	0.0	0.0
NZ_CP009977.1	gene-PN96_RS02105	ds-WP_020334300.1	1359	0	0	0.0	0.0
NZ_CP009977.1	gene-PN96_RS02110	ds-WP_014232801.1	585	0	0	0.0	0.0
NZ_CP009977.1	gene-PN96_RS02115	ds-WP_020334298.1	660	0	0	0.0	0.0
NZ_CP009977.1	gene-PN96_RS02120	ds-WP_014232799.1	1353	0	0	0.0	0.0
NZ_CP009977.1	gene-PN96_RS02125	ds-WP_014232798.1	546	0	0	0.0	0.0
NZ_CP009977.1	gene-PN96_RS02130	ds-WP_014232797.1	570	0	0	0.0	0.0
NZ_CP009977.1	gene-PN96_RS02135	ds-WP_020336457.1	1155	0	0	0.0	0.0
NZ_CP009977.1	gene-PN96_RS02140	bolA	309	0	0	0.0	0.0
NZ_CP009977.1	gene-PN96_RS02145	ds-WP_014232794.1	1341	0	0	0.0	0.0
NZ_CP009977.1	gene-PN96_RS02150	ds-WP_014232793.1	1245	0	0	0.0	0.0
NZ_CP009977.1	gene-PN96_RS02155	ds-WP_020335166.1	771	0	0	0.0	0.0
NZ_CP009977.1	gene-PN96_RS02160	ds-WP_014232791.1	633	0	0	0.0	0.0
NZ_CP009977.1	gene-PN96_RS02165	nqrE	597	0	0	0.0	0.0
NZ_CP009977.1	gene-PN96_RS02170	nqrF	1224	0	0	0.0	0.0
NZ_CP009977.1	gene-PN96_RS02175	ds-WP_014232788.1	1005	0	0	0.0	0.0
NZ_CP009977.1	gene-PN96_RS02180	nqrM	234	0	0	0.0	0.0
NZ_CP009977.1	gene-PN96_RS02185	ds-WP_014232786.1	234	0	0	0.0	0.0
NZ_CP009977.1	gene-PN96_RS02190	dinB	1065	0	0	0.0	0.0
NZ_CP009977.1	gene-PN96_RS02195	ds-WP_020335164.1	1926	0	0	0.0	0.0
NZ_CP009977.1	gene-PN96_RS02200	ds-WP_020335163.1	480	0	0	0.0	0.0
NZ_CP009977.1	gene-PN96_RS02205	ds-WP_020335162.1	744	0	0	0.0	0.0
NZ_CP009977.1	gene-PN96_RS02210	ds-WP_020335161.1	1365	0	0	0.0	0.0
NZ_CP009977.1	gene-PN96_RS02215	ds-WP_005456636.1	192	0	0	0.0	0.0
NZ_CP009977.1	gene-PN96_RS02220	ds-WP_014232780.1	207	0	0	0.0	0.0
NZ_CP009977.1	gene-PN96_RS02225	ds-WP_020335160.1	1716	0	0	0.0	0.0
NZ_CP009977.1	gene-PN96_RS02230	tsaA	711	0	0	0.0	0.0
NZ_CP009977.1	gene-PN96_RS02235	ds-WP_020335158.1	255	0	0	0.0	0.0
NZ_CP009977.1	gene-PN96_RS02240	ykgO	126	0	0	0.0	0.0
NZ_CP009977.1	gene-PN96_RS02245	ds-WP_014232776.1	1587	0	0	0.0	0.0
NZ_CP009977.1	gene-PN96_RS02250	ds-WP_014232775.1	444	0	0	0.0	0.0
NZ_CP009977.1	gene-PN96_RS02255	ds-WP_020335155.1	294	0	0	0.0	0.0
NZ_CP009977.1	gene-PN96_RS02260	ds-WP_020335154.1	486	0	0	0.0	0.0
NZ_CP009977.1	gene-PN96_RS02265	ds-WP_014232771.1	300	0	0	0.0	0.0
NZ_CP009977.1	gene-PN96_RS02270	ds-WP_020335153.1	1038	0	0	0.0	0.0
NZ_CP009977.1	gene-PN96_RS02275	ds-WP_020335152.1	315	0	0	0.0	0.0
NZ_CP009977.1	gene-PN96_RS02280	truC	777	0	0	0.0	0.0
NZ_CP009977.1	gene-PN96_RS02285	ds-WP_014232767.1	384	0	0	0.0	0.0
NZ_CP009977.1	gene-PN96_RS02290	glnD	2625	0	0	0.0	0.0
NZ_CP009977.1	gene-PN96_RS02295	map	879	0	0	0.0	0.0
NZ_CP009977.1	gene-PN96_RS02300	rpsB	729	0	0	0.0	0.0
NZ_CP009977.1	gene-PN96_RS02305	tsf	846	0	0	0.0	0.0
NZ_CP009977.1	gene-PN96_RS02310	pyrH	732	0	0	0.0	0.0
NZ_CP009977.1	gene-PN96_RS02315	frr	558	0	0	0.0	0.0
NZ_CP009977.1	gene-PN96_RS02320	ds-WP_014232761.1	756	0	0	0.0	0.0
NZ_CP009977.1	gene-PN96_RS02325	ds-WP_024373059.1	843	0	0	0.0	0.0
NZ_CP009977.1	gene-PN96_RS02330	ispC	1206	0	0	0.0	0.0
NZ_CP009977.1	gene-PN96_RS02335	rseP	1359	0	0	0.0	0.0
NZ_CP009977.1	gene-PN96_RS02340	bamA	2415	0	0	0.0	0.0
NZ_CP009977.1	gene-PN96_RS02345	ds-WP_014232756.1	510	0	0	0.0	0.0
NZ_CP009977.1	gene-PN96_RS02350	lpxD	1032	0	0	0.0	0.0
NZ_CP009977.1	gene-PN96_RS02355	fabZ	453	0	0	0.0	0.0
NZ_CP009977.1	gene-PN96_RS02360	lpxA	789	0	0	0.0	0.0
NZ_CP009977.1	gene-PN96_RS02365	lpxB	1140	0	0	0.0	0.0
NZ_CP009977.1	gene-PN96_RS02370	rnhB	654	0	0	0.0	0.0
NZ_CP009977.1	gene-PN96_RS02375	dnaE	3480	0	0	0.0	0.0
NZ_CP009977.1	gene-PN96_RS02380	accA	960	0	0	0.0	0.0
NZ_CP009977.1	gene-PN96_RS02385	tilS	1317	0	0	0.0	0.0
NZ_CP009977.1	gene-PN96_RS02390	ds-WP_020335134.1	312	0	0	0.0	0.0
NZ_CP009977.1	gene-PN96_RS02395	glnB	339	0	0	0.0	0.0
NZ_CP009977.1	gene-PN96_RS02400	ds-WP_020335133.1	846	0	0	0.0	0.0
NZ_CP009977.1	gene-PN96_RS02405	ds-WP_020335132.1	687	0	0	0.0	0.0
NZ_CP009977.1	gene-PN96_RS02410	ds-WP_020335131.1	1581	0	0	0.0	0.0
NZ_CP009977.1	gene-PN96_RS02415	gloB	759	0	0	0.0	0.0
NZ_CP009977.1	gene-PN96_RS02420	ds-WP_014232741.1	756	0	0	0.0	0.0
NZ_CP009977.1	gene-PN96_RS02425	rnhA	465	0	0	0.0	0.0
NZ_CP009977.1	gene-PN96_RS02430	dnaQ	723	0	0	0.0	0.0
NZ_CP009977.1	gene-PN96_RS02435	ds-WP_020335127.1	1251	0	0	0.0	0.0
NZ_CP009977.1	gene-PN96_RS02440	ds-WP_020335126.1	1764	0	0	0.0	0.0
NZ_CP009977.1	gene-PN96_RS02445	fadE	2445	0	0	0.0	0.0
NZ_CP009977.1	gene-PN96_RS02450	lpcA	576	0	0	0.0	0.0
NZ_CP009977.1	gene-PN96_RS02455	ds-WP_020335124.1	846	0	0	0.0	0.0
NZ_CP009977.1	gene-PN96_RS02460	purN	648	0	0	0.0	0.0
NZ_CP009977.1	gene-PN96_RS02465	purM	1041	0	0	0.0	0.0
NZ_CP009977.1	gene-PN96_RS02470	upp	627	0	0	0.0	0.0
NZ_CP009977.1	gene-PN96_RS02475	ds-WP_014232730.1	1254	0	0	0.0	0.0
NZ_CP009977.1	gene-PN96_RS02480	ds-WP_020335123.1	1200	0	0	0.0	0.0
NZ_CP009977.1	gene-PN96_RS02485	ds-WP_014232728.1	441	0	0	0.0	0.0
NZ_CP009977.1	gene-PN96_RS24125	wrbA	570	0	0	0.0	0.0
NZ_CP009977.1	gene-PN96_RS24130	arsC	351	0	0	0.0	0.0
NZ_CP009977.1	gene-PN96_RS02500	ds-WP_014232725.1	1452	0	0	0.0	0.0
NZ_CP009977.1	gene-PN96_RS02505	ds-WP_014232724.1	237	0	0	0.0	0.0
NZ_CP009977.1	gene-PN96_RS02510	ds-WP_014232723.1	1074	0	0	0.0	0.0
NZ_CP009977.1	gene-PN96_RS02515	bcp	471	0	0	0.0	0.0
NZ_CP009977.1	gene-PN96_RS02520	ds-WP_020333622.1	543	0	0	0.0	0.0
NZ_CP009977.1	gene-PN96_RS02525	dapA	885	0	0	0.0	0.0
NZ_CP009977.1	gene-PN96_RS02530	bamC	1020	0	0	0.0	0.0
NZ_CP009977.1	gene-PN96_RS02535	ds-WP_014232689.1	204	0	0	0.0	0.0
NZ_CP009977.1	gene-PN96_RS02540	ds-WP_020333619.1	702	0	0	0.0	0.0
NZ_CP009977.1	gene-PN96_RS02545	dapE	1137	0	0	0.0	0.0
NZ_CP009977.1	gene-PN96_RS02550	ds-WP_020333617.1	351	0	0	0.0	0.0
NZ_CP009977.1	gene-PN96_RS02555	ds-WP_014232685.1	288	0	0	0.0	0.0
NZ_CP009977.1	gene-PN96_RS02560	ds-WP_020333616.1	330	0	0	0.0	0.0
NZ_CP009977.1	gene-PN96_RS02565	ds-WP_014232683.1	357	0	0	0.0	0.0
NZ_CP009977.1	gene-PN96_RS02570	ds-WP_020333615.1	486	0	0	0.0	0.0
NZ_CP009977.1	gene-PN96_RS02575	ds-WP_014232681.1	903	0	0	0.0	0.0
NZ_CP009977.1	gene-PN96_RS02580	ds-WP_020333614.1	1134	0	0	0.0	0.0
NZ_CP009977.1	gene-PN96_RS02585	ds-WP_014232679.1	1134	0	0	0.0	0.0
NZ_CP009977.1	gene-PN96_RS02590	ds-WP_020333613.1	1131	0	0	0.0	0.0
NZ_CP009977.1	gene-PN96_RS02595	flaG	435	0	0	0.0	0.0
NZ_CP009977.1	gene-PN96_RS02600	fliD	2007	0	0	0.0	0.0
NZ_CP009977.1	gene-PN96_RS02605	ds-WP_020333611.1	306	0	0	0.0	0.0
NZ_CP009977.1	gene-PN96_RS02610	fliS	411	0	0	0.0	0.0
NZ_CP009977.1	gene-PN96_RS02620	ds-WP_020333608.1	1467	0	0	0.0	0.0
NZ_CP009977.1	gene-PN96_RS02625	ds-WP_014232671.1	1032	0	0	0.0	0.0
NZ_CP009977.1	gene-PN96_RS02630	ds-WP_014232670.1	1410	0	0	0.0	0.0
NZ_CP009977.1	gene-PN96_RS02635	fliE	312	0	0	0.0	0.0
NZ_CP009977.1	gene-PN96_RS02640	fliF	1743	0	0	0.0	0.0
NZ_CP009977.1	gene-PN96_RS02645	fliG	1056	0	0	0.0	0.0
NZ_CP009977.1	gene-PN96_RS02650	fliH	801	0	0	0.0	0.0
NZ_CP009977.1	gene-PN96_RS02655	fliI	1320	0	0	0.0	0.0
NZ_CP009977.1	gene-PN96_RS02660	fliJ	444	0	0	0.0	0.0
NZ_CP009977.1	gene-PN96_RS02665	ds-WP_020333601.1	1926	0	0	0.0	0.0
NZ_CP009977.1	gene-PN96_RS02670	fliL	504	0	0	0.0	0.0
NZ_CP009977.1	gene-PN96_RS02675	fliM	1047	0	0	0.0	0.0
NZ_CP009977.1	gene-PN96_RS02680	fliN	411	0	0	0.0	0.0
NZ_CP009977.1	gene-PN96_RS02685	fliO	426	0	0	0.0	0.0
NZ_CP009977.1	gene-PN96_RS02690	fliP	870	0	0	0.0	0.0
NZ_CP009977.1	gene-PN96_RS02695	fliQ	270	0	0	0.0	0.0
NZ_CP009977.1	gene-PN96_RS02700	fliR	783	0	0	0.0	0.0
NZ_CP009977.1	gene-PN96_RS02705	flhB	1131	0	0	0.0	0.0
NZ_CP009977.1	gene-PN96_RS02710	flhA	2100	0	0	0.0	0.0
NZ_CP009977.1	gene-PN96_RS02715	flhF	1521	0	0	0.0	0.0
NZ_CP009977.1	gene-PN96_RS02720	ds-WP_020333595.1	888	0	0	0.0	0.0
NZ_CP009977.1	gene-PN96_RS02725	ds-WP_020333594.1	735	0	0	0.0	0.0
NZ_CP009977.1	gene-PN96_RS02730	cheY	369	0	0	0.0	0.0
NZ_CP009977.1	gene-PN96_RS02735	ds-WP_014232650.1	741	0	0	0.0	0.0
NZ_CP009977.1	gene-PN96_RS02740	ds-WP_020333592.1	2187	0	0	0.0	0.0
NZ_CP009977.1	gene-PN96_RS02745	ds-WP_024373050.1	1113	0	0	0.0	0.0
NZ_CP009977.1	gene-PN96_RS02750	ds-WP_020334594.1	777	0	0	0.0	0.0
NZ_CP009977.1	gene-PN96_RS02755	ds-WP_020334592.1	987	0	0	0.0	0.0
NZ_CP009977.1	gene-PN96_RS02760	ds-WP_014232645.1	495	0	0	0.0	0.0
NZ_CP009977.1	gene-PN96_RS02765	ds-WP_024373049.1	492	0	0	0.0	0.0
NZ_CP009977.1	gene-PN96_RS02770	ccmA	618	0	0	0.0	0.0
NZ_CP009977.1	gene-PN96_RS02775	ccmB	669	0	0	0.0	0.0
NZ_CP009977.1	gene-PN96_RS02780	ds-WP_014232641.1	744	0	0	0.0	0.0
NZ_CP009977.1	gene-PN96_RS02785	ccmD	207	0	0	0.0	0.0
NZ_CP009977.1	gene-PN96_RS02790	ccmE	486	0	0	0.0	0.0
NZ_CP009977.1	gene-PN96_RS02795	ds-WP_020334588.1	1986	0	0	0.0	0.0
NZ_CP009977.1	gene-PN96_RS02800	ds-WP_020334587.1	555	0	0	0.0	0.0
NZ_CP009977.1	gene-PN96_RS02805	ds-WP_020334586.1	486	0	0	0.0	0.0
NZ_CP009977.1	gene-PN96_RS02810	ccmI	1215	0	0	0.0	0.0
NZ_CP009977.1	gene-PN96_RS02815	ds-WP_020334585.1	771	0	0	0.0	0.0
NZ_CP009977.1	gene-PN96_RS02820	ds-WP_020334584.1	1296	0	0	0.0	0.0
NZ_CP009977.1	gene-PN96_RS02825	ds-WP_014232632.1	1263	0	0	0.0	0.0
NZ_CP009977.1	gene-PN96_RS02830	ds-WP_014232631.1	729	0	0	0.0	0.0
NZ_CP009977.1	gene-PN96_RS02835	ds-WP_020334581.1	576	0	0	0.0	0.0
NZ_CP009977.1	gene-PN96_RS02845	fadI	1308	0	0	0.0	0.0
NZ_CP009977.1	gene-PN96_RS02850	fadJ	2112	0	0	0.0	0.0
NZ_CP009977.1	gene-PN96_RS02855	ds-WP_014232627.1	249	0	0	0.0	0.0
NZ_CP009977.1	gene-PN96_RS02860	ds-WP_020334578.1	2778	0	0	0.0	0.0
NZ_CP009977.1	gene-PN96_RS02865	sixA	465	0	0	0.0	0.0
NZ_CP009977.1	gene-PN96_RS02870	smrB	531	0	0	0.0	0.0
NZ_CP009977.1	gene-PN96_RS02875	prmB	933	0	0	0.0	0.0
NZ_CP009977.1	gene-PN96_RS02880	aroC	1086	0	0	0.0	0.0
NZ_CP009977.1	gene-PN96_RS02885	ds-WP_014232621.1	624	0	0	0.0	0.0
NZ_CP009977.1	gene-PN96_RS02890	ds-WP_020334577.1	531	0	0	0.0	0.0
NZ_CP009977.1	gene-PN96_RS02895	ds-WP_014232619.1	264	0	0	0.0	0.0
NZ_CP009977.1	gene-PN96_RS02905	ds-WP_020334576.1	525	0	0	0.0	0.0
NZ_CP009977.1	gene-PN96_RS02910	mnmC	2019	0	0	0.0	0.0
NZ_CP009977.1	gene-PN96_RS02915	fabB	1212	0	0	0.0	0.0
NZ_CP009977.1	gene-PN96_RS02925	ds-WP_020334574.1	1824	0	0	0.0	0.0
NZ_CP009977.1	gene-PN96_RS02930	ds-WP_155521823.1	153	0	0	0.0	0.0
NZ_CP009977.1	gene-PN96_RS02935	ds-WP_020334572.1	753	0	0	0.0	0.0
NZ_CP009977.1	gene-PN96_RS02940	ds-WP_020334571.1	1314	0	0	0.0	0.0
NZ_CP009977.1	gene-PN96_RS02945	ds-WP_020334569.1	1923	0	0	0.0	0.0
NZ_CP009977.1	gene-PN96_RS02950	ds-WP_020334568.1	1134	0	0	0.0	0.0
NZ_CP009977.1	gene-PN96_RS02955	ds-WP_020334567.1	1014	0	0	0.0	0.0
NZ_CP009977.1	gene-PN96_RS02960	ds-WP_020334566.1	3966	0	0	0.0	0.0
NZ_CP009977.1	gene-PN96_RS02965	truA	795	0	0	0.0	0.0
NZ_CP009977.1	gene-PN96_RS02970	accD	927	0	0	0.0	0.0
NZ_CP009977.1	gene-PN96_RS02975	folC	1263	0	0	0.0	0.0
NZ_CP009977.1	gene-PN96_RS02980	ds-WP_020334564.1	600	0	0	0.0	0.0
NZ_CP009977.1	gene-PN96_RS02985	ds-WP_020334563.1	492	0	0	0.0	0.0
NZ_CP009977.1	gene-PN96_RS02990	purF	1515	0	0	0.0	0.0
NZ_CP009977.1	gene-PN96_RS02995	ds-WP_020334562.1	876	0	0	0.0	0.0
NZ_CP009977.1	gene-PN96_RS03000	ds-WP_014232601.1	1098	0	0	0.0	0.0
NZ_CP009977.1	gene-PN96_RS03005	ds-WP_024373045.1	405	0	0	0.0	0.0
NZ_CP009977.1	gene-PN96_RS03010	apt	546	0	0	0.0	0.0
NZ_CP009977.1	gene-PN96_RS03015	dnaX	2151	0	0	0.0	0.0
NZ_CP009977.1	gene-PN96_RS03020	ds-WP_014232596.1	330	0	0	0.0	0.0
NZ_CP009977.1	gene-PN96_RS03025	recR	600	0	0	0.0	0.0
NZ_CP009977.1	gene-PN96_RS03030	aqpZ	699	0	0	0.0	0.0
NZ_CP009977.1	gene-PN96_RS03035	ds-WP_014232593.1	249	0	0	0.0	0.0
NZ_CP009977.1	gene-PN96_RS03040	ds-WP_014232592.1	249	0	0	0.0	0.0
NZ_CP009977.1	gene-PN96_RS03045	ds-WP_014232591.1	438	0	0	0.0	0.0
NZ_CP009977.1	gene-PN96_RS03050	ds-WP_024373044.1	1680	0	0	0.0	0.0
NZ_CP009977.1	gene-PN96_RS03055	ds-WP_020334555.1	1578	0	0	0.0	0.0
NZ_CP009977.1	gene-PN96_RS03060	ds-WP_020334554.1	360	0	0	0.0	0.0
NZ_CP009977.1	gene-PN96_RS03065	ds-WP_020334553.1	948	0	0	0.0	0.0
NZ_CP009977.1	gene-PN96_RS03070	rlmA	825	0	0	0.0	0.0
NZ_CP009977.1	gene-PN96_RS03075	ds-WP_020334551.1	885	0	0	0.0	0.0
NZ_CP009977.1	gene-PN96_RS03080	gap	996	0	0	0.0	0.0
NZ_CP009977.1	gene-PN96_RS03085	msrB	411	0	0	0.0	0.0
NZ_CP009977.1	gene-PN96_RS03090	ds-WP_020334549.1	822	0	0	0.0	0.0
NZ_CP009977.1	gene-PN96_RS03095	ds-WP_014232581.1	285	0	0	0.0	0.0
NZ_CP009977.1	gene-PN96_RS03100	ansA	1014	0	0	0.0	0.0
NZ_CP009977.1	gene-PN96_RS03105	sppA	1851	0	0	0.0	0.0
NZ_CP009977.1	gene-PN96_RS03110	ds-WP_020334546.1	2013	0	0	0.0	0.0
NZ_CP009977.1	gene-PN96_RS03115	ds-WP_020334545.1	549	0	0	0.0	0.0
NZ_CP009977.1	gene-PN96_RS03120	ds-WP_020334544.1	1965	0	0	0.0	0.0
NZ_CP009977.1	gene-PN96_RS03125	ds-WP_020334542.1	690	0	0	0.0	0.0
NZ_CP009977.1	gene-PN96_RS03130	ds-WP_020334541.1	918	0	0	0.0	0.0
NZ_CP009977.1	gene-PN96_RS03135	ds-WP_024373042.1	726	0	0	0.0	0.0
NZ_CP009977.1	gene-PN96_RS03140	ds-WP_024373041.1	945	0	0	0.0	0.0
NZ_CP009977.1	gene-PN96_RS03145	ds-WP_014232571.1	807	0	0	0.0	0.0
NZ_CP009977.1	gene-PN96_RS03150	ds-WP_020334539.1	1278	0	0	0.0	0.0
NZ_CP009977.1	gene-PN96_RS03155	ds-WP_014232569.1	474	0	0	0.0	0.0
NZ_CP009977.1	gene-PN96_RS03160	fecE	765	0	0	0.0	0.0
NZ_CP009977.1	gene-PN96_RS03165	ds-WP_014232567.1	969	0	0	0.0	0.0
NZ_CP009977.1	gene-PN96_RS03170	ds-WP_049873808.1	1002	0	0	0.0	0.0
NZ_CP009977.1	gene-PN96_RS03175	ds-WP_152490570.1	2013	0	0	0.0	0.0
NZ_CP009977.1	gene-PN96_RS03180	ds-WP_024373039.1	885	0	0	0.0	0.0
NZ_CP009977.1	gene-PN96_RS03190	ds-WP_014232563.1	1809	0	0	0.0	0.0
NZ_CP009977.1	gene-PN96_RS03195	ds-WP_014232562.1	228	0	0	0.0	0.0
NZ_CP009977.1	gene-PN96_RS03200	yejK	999	0	0	0.0	0.0
NZ_CP009977.1	gene-PN96_RS03205	ds-WP_020334534.1	1293	0	0	0.0	0.0
NZ_CP009977.1	gene-PN96_RS03210	ds-WP_020334533.1	1164	0	0	0.0	0.0
NZ_CP009977.1	gene-PN96_RS03215	nhaC	1434	0	0	0.0	0.0
NZ_CP009977.1	gene-PN96_RS03220	asd	1116	0	0	0.0	0.0
NZ_CP009977.1	gene-PN96_RS03225	ds-WP_020334532.1	873	0	0	0.0	0.0
NZ_CP009977.1	gene-PN96_RS03230	ds-WP_014232555.1	639	0	0	0.0	0.0
NZ_CP009977.1	gene-PN96_RS03235	adhE	2703	510	510	18.867924528301888	18.867924528301888
NZ_CP009977.1	gene-PN96_RS03240	ds-WP_020335682.1	684	0	0	0.0	0.0
NZ_CP009977.1	gene-PN96_RS03245	ds-WP_020335681.1	504	0	0	0.0	0.0
NZ_CP009977.1	gene-PN96_RS03250	sodB	585	0	0	0.0	0.0
NZ_CP009977.1	gene-PN96_RS03255	ds-WP_014232550.1	336	0	0	0.0	0.0
NZ_CP009977.1	gene-PN96_RS03260	ds-WP_020335679.1	630	0	0	0.0	0.0
NZ_CP009977.1	gene-PN96_RS03265	ds-WP_014232548.1	1326	0	0	0.0	0.0
NZ_CP009977.1	gene-PN96_RS03270	rnt	651	0	0	0.0	0.0
NZ_CP009977.1	gene-PN96_RS03275	ds-WP_020335677.1	882	0	0	0.0	0.0
NZ_CP009977.1	gene-PN96_RS03280	ds-WP_014232545.1	435	0	0	0.0	0.0
NZ_CP009977.1	gene-PN96_RS03285	gloA	417	0	0	0.0	0.0
NZ_CP009977.1	gene-PN96_RS03290	nth	642	0	0	0.0	0.0
NZ_CP009977.1	gene-PN96_RS03295	ds-WP_020335675.1	693	0	0	0.0	0.0
NZ_CP009977.1	gene-PN96_RS03300	rsxG	633	0	0	0.0	0.0
NZ_CP009977.1	gene-PN96_RS03305	rsxD	1047	0	0	0.0	0.0
NZ_CP009977.1	gene-PN96_RS03310	rsxC	2721	0	0	0.0	0.0
NZ_CP009977.1	gene-PN96_RS03315	rsxB	597	0	0	0.0	0.0
NZ_CP009977.1	gene-PN96_RS03320	rsxA	579	0	0	0.0	0.0
NZ_CP009977.1	gene-PN96_RS03330	uvrB	2031	0	0	0.0	0.0
NZ_CP009977.1	gene-PN96_RS03335	ds-WP_049794667.1	1362	0	0	0.0	0.0
NZ_CP009977.1	gene-PN96_RS03340	ds-WP_020335671.1	345	0	0	0.0	0.0
NZ_CP009977.1	gene-PN96_RS03345	ds-WP_020335670.1	897	0	0	0.0	0.0
NZ_CP009977.1	gene-PN96_RS03350	moaA	990	0	0	0.0	0.0
NZ_CP009977.1	gene-PN96_RS03355	moaB	513	0	0	0.0	0.0
NZ_CP009977.1	gene-PN96_RS03360	moaC	480	0	0	0.0	0.0
NZ_CP009977.1	gene-PN96_RS03365	moaD	258	0	0	0.0	0.0
NZ_CP009977.1	gene-PN96_RS03370	moaE	456	0	0	0.0	0.0
NZ_CP009977.1	gene-PN96_RS03375	ds-WP_024372818.1	1692	0	0	0.0	0.0
NZ_CP009977.1	gene-PN96_RS03380	oppB	920	0	0	0.0	0.0
NZ_CP009977.1	gene-PN96_RS03385	oppC	903	0	0	0.0	0.0
NZ_CP009977.1	gene-PN96_RS03390	ds-WP_014232524.1	972	0	0	0.0	0.0
NZ_CP009977.1	gene-PN96_RS03395	oppF	1002	0	0	0.0	0.0
NZ_CP009977.1	gene-PN96_RS03400	ds-WP_014232522.1	951	0	0	0.0	0.0
NZ_CP009977.1	gene-PN96_RS03405	ds-WP_020335662.1	1275	0	0	0.0	0.0
NZ_CP009977.1	gene-PN96_RS03410	pta	2145	0	0	0.0	0.0
NZ_CP009977.1	gene-PN96_RS03415	ds-WP_014232519.1	1197	0	0	0.0	0.0
NZ_CP009977.1	gene-PN96_RS03420	ds-WP_014232518.1	453	0	0	0.0	0.0
NZ_CP009977.1	gene-PN96_RS03425	ds-WP_014232517.1	966	0	0	0.0	0.0
NZ_CP009977.1	gene-PN96_RS03430	ds-WP_020335661.1	936	0	0	0.0	0.0
NZ_CP009977.1	gene-PN96_RS03435	ds-WP_020335660.1	795	0	0	0.0	0.0
NZ_CP009977.1	gene-PN96_RS03440	malZ	1827	0	0	0.0	0.0
NZ_CP009977.1	gene-PN96_RS03445	ds-WP_020335658.1	1464	0	0	0.0	0.0
NZ_CP009977.1	gene-PN96_RS03450	dusC	969	0	0	0.0	0.0
NZ_CP009977.1	gene-PN96_RS03455	ds-WP_020335656.1	609	0	0	0.0	0.0
NZ_CP009977.1	gene-PN96_RS03460	dsbB	537	0	0	0.0	0.0
NZ_CP009977.1	gene-PN96_RS03465	nhaB	1587	0	0	0.0	0.0
NZ_CP009977.1	gene-PN96_RS03470	fadR	840	0	0	0.0	0.0
NZ_CP009977.1	gene-PN96_RS03475	ds-WP_020335652.1	807	0	0	0.0	0.0
NZ_CP009977.1	gene-PN96_RS03480	metG	2076	0	0	0.0	0.0
NZ_CP009977.1	gene-PN96_RS03485	apbC	1077	0	0	0.0	0.0
NZ_CP009977.1	gene-PN96_RS03490	udk	642	0	0	0.0	0.0
NZ_CP009977.1	gene-PN96_RS03495	ds-WP_020335649.1	2076	0	0	0.0	0.0
NZ_CP009977.1	gene-PN96_RS03500	cobO	606	0	0	0.0	0.0
NZ_CP009977.1	gene-PN96_RS03505	ds-WP_024372815.1	450	0	0	0.0	0.0
NZ_CP009977.1	gene-PN96_RS03510	ds-WP_014232500.1	1560	0	0	0.0	0.0
NZ_CP009977.1	gene-PN96_RS03515	rne	3084	0	0	0.0	0.0
NZ_CP009977.1	gene-PN96_RS03520	rluC	945	0	0	0.0	0.0
NZ_CP009977.1	gene-PN96_RS03525	ds-WP_020335645.1	582	0	0	0.0	0.0
NZ_CP009977.1	gene-PN96_RS03530	yceD	525	0	0	0.0	0.0
NZ_CP009977.1	gene-PN96_RS03535	rpmF	171	0	0	0.0	0.0
NZ_CP009977.1	gene-PN96_RS03540	plsX	1026	0	0	0.0	0.0
NZ_CP009977.1	gene-PN96_RS03545	ds-WP_020335643.1	951	0	0	0.0	0.0
NZ_CP009977.1	gene-PN96_RS03550	fabD	924	0	0	0.0	0.0
NZ_CP009977.1	gene-PN96_RS03555	fabG	735	0	0	0.0	0.0
NZ_CP009977.1	gene-PN96_RS03560	acpP	234	0	0	0.0	0.0
NZ_CP009977.1	gene-PN96_RS03565	fabF	1251	0	0	0.0	0.0
NZ_CP009977.1	gene-PN96_RS03570	pabC	816	0	0	0.0	0.0
NZ_CP009977.1	gene-PN96_RS03575	mltG	1017	0	0	0.0	0.0
NZ_CP009977.1	gene-PN96_RS03580	tmk	633	0	0	0.0	0.0
NZ_CP009977.1	gene-PN96_RS03585	ds-WP_020335634.1	963	0	0	0.0	0.0
NZ_CP009977.1	gene-PN96_RS03590	ds-WP_020335633.1	768	0	0	0.0	0.0
NZ_CP009977.1	gene-PN96_RS03595	ds-WP_020335632.1	1617	0	0	0.0	0.0
NZ_CP009977.1	gene-PN96_RS03600	ds-WP_014232483.1	459	0	0	0.0	0.0
NZ_CP009977.1	gene-PN96_RS03605	ptsG	1431	0	0	0.0	0.0
NZ_CP009977.1	gene-PN96_RS03610	ds-WP_014232481.1	411	0	0	0.0	0.0
NZ_CP009977.1	gene-PN96_RS23825	ds-WP_020335628.1	96	0	0	0.0	0.0
NZ_CP009977.1	gene-PN96_RS03615	ds-WP_020335627.1	1467	0	0	0.0	0.0
NZ_CP009977.1	gene-PN96_RS03620	ds-WP_020335626.1	591	0	0	0.0	0.0
NZ_CP009977.1	gene-PN96_RS23830	ds-WP_020335625.1	93	0	0	0.0	0.0
NZ_CP009977.1	gene-PN96_RS03625	ds-WP_020335624.1	1158	0	0	0.0	0.0
NZ_CP009977.1	gene-PN96_RS03630	pyk	1443	0	0	0.0	0.0
NZ_CP009977.1	gene-PN96_RS03635	ds-WP_014232474.1	1218	0	0	0.0	0.0
NZ_CP009977.1	gene-PN96_RS03640	ds-WP_020335622.1	3075	0	0	0.0	0.0
NZ_CP009977.1	gene-PN96_RS03645	ds-WP_020335621.1	1404	0	0	0.0	0.0
NZ_CP009977.1	gene-PN96_RS03650	imuA	693	0	0	0.0	0.0
NZ_CP009977.1	gene-PN96_RS03655	ds-WP_020335619.1	747	0	0	0.0	0.0
NZ_CP009977.1	gene-PN96_RS03660	sohB	1062	0	0	0.0	0.0
NZ_CP009977.1	gene-PN96_RS03665	cmk	681	0	0	0.0	0.0
NZ_CP009977.1	gene-PN96_RS03670	rpsA	1671	0	0	0.0	0.0
NZ_CP009977.1	gene-PN96_RS03675	ihfB	282	0	0	0.0	0.0
NZ_CP009977.1	gene-PN96_RS03680	ds-WP_014232465.1	294	0	0	0.0	0.0
NZ_CP009977.1	gene-PN96_RS03685	lapB	1176	0	0	0.0	0.0
NZ_CP009977.1	gene-PN96_RS03690	pyrF	702	0	0	0.0	0.0
NZ_CP009977.1	gene-PN96_RS03695	ds-WP_020335615.1	1839	0	0	0.0	0.0
NZ_CP009977.1	gene-PN96_RS03700	ds-WP_014232461.1	240	0	0	0.0	0.0
NZ_CP009977.1	gene-PN96_RS03705	ds-WP_020335614.1	1005	0	0	0.0	0.0
NZ_CP009977.1	gene-PN96_RS03710	ds-WP_014232459.1	750	0	0	0.0	0.0
NZ_CP009977.1	gene-PN96_RS03715	ds-WP_020335613.1	669	0	0	0.0	0.0
NZ_CP009977.1	gene-PN96_RS03720	ds-WP_020335612.1	1725	0	0	0.0	0.0
NZ_CP009977.1	gene-PN96_RS03725	ds-WP_020335611.1	570	0	0	0.0	0.0
NZ_CP009977.1	gene-PN96_RS03730	pqiB	1647	0	0	0.0	0.0
NZ_CP009977.1	gene-PN96_RS03735	ds-WP_020335609.1	1320	0	0	0.0	0.0
NZ_CP009977.1	gene-PN96_RS03740	ds-WP_020335608.1	1053	0	0	0.0	0.0
NZ_CP009977.1	gene-PN96_RS03745	ds-WP_020335607.1	612	0	0	0.0	0.0
NZ_CP009977.1	gene-PN96_RS03750	ttrA	3093	0	0	0.0	0.0
NZ_CP009977.1	gene-PN96_RS03755	nrfD	1131	0	0	0.0	0.0
NZ_CP009977.1	gene-PN96_RS03760	ds-WP_020335603.1	768	0	0	0.0	0.0
NZ_CP009977.1	gene-PN96_RS03765	ds-WP_020335602.1	1836	0	0	0.0	0.0
NZ_CP009977.1	gene-PN96_RS03770	ds-WP_020335601.1	609	0	0	0.0	0.0
NZ_CP009977.1	gene-PN96_RS03775	ds-WP_020335600.1	882	0	0	0.0	0.0
NZ_CP009977.1	gene-PN96_RS03780	ds-WP_020335599.1	2574	0	0	0.0	0.0
NZ_CP009977.1	gene-PN96_RS03785	ds-WP_020335598.1	3348	0	0	0.0	0.0
NZ_CP009977.1	gene-PN96_RS03790	ds-WP_020335597.1	945	0	0	0.0	0.0
NZ_CP009977.1	gene-PN96_RS03795	ds-WP_020335596.1	1458	0	0	0.0	0.0
NZ_CP009977.1	gene-PN96_RS03800	ds-WP_020335594.1	1557	0	0	0.0	0.0
NZ_CP009977.1	gene-PN96_RS03805	ds-WP_020335592.1	837	0	0	0.0	0.0
NZ_CP009977.1	gene-PN96_RS03810	rimK	906	0	0	0.0	0.0
NZ_CP009977.1	gene-PN96_RS03820	ds-WP_020335589.1	2109	0	0	0.0	0.0
NZ_CP009977.1	gene-PN96_RS03825	ds-WP_020335588.1	516	0	0	0.0	0.0
NZ_CP009977.1	gene-PN96_RS03830	ds-WP_014232435.1	534	0	0	0.0	0.0
NZ_CP009977.1	gene-PN96_RS03835	ds-WP_020335587.1	1026	0	0	0.0	0.0
NZ_CP009977.1	gene-PN96_RS03840	ds-WP_014232433.1	1065	0	0	0.0	0.0
NZ_CP009977.1	gene-PN96_RS03845	ds-WP_020335586.1	861	0	0	0.0	0.0
NZ_CP009977.1	gene-PN96_RS03850	ds-WP_020335585.1	543	0	0	0.0	0.0
NZ_CP009977.1	gene-PN96_RS03855	ds-WP_020335584.1	897	0	0	0.0	0.0
NZ_CP009977.1	gene-PN96_RS03860	ds-WP_020335583.1	1281	0	0	0.0	0.0
NZ_CP009977.1	gene-PN96_RS03865	ds-WP_020335581.1	678	0	0	0.0	0.0
NZ_CP009977.1	gene-PN96_RS03870	ds-WP_014232427.1	2337	0	0	0.0	0.0
NZ_CP009977.1	gene-PN96_RS03875	ds-WP_152490608.1	1911	0	0	0.0	0.0
NZ_CP009977.1	gene-PN96_RS03880	ds-WP_020335578.1	687	0	0	0.0	0.0
NZ_CP009977.1	gene-PN96_RS03885	ds-WP_014232424.1	201	0	0	0.0	0.0
NZ_CP009977.1	gene-PN96_RS03890	metR	912	0	0	0.0	0.0
NZ_CP009977.1	gene-PN96_RS03895	metE	2283	0	0	0.0	0.0
NZ_CP009977.1	gene-PN96_RS03900	ds-WP_014232421.1	387	0	0	0.0	0.0
NZ_CP009977.1	gene-PN96_RS03905	ds-WP_014232420.1	297	0	0	0.0	0.0
NZ_CP009977.1	gene-PN96_RS03910	yciA	396	0	0	0.0	0.0
NZ_CP009977.1	gene-PN96_RS03915	ds-WP_014232418.1	564	0	0	0.0	0.0
NZ_CP009977.1	gene-PN96_RS03920	ds-WP_014232417.1	243	0	0	0.0	0.0
NZ_CP009977.1	gene-PN96_RS03925	ds-WP_020335576.1	2538	0	0	0.0	0.0
NZ_CP009977.1	gene-PN96_RS03935	ds-WP_014232414.1	1269	0	0	0.0	0.0
NZ_CP009977.1	gene-PN96_RS03940	ds-WP_020335574.1	1542	0	0	0.0	0.0
NZ_CP009977.1	gene-PN96_RS03945	ds-WP_014232412.1	693	0	0	0.0	0.0
NZ_CP009977.1	gene-PN96_RS03950	trpA	807	0	0	0.0	0.0
NZ_CP009977.1	gene-PN96_RS03955	trpB	1191	0	0	0.0	0.0
NZ_CP009977.1	gene-PN96_RS03960	trpCF	1440	0	0	0.0	0.0
NZ_CP009977.1	gene-PN96_RS03965	trpD	999	0	0	0.0	0.0
NZ_CP009977.1	gene-PN96_RS03970	ds-WP_014232407.1	591	0	0	0.0	0.0
NZ_CP009977.1	gene-PN96_RS03975	ds-WP_020335570.1	1563	0	0	0.0	0.0
NZ_CP009977.1	gene-PN96_RS03980	ds-WP_014232405.1	126	0	0	0.0	0.0
NZ_CP009977.1	gene-PN96_RS03985	ds-WP_020335567.1	870	0	0	0.0	0.0
NZ_CP009977.1	gene-PN96_RS03990	ds-WP_014232403.1	621	0	0	0.0	0.0
NZ_CP009977.1	gene-PN96_RS03995	ds-WP_020335566.1	711	0	0	0.0	0.0
NZ_CP009977.1	gene-PN96_RS04000	rluB	939	0	0	0.0	0.0
NZ_CP009977.1	gene-PN96_RS04005	ds-WP_014232400.1	321	0	0	0.0	0.0
NZ_CP009977.1	gene-PN96_RS04010	yeiP	567	0	0	0.0	0.0
NZ_CP009977.1	gene-PN96_RS04015	ds-WP_020335564.1	768	0	0	0.0	0.0
NZ_CP009977.1	gene-PN96_RS04020	ds-WP_020335563.1	2364	0	0	0.0	0.0
NZ_CP009977.1	gene-PN96_RS04025	uvrY	645	0	0	0.0	0.0
NZ_CP009977.1	gene-PN96_RS04030	uvrC	1833	0	0	0.0	0.0
NZ_CP009977.1	gene-PN96_RS04035	pgsA	558	0	0	0.0	0.0
NZ_CP009977.1	gene-PN96_RS04065	ds-WP_020335559.1	2877	0	0	0.0	0.0
NZ_CP009977.1	gene-PN96_RS04070	ds-WP_014232392.1	1254	0	0	0.0	0.0
NZ_CP009977.1	gene-PN96_RS04075	nspC	1134	0	0	0.0	0.0
NZ_CP009977.1	gene-PN96_RS04080	ds-WP_020335558.1	513	0	0	0.0	0.0
NZ_CP009977.1	gene-PN96_RS04085	ds-WP_024372913.1	903	0	0	0.0	0.0
NZ_CP009977.1	gene-PN96_RS04090	ds-WP_020335556.1	1233	0	0	0.0	0.0
NZ_CP009977.1	gene-PN96_RS04095	ds-WP_020335555.1	624	0	0	0.0	0.0
NZ_CP009977.1	gene-PN96_RS04100	ds-WP_076633405.1	1065	0	0	0.0	0.0
NZ_CP009977.1	gene-PN96_RS04105	ds-WP_020335553.1	993	0	0	0.0	0.0
NZ_CP009977.1	gene-PN96_RS04110	ds-WP_014232384.1	282	0	0	0.0	0.0
NZ_CP009977.1	gene-PN96_RS04115	nrdB	1134	0	0	0.0	0.0
NZ_CP009977.1	gene-PN96_RS04120	nrdA	2283	0	0	0.0	0.0
NZ_CP009977.1	gene-PN96_RS04130	ubiG	708	0	0	0.0	0.0
NZ_CP009977.1	gene-PN96_RS04135	gyrA	2625	0	0	0.0	0.0
NZ_CP009977.1	gene-PN96_RS23835	ds-WP_024372911.1	177	0	0	0.0	0.0
NZ_CP009977.1	gene-PN96_RS04140	ds-WP_020335545.1	597	0	0	0.0	0.0
NZ_CP009977.1	gene-PN96_RS04145	ds-WP_014232378.1	1263	0	0	0.0	0.0
NZ_CP009977.1	gene-PN96_RS04150	ds-WP_020335544.1	1401	0	0	0.0	0.0
NZ_CP009977.1	gene-PN96_RS04155	ds-WP_020335543.1	1038	0	0	0.0	0.0
NZ_CP009977.1	gene-PN96_RS04160	ds-WP_024372910.1	1083	0	0	0.0	0.0
NZ_CP009977.1	gene-PN96_RS04165	ds-WP_020335541.1	1542	0	0	0.0	0.0
NZ_CP009977.1	gene-PN96_RS04170	ds-WP_014232373.1	549	0	0	0.0	0.0
NZ_CP009977.1	gene-PN96_RS04175	ds-WP_020335539.1	657	0	0	0.0	0.0
NZ_CP009977.1	gene-PN96_RS04180	ds-WP_020335538.1	681	0	0	0.0	0.0
NZ_CP009977.1	gene-PN96_RS04185	ds-WP_014232370.1	402	0	0	0.0	0.0
NZ_CP009977.1	gene-PN96_RS04190	ds-WP_020335537.1	1089	0	0	0.0	0.0
NZ_CP009977.1	gene-PN96_RS04195	ds-WP_014232368.1	540	0	0	0.0	0.0
NZ_CP009977.1	gene-PN96_RS04200	ds-WP_014232367.1	1287	0	0	0.0	0.0
NZ_CP009977.1	gene-PN96_RS04205	ds-WP_014232366.1	1356	0	0	0.0	0.0
NZ_CP009977.1	gene-PN96_RS04210	ds-WP_020335536.1	639	0	0	0.0	0.0
NZ_CP009977.1	gene-PN96_RS04215	cosR	489	0	0	0.0	0.0
NZ_CP009977.1	gene-PN96_RS04220	ds-WP_020335534.1	1572	0	0	0.0	0.0
NZ_CP009977.1	gene-PN96_RS04225	ds-WP_020335533.1	1884	0	0	0.0	0.0
NZ_CP009977.1	gene-PN96_RS04230	ds-WP_020335530.1	720	0	0	0.0	0.0
NZ_CP009977.1	gene-PN96_RS04235	ds-WP_020335529.1	1890	0	0	0.0	0.0
NZ_CP009977.1	gene-PN96_RS04240	ds-WP_020335528.1	642	0	0	0.0	0.0
NZ_CP009977.1	gene-PN96_RS04245	ds-WP_014232358.1	1191	0	0	0.0	0.0
NZ_CP009977.1	gene-PN96_RS04255	ds-WP_020335526.1	261	0	0	0.0	0.0
NZ_CP009977.1	gene-PN96_RS04260	ds-WP_031334744.1	1398	0	0	0.0	0.0
NZ_CP009977.1	gene-PN96_RS04265	ds-WP_020335524.1	219	0	0	0.0	0.0
NZ_CP009977.1	gene-PN96_RS04270	asnS	1401	0	0	0.0	0.0
NZ_CP009977.1	gene-PN96_RS04275	queD	363	0	0	0.0	0.0
NZ_CP009977.1	gene-PN96_RS04280	ds-WP_014232352.1	1362	0	0	0.0	0.0
NZ_CP009977.1	gene-PN96_RS04285	ds-WP_014232351.1	1254	0	0	0.0	0.0
NZ_CP009977.1	gene-PN96_RS04290	ds-WP_020335522.1	600	0	0	0.0	0.0
NZ_CP009977.1	gene-PN96_RS04295	pabB	1362	0	0	0.0	0.0
NZ_CP009977.1	gene-PN96_RS04300	ds-WP_014232348.1	1518	0	0	0.0	0.0
NZ_CP009977.1	gene-PN96_RS04305	ds-WP_014232347.1	186	0	0	0.0	0.0
NZ_CP009977.1	gene-PN96_RS04310	ds-WP_020335520.1	1377	0	0	0.0	0.0
NZ_CP009977.1	gene-PN96_RS04315	ds-WP_020335519.1	1041	0	0	0.0	0.0
NZ_CP009977.1	gene-PN96_RS04320	tyrR	1545	0	0	0.0	0.0
NZ_CP009977.1	gene-PN96_RS04325	rimJ	585	0	0	0.0	0.0
NZ_CP009977.1	gene-PN96_RS04330	ds-WP_020335515.1	588	0	0	0.0	0.0
NZ_CP009977.1	gene-PN96_RS04335	ds-WP_020335514.1	474	0	0	0.0	0.0
NZ_CP009977.1	gene-PN96_RS23845	ds-WP_152490602.1	240	0	0	0.0	0.0
NZ_CP009977.1	gene-PN96_RS04340	ds-WP_020335513.1	1236	0	0	0.0	0.0
NZ_CP009977.1	gene-PN96_RS04345	ds-WP_020335512.1	231	0	0	0.0	0.0
NZ_CP009977.1	gene-PN96_RS04350	ds-WP_020335511.1	216	0	0	0.0	0.0
NZ_CP009977.1	gene-PN96_RS04355	ds-WP_020335510.1	258	0	0	0.0	0.0
NZ_CP009977.1	gene-PN96_RS04360	ds-WP_020335509.1	213	0	0	0.0	0.0
NZ_CP009977.1	gene-PN96_RS04365	ds-WP_020335508.1	378	0	0	0.0	0.0
NZ_CP009977.1	gene-PN96_RS04370	ds-WP_020335507.1	819	0	0	0.0	0.0
NZ_CP009977.1	gene-PN96_RS04375	ds-WP_020335506.1	393	0	0	0.0	0.0
NZ_CP009977.1	gene-PN96_RS04380	ds-WP_020335505.1	390	0	0	0.0	0.0
NZ_CP009977.1	gene-PN96_RS04385	ds-WP_020335504.1	246	0	0	0.0	0.0
NZ_CP009977.1	gene-PN96_RS04390	ds-WP_020335503.1	864	0	0	0.0	0.0
NZ_CP009977.1	gene-PN96_RS04395	ds-WP_020335502.1	801	0	0	0.0	0.0
NZ_CP009977.1	gene-PN96_RS04400	ds-WP_020335501.1	213	0	0	0.0	0.0
NZ_CP009977.1	gene-PN96_RS04405	ds-WP_020335500.1	510	0	0	0.0	0.0
NZ_CP009977.1	gene-PN96_RS04410	ds-WP_020335499.1	192	0	0	0.0	0.0
NZ_CP009977.1	gene-PN96_RS23850	ds-WP_020335496.1	174	0	0	0.0	0.0
NZ_CP009977.1	gene-PN96_RS04420	ds-WP_020335495.1	216	0	0	0.0	0.0
NZ_CP009977.1	gene-PN96_RS04425	ds-WP_020335494.1	1020	0	0	0.0	0.0
NZ_CP009977.1	gene-PN96_RS04435	ds-WP_020335492.1	195	0	0	0.0	0.0
NZ_CP009977.1	gene-PN96_RS04440	ds-WP_020335491.1	309	0	0	0.0	0.0
NZ_CP009977.1	gene-PN96_RS04445	ds-WP_020335490.1	306	0	0	0.0	0.0
NZ_CP009977.1	gene-PN96_RS04450	ds-WP_020335489.1	972	0	0	0.0	0.0
NZ_CP009977.1	gene-PN96_RS04455	ds-WP_152490601.1	633	0	0	0.0	0.0
NZ_CP009977.1	gene-PN96_RS04460	ds-WP_020335487.1	378	0	0	0.0	0.0
NZ_CP009977.1	gene-PN96_RS04465	ds-WP_020335486.1	273	0	0	0.0	0.0
NZ_CP009977.1	gene-PN96_RS04470	ds-WP_020335485.1	690	0	0	0.0	0.0
NZ_CP009977.1	gene-PN96_RS04475	ds-WP_020335484.1	267	0	0	0.0	0.0
NZ_CP009977.1	gene-PN96_RS04480	ds-WP_020335483.1	495	0	0	0.0	0.0
NZ_CP009977.1	gene-PN96_RS04485	ds-WP_020335482.1	180	0	0	0.0	0.0
NZ_CP009977.1	gene-PN96_RS04490	ds-WP_020335481.1	735	0	0	0.0	0.0
NZ_CP009977.1	gene-PN96_RS04495	ds-WP_152490605.1	486	0	0	0.0	0.0
NZ_CP009977.1	gene-PN96_RS04500	ds-WP_020335478.1	1896	0	0	0.0	0.0
NZ_CP009977.1	gene-PN96_RS04510	ds-WP_020335474.1	1443	0	0	0.0	0.0
NZ_CP009977.1	gene-PN96_RS04515	ds-WP_020335473.1	1824	0	0	0.0	0.0
NZ_CP009977.1	gene-PN96_RS24150	ds-WP_020335472.1	177	0	0	0.0	0.0
NZ_CP009977.1	gene-PN96_RS04520	ds-WP_174522160.1	270	0	0	0.0	0.0
NZ_CP009977.1	gene-PN96_RS04525	ds-WP_020335470.1	423	0	0	0.0	0.0
NZ_CP009977.1	gene-PN96_RS04530	ds-WP_020335469.1	525	0	0	0.0	0.0
NZ_CP009977.1	gene-PN96_RS04535	ds-WP_152490577.1	429	0	0	0.0	0.0
NZ_CP009977.1	gene-PN96_RS04540	ds-WP_020334692.1	270	0	0	0.0	0.0
NZ_CP009977.1	gene-PN96_RS04545	ds-WP_152490576.1	258	0	0	0.0	0.0
NZ_CP009977.1	gene-PN96_RS04550	ds-PN96_RS04550	1953	0	0	0.0	0.0
NZ_CP009977.1	gene-PN96_RS04555	ds-WP_152490575.1	597	0	0	0.0	0.0
NZ_CP009977.1	gene-PN96_RS04560	ds-WP_020334688.1	552	0	0	0.0	0.0
NZ_CP009977.1	gene-PN96_RS04565	ds-WP_020334687.1	4989	0	0	0.0	0.0
NZ_CP009977.1	gene-PN96_RS04570	ds-WP_020334686.1	1695	0	0	0.0	0.0
NZ_CP009977.1	gene-PN96_RS04575	ds-WP_020334685.1	633	0	0	0.0	0.0
NZ_CP009977.1	gene-PN96_RS04580	ds-WP_024372828.1	963	0	0	0.0	0.0
NZ_CP009977.1	gene-PN96_RS04585	ds-WP_076633407.1	138	0	0	0.0	0.0
NZ_CP009977.1	gene-PN96_RS04590	ds-WP_020334683.1	477	0	0	0.0	0.0
NZ_CP009977.1	gene-PN96_RS04595	ds-WP_076633408.1	123	0	0	0.0	0.0
NZ_CP009977.1	gene-PN96_RS04600	ds-WP_020334682.1	603	0	0	0.0	0.0
NZ_CP009977.1	gene-PN96_RS04605	ds-WP_076633409.1	93	0	0	0.0	0.0
NZ_CP009977.1	gene-PN96_RS04610	ds-PN96_RS04610	141	0	0	0.0	0.0
NZ_CP009977.1	gene-PN96_RS04615	ds-WP_076633429.1	90	0	0	0.0	0.0
NZ_CP009977.1	gene-PN96_RS04620	ds-WP_020334679.1	1113	0	0	0.0	0.0
NZ_CP009977.1	gene-PN96_RS04625	ds-PN96_RS04625	93	0	0	0.0	0.0
NZ_CP009977.1	gene-PN96_RS04630	ds-WP_020334678.1	405	0	0	0.0	0.0
NZ_CP009977.1	gene-PN96_RS04635	ds-WP_020334677.1	468	0	0	0.0	0.0
NZ_CP009977.1	gene-PN96_RS04640	ds-WP_020334676.1	408	0	0	0.0	0.0
NZ_CP009977.1	gene-PN96_RS04645	ds-WP_020334675.1	336	0	0	0.0	0.0
NZ_CP009977.1	gene-PN96_RS04650	ds-WP_076633431.1	102	0	0	0.0	0.0
NZ_CP009977.1	gene-PN96_RS04660	ds-WP_020334673.1	2937	0	0	0.0	0.0
NZ_CP009977.1	gene-PN96_RS04665	ds-WP_020334672.1	522	0	0	0.0	0.0
NZ_CP009977.1	gene-PN96_RS04670	ds-WP_020334671.1	297	0	0	0.0	0.0
NZ_CP009977.1	gene-PN96_RS04675	ds-WP_014232122.1	639	0	0	0.0	0.0
NZ_CP009977.1	gene-PN96_RS04680	ds-WP_020334670.1	1203	0	0	0.0	0.0
NZ_CP009977.1	gene-PN96_RS04685	ds-WP_020334669.1	1092	0	0	0.0	0.0
NZ_CP009977.1	gene-PN96_RS04690	ds-WP_020334666.1	1431	0	0	0.0	0.0
NZ_CP009977.1	gene-PN96_RS04695	ds-WP_020334665.1	1116	0	0	0.0	0.0
NZ_CP009977.1	gene-PN96_RS04700	ds-WP_020334664.1	714	0	0	0.0	0.0
NZ_CP009977.1	gene-PN96_RS04705	ds-WP_020334663.1	1350	0	0	0.0	0.0
NZ_CP009977.1	gene-PN96_RS04710	ds-WP_020334662.1	1428	0	0	0.0	0.0
NZ_CP009977.1	gene-PN96_RS04715	ds-WP_020334661.1	1182	0	0	0.0	0.0
NZ_CP009977.1	gene-PN96_RS04720	ds-WP_024373083.1	1206	0	0	0.0	0.0
NZ_CP009977.1	gene-PN96_RS04725	ds-WP_020334659.1	1056	0	0	0.0	0.0
NZ_CP009977.1	gene-PN96_RS04730	ds-WP_014232111.1	1461	0	0	0.0	0.0
NZ_CP009977.1	gene-PN96_RS04735	ds-WP_020334657.1	2313	0	0	0.0	0.0
NZ_CP009977.1	gene-PN96_RS04740	ds-WP_024373082.1	801	0	0	0.0	0.0
NZ_CP009977.1	gene-PN96_RS04745	ds-WP_020334295.1	696	0	0	0.0	0.0
NZ_CP009977.1	gene-PN96_RS04750	ds-WP_020334294.1	2094	0	0	0.0	0.0
NZ_CP009977.1	gene-PN96_RS04755	ds-WP_020334293.1	831	0	0	0.0	0.0
NZ_CP009977.1	gene-PN96_RS04760	ds-WP_014232105.1	321	0	0	0.0	0.0
NZ_CP009977.1	gene-PN96_RS04765	ds-WP_020334292.1	852	0	0	0.0	0.0
NZ_CP009977.1	gene-PN96_RS04770	ds-WP_020334290.1	888	0	0	0.0	0.0
NZ_CP009977.1	gene-PN96_RS04775	grxB	651	0	0	0.0	0.0
NZ_CP009977.1	gene-PN96_RS04780	ds-WP_014232094.1	843	0	0	0.0	0.0
NZ_CP009977.1	gene-PN96_RS04785	ds-WP_020334287.1	741	0	0	0.0	0.0
NZ_CP009977.1	gene-PN96_RS04790	iolC	1908	0	0	0.0	0.0
NZ_CP009977.1	gene-PN96_RS04795	iolD	1932	0	0	0.0	0.0
NZ_CP009977.1	gene-PN96_RS04800	adhE	2697	510	510	18.909899888765295	18.909899888765295
NZ_CP009977.1	gene-PN96_RS04805	iolC	1908	0	0	0.0	0.0
NZ_CP009977.1	gene-PN96_RS04810	ds-WP_020336448.1	939	0	0	0.0	0.0
NZ_CP009977.1	gene-PN96_RS04815	ds-WP_020336447.1	1017	0	0	0.0	0.0
NZ_CP009977.1	gene-PN96_RS04820	ds-WP_020336446.1	906	0	0	0.0	0.0
NZ_CP009977.1	gene-PN96_RS04825	ds-WP_020336445.1	1476	0	0	0.0	0.0
NZ_CP009977.1	gene-PN96_RS04830	ds-WP_020336444.1	1023	0	0	0.0	0.0
NZ_CP009977.1	gene-PN96_RS04835	iolB	825	0	0	0.0	0.0
NZ_CP009977.1	gene-PN96_RS04840	ds-WP_020336443.1	456	0	0	0.0	0.0
NZ_CP009977.1	gene-PN96_RS04845	ds-WP_024373073.1	1380	0	0	0.0	0.0
NZ_CP009977.1	gene-PN96_RS04850	ds-WP_014232080.1	1170	0	0	0.0	0.0
NZ_CP009977.1	gene-PN96_RS24155	ds-WP_020336441.1	165	0	0	0.0	0.0
NZ_CP009977.1	gene-PN96_RS24160	ds-WP_020336440.1	165	0	0	0.0	0.0
NZ_CP009977.1	gene-PN96_RS04855	ds-WP_020336439.1	219	0	0	0.0	0.0
NZ_CP009977.1	gene-PN96_RS04860	ds-WP_020336438.1	1515	0	0	0.0	0.0
NZ_CP009977.1	gene-PN96_RS04870	ds-WP_020336436.1	480	0	0	0.0	0.0
NZ_CP009977.1	gene-PN96_RS04875	ds-WP_020336434.1	1194	0	0	0.0	0.0
NZ_CP009977.1	gene-PN96_RS04880	ds-WP_014232074.1	663	0	0	0.0	0.0
NZ_CP009977.1	gene-PN96_RS04885	ds-WP_020336433.1	2667	0	0	0.0	0.0
NZ_CP009977.1	gene-PN96_RS04895	ds-WP_020336430.1	540	0	0	0.0	0.0
NZ_CP009977.1	gene-PN96_RS04900	ds-WP_014232050.1	381	0	0	0.0	0.0
NZ_CP009977.1	gene-PN96_RS04905	ds-WP_014232049.1	240	0	0	0.0	0.0
NZ_CP009977.1	gene-PN96_RS04910	ds-WP_014232048.1	291	0	0	0.0	0.0
NZ_CP009977.1	gene-PN96_RS04915	ds-WP_020336428.1	555	0	0	0.0	0.0
NZ_CP009977.1	gene-PN96_RS04920	ds-WP_020336427.1	453	0	0	0.0	0.0
NZ_CP009977.1	gene-PN96_RS04925	ds-WP_020336426.1	579	0	0	0.0	0.0
NZ_CP009977.1	gene-PN96_RS04930	ds-PN96_RS04930	696	0	0	0.0	0.0
NZ_CP009977.1	gene-PN96_RS04935	ds-WP_020336423.1	462	0	0	0.0	0.0
NZ_CP009977.1	gene-PN96_RS04940	ds-WP_020336422.1	438	0	0	0.0	0.0
NZ_CP009977.1	gene-PN96_RS04945	ds-WP_020336420.1	519	0	0	0.0	0.0
NZ_CP009977.1	gene-PN96_RS04950	ds-WP_020336419.1	540	0	0	0.0	0.0
NZ_CP009977.1	gene-PN96_RS04955	ds-WP_020336418.1	351	0	0	0.0	0.0
NZ_CP009977.1	gene-PN96_RS04960	ds-WP_014232038.1	417	0	0	0.0	0.0
NZ_CP009977.1	gene-PN96_RS04965	ds-WP_020336417.1	618	0	0	0.0	0.0
NZ_CP009977.1	gene-PN96_RS04970	ds-WP_020336416.1	363	0	0	0.0	0.0
NZ_CP009977.1	gene-PN96_RS04975	ds-WP_020336415.1	426	0	0	0.0	0.0
NZ_CP009977.1	gene-PN96_RS04980	ds-WP_020336414.1	315	0	0	0.0	0.0
NZ_CP009977.1	gene-PN96_RS04985	ds-WP_020336413.1	717	0	0	0.0	0.0
NZ_CP009977.1	gene-PN96_RS04990	ds-WP_020336412.1	651	0	0	0.0	0.0
NZ_CP009977.1	gene-PN96_RS04995	ds-WP_020336411.1	330	0	0	0.0	0.0
NZ_CP009977.1	gene-PN96_RS05000	ds-WP_020336410.1	414	0	0	0.0	0.0
NZ_CP009977.1	gene-PN96_RS05005	ds-WP_020336409.1	909	0	0	0.0	0.0
NZ_CP009977.1	gene-PN96_RS05010	ds-WP_020336408.1	1023	0	0	0.0	0.0
NZ_CP009977.1	gene-PN96_RS05015	ds-WP_020336407.1	1149	0	0	0.0	0.0
NZ_CP009977.1	gene-PN96_RS05020	ds-WP_020336406.1	1086	0	0	0.0	0.0
NZ_CP009977.1	gene-PN96_RS05025	ds-WP_020336404.1	735	0	0	0.0	0.0
NZ_CP009977.1	gene-PN96_RS05030	ds-WP_024373075.1	930	0	0	0.0	0.0
NZ_CP009977.1	gene-PN96_RS05035	ds-WP_020336401.1	201	0	0	0.0	0.0
NZ_CP009977.1	gene-PN96_RS05040	ds-WP_020336400.1	1716	0	0	0.0	0.0
NZ_CP009977.1	gene-PN96_RS05050	ds-WP_014232028.1	555	0	0	0.0	0.0
NZ_CP009977.1	gene-PN96_RS05055	ds-WP_014232027.1	1476	0	0	0.0	0.0
NZ_CP009977.1	gene-PN96_RS05060	ds-WP_020336398.1	1344	0	0	0.0	0.0
NZ_CP009977.1	gene-PN96_RS05065	ds-WP_014232025.1	747	0	0	0.0	0.0
NZ_CP009977.1	gene-PN96_RS05070	puuR	558	0	0	0.0	0.0
NZ_CP009977.1	gene-PN96_RS05075	ds-WP_020336397.1	1485	0	0	0.0	0.0
NZ_CP009977.1	gene-PN96_RS05080	ds-WP_020336396.1	1278	0	0	0.0	0.0
NZ_CP009977.1	gene-PN96_RS05085	aguB	867	0	0	0.0	0.0
NZ_CP009977.1	gene-PN96_RS05090	aguA	1083	0	0	0.0	0.0
NZ_CP009977.1	gene-PN96_RS05095	ds-WP_020336395.1	1428	0	0	0.0	0.0
NZ_CP009977.1	gene-PN96_RS05100	gabT	1272	0	0	0.0	0.0
NZ_CP009977.1	gene-PN96_RS05105	ds-WP_020336393.1	867	0	0	0.0	0.0
NZ_CP009977.1	gene-PN96_RS05110	ds-WP_020336392.1	483	0	0	0.0	0.0
NZ_CP009977.1	gene-PN96_RS05115	ds-WP_020336391.1	357	0	0	0.0	0.0
NZ_CP009977.1	gene-PN96_RS05120	ds-WP_020336390.1	435	0	0	0.0	0.0
NZ_CP009977.1	gene-PN96_RS05125	ds-WP_020336389.1	327	0	0	0.0	0.0
NZ_CP009977.1	gene-PN96_RS05130	ds-WP_020336388.1	1092	0	0	0.0	0.0
NZ_CP009977.1	gene-PN96_RS05135	ds-WP_020336387.1	477	0	0	0.0	0.0
NZ_CP009977.1	gene-PN96_RS05140	ds-WP_020336386.1	3165	0	0	0.0	0.0
NZ_CP009977.1	gene-PN96_RS05145	pilW	723	0	0	0.0	0.0
NZ_CP009977.1	gene-PN96_RS05150	metA	942	0	0	0.0	0.0
NZ_CP009977.1	gene-PN96_RS05155	ds-WP_014232007.1	357	0	0	0.0	0.0
NZ_CP009977.1	gene-PN96_RS05160	lpxL	951	0	0	0.0	0.0
NZ_CP009977.1	gene-PN96_RS05165	ds-WP_014232005.1	201	0	0	0.0	0.0
NZ_CP009977.1	gene-PN96_RS05170	ds-WP_020336382.1	867	0	0	0.0	0.0
NZ_CP009977.1	gene-PN96_RS05175	ds-WP_020336381.1	2052	0	0	0.0	0.0
NZ_CP009977.1	gene-PN96_RS05180	ds-WP_020336380.1	963	0	0	0.0	0.0
NZ_CP009977.1	gene-PN96_RS05185	ds-WP_020336379.1	1482	0	0	0.0	0.0
NZ_CP009977.1	gene-PN96_RS05190	ds-WP_024373076.1	636	0	0	0.0	0.0
NZ_CP009977.1	gene-PN96_RS05195	ds-WP_020336377.1	1002	0	0	0.0	0.0
NZ_CP009977.1	gene-PN96_RS05200	ds-WP_024373077.1	762	0	0	0.0	0.0
NZ_CP009977.1	gene-PN96_RS05205	ds-WP_020336375.1	1014	0	0	0.0	0.0
NZ_CP009977.1	gene-PN96_RS05210	ds-WP_020336373.1	1374	0	0	0.0	0.0
NZ_CP009977.1	gene-PN96_RS05215	ds-WP_020336371.1	660	0	0	0.0	0.0
NZ_CP009977.1	gene-PN96_RS05220	ds-WP_020336370.1	972	0	0	0.0	0.0
NZ_CP009977.1	gene-PN96_RS05225	ds-WP_014231979.1	2646	0	0	0.0	0.0
NZ_CP009977.1	gene-PN96_RS23855	ds-WP_014231978.1	159	0	0	0.0	0.0
NZ_CP009977.1	gene-PN96_RS05230	ds-WP_020336369.1	735	0	0	0.0	0.0
NZ_CP009977.1	gene-PN96_RS05235	ds-WP_014231976.1	384	0	0	0.0	0.0
NZ_CP009977.1	gene-PN96_RS05240	ds-WP_020336368.1	1941	0	0	0.0	0.0
NZ_CP009977.1	gene-PN96_RS05245	ds-WP_020336367.1	1413	0	0	0.0	0.0
NZ_CP009977.1	gene-PN96_RS05250	ds-WP_014231973.1	657	0	0	0.0	0.0
NZ_CP009977.1	gene-PN96_RS05255	ds-WP_020336366.1	636	0	0	0.0	0.0
NZ_CP009977.1	gene-PN96_RS05260	ds-WP_020336365.1	795	0	0	0.0	0.0
NZ_CP009977.1	gene-PN96_RS05265	ds-WP_020336364.1	684	0	0	0.0	0.0
NZ_CP009977.1	gene-PN96_RS05270	ds-WP_020336363.1	1536	0	0	0.0	0.0
NZ_CP009977.1	gene-PN96_RS05275	ds-WP_020336362.1	612	0	0	0.0	0.0
NZ_CP009977.1	gene-PN96_RS05280	proX	1008	0	0	0.0	0.0
NZ_CP009977.1	gene-PN96_RS05285	proW	1080	0	0	0.0	0.0
NZ_CP009977.1	gene-PN96_RS05290	proV	1188	0	0	0.0	0.0
NZ_CP009977.1	gene-PN96_RS05295	ectA	534	0	0	0.0	0.0
NZ_CP009977.1	gene-PN96_RS05300	ectB	1266	0	0	0.0	0.0
NZ_CP009977.1	gene-PN96_RS05305	ds-WP_020336355.1	387	0	0	0.0	0.0
NZ_CP009977.1	gene-PN96_RS05310	ds-WP_014231961.1	1425	0	0	0.0	0.0
NZ_CP009977.1	gene-PN96_RS05315	ds-WP_020336354.1	1152	0	0	0.0	0.0
NZ_CP009977.1	gene-PN96_RS05320	ds-WP_020336353.1	1167	0	0	0.0	0.0
NZ_CP009977.1	gene-PN96_RS05325	ds-WP_020336352.1	981	0	0	0.0	0.0
NZ_CP009977.1	gene-PN96_RS05330	ds-WP_020336351.1	1416	0	0	0.0	0.0
NZ_CP009977.1	gene-PN96_RS05335	ds-WP_014231956.1	228	0	0	0.0	0.0
NZ_CP009977.1	gene-PN96_RS05340	ds-WP_020336350.1	1620	0	0	0.0	0.0
NZ_CP009977.1	gene-PN96_RS05345	ds-WP_020336349.1	687	0	0	0.0	0.0
NZ_CP009977.1	gene-PN96_RS05350	ds-WP_020336348.1	2136	0	0	0.0	0.0
NZ_CP009977.1	gene-PN96_RS05355	ds-WP_020336347.1	945	0	0	0.0	0.0
NZ_CP009977.1	gene-PN96_RS05360	zwf	1503	0	0	0.0	0.0
NZ_CP009977.1	gene-PN96_RS05365	pgl	720	0	0	0.0	0.0
NZ_CP009977.1	gene-PN96_RS05370	gnd	1449	24	24	1.6563146997929608	1.6563146997929608
NZ_CP009977.1	gene-PN96_RS05375	ds-WP_014231948.1	204	0	0	0.0	0.0
NZ_CP009977.1	gene-PN96_RS24165	ds-WP_014231947.1	138	0	0	0.0	0.0
NZ_CP009977.1	gene-PN96_RS05380	ds-WP_020336346.1	1758	0	0	0.0	0.0
NZ_CP009977.1	gene-PN96_RS05385	ds-WP_014231945.1	1521	0	0	0.0	0.0
NZ_CP009977.1	gene-PN96_RS05390	ds-WP_014231944.1	972	0	0	0.0	0.0
NZ_CP009977.1	gene-PN96_RS05395	ds-WP_020336345.1	771	0	0	0.0	0.0
NZ_CP009977.1	gene-PN96_RS05400	ds-WP_020336344.1	1527	0	0	0.0	0.0
NZ_CP009977.1	gene-PN96_RS05405	ds-WP_020336343.1	495	0	0	0.0	0.0
NZ_CP009977.1	gene-PN96_RS05410	ds-WP_014231940.1	972	0	0	0.0	0.0
NZ_CP009977.1	gene-PN96_RS05415	ds-WP_020336342.1	399	0	0	0.0	0.0
NZ_CP009977.1	gene-PN96_RS05420	ds-WP_014231938.1	720	0	0	0.0	0.0
NZ_CP009977.1	gene-PN96_RS05425	prpB	897	0	0	0.0	0.0
NZ_CP009977.1	gene-PN96_RS05430	prpC	1143	0	0	0.0	0.0
NZ_CP009977.1	gene-PN96_RS05435	acnD	2592	0	0	0.0	0.0
NZ_CP009977.1	gene-PN96_RS05440	prpF	1197	0	0	0.0	0.0
NZ_CP009977.1	gene-PN96_RS05445	ds-WP_020336337.1	1878	0	0	0.0	0.0
NZ_CP009977.1	gene-PN96_RS05450	ds-WP_020336336.1	477	0	0	0.0	0.0
NZ_CP009977.1	gene-PN96_RS05455	ds-WP_024372960.1	1452	0	0	0.0	0.0
NZ_CP009977.1	gene-PN96_RS05460	ds-WP_020336334.1	2157	0	0	0.0	0.0
NZ_CP009977.1	gene-PN96_RS05465	ds-WP_024372961.1	957	0	0	0.0	0.0
NZ_CP009977.1	gene-PN96_RS05470	ds-WP_020336332.1	1131	0	0	0.0	0.0
NZ_CP009977.1	gene-PN96_RS05475	ds-WP_020336331.1	1938	0	0	0.0	0.0
NZ_CP009977.1	gene-PN96_RS05480	ds-WP_020336330.1	357	0	0	0.0	0.0
NZ_CP009977.1	gene-PN96_RS05490	ds-WP_020336328.1	486	0	0	0.0	0.0
NZ_CP009977.1	gene-PN96_RS05495	ds-WP_024372962.1	477	0	0	0.0	0.0
NZ_CP009977.1	gene-PN96_RS05500	ds-WP_020336325.1	561	0	0	0.0	0.0
NZ_CP009977.1	gene-PN96_RS05505	ds-WP_020336323.1	483	0	0	0.0	0.0
NZ_CP009977.1	gene-PN96_RS05510	ds-WP_014231921.1	810	0	0	0.0	0.0
NZ_CP009977.1	gene-PN96_RS05515	queE	651	0	0	0.0	0.0
NZ_CP009977.1	gene-PN96_RS05520	queC	696	0	0	0.0	0.0
NZ_CP009977.1	gene-PN96_RS05525	ds-WP_014231918.1	1962	0	0	0.0	0.0
NZ_CP009977.1	gene-PN96_RS05530	ds-WP_014231917.1	354	0	0	0.0	0.0
NZ_CP009977.1	gene-PN96_RS05535	ds-WP_014231916.1	621	0	0	0.0	0.0
NZ_CP009977.1	gene-PN96_RS05540	ds-WP_024372964.1	1317	0	0	0.0	0.0
NZ_CP009977.1	gene-PN96_RS05545	ds-WP_155521824.1	9855	692	692	7.02181633688483	7.02181633688483
NZ_CP009977.1	gene-PN96_RS05550	ds-WP_014231914.1	1194	0	0	0.0	0.0
NZ_CP009977.1	gene-PN96_RS05555	yccX	273	0	0	0.0	0.0
NZ_CP009977.1	gene-PN96_RS05560	ds-WP_014231912.1	330	0	0	0.0	0.0
NZ_CP009977.1	gene-PN96_RS05565	ds-WP_020333317.1	375	0	0	0.0	0.0
NZ_CP009977.1	gene-PN96_RS05570	ds-WP_014231910.1	663	0	0	0.0	0.0
NZ_CP009977.1	gene-PN96_RS05575	ds-WP_020333316.1	750	0	0	0.0	0.0
NZ_CP009977.1	gene-PN96_RS05580	ds-WP_020333315.1	1098	0	0	0.0	0.0
NZ_CP009977.1	gene-PN96_RS05585	ds-WP_014231907.1	1206	0	0	0.0	0.0
NZ_CP009977.1	gene-PN96_RS05590	ds-WP_020333314.1	1029	0	0	0.0	0.0
NZ_CP009977.1	gene-PN96_RS05600	ds-WP_020333312.1	921	0	0	0.0	0.0
NZ_CP009977.1	gene-PN96_RS05605	ds-WP_014231903.1	483	0	0	0.0	0.0
NZ_CP009977.1	gene-PN96_RS05610	ds-WP_020333311.1	1053	0	0	0.0	0.0
NZ_CP009977.1	gene-PN96_RS05615	ds-WP_014231901.1	498	0	0	0.0	0.0
NZ_CP009977.1	gene-PN96_RS05620	ds-WP_020333309.1	1353	0	0	0.0	0.0
NZ_CP009977.1	gene-PN96_RS05625	ds-WP_014231899.1	834	0	0	0.0	0.0
NZ_CP009977.1	gene-PN96_RS05630	rsmF	1437	0	0	0.0	0.0
NZ_CP009977.1	gene-PN96_RS05635	ds-WP_020333307.1	2649	0	0	0.0	0.0
NZ_CP009977.1	gene-PN96_RS05640	ds-WP_020333306.1	1248	0	0	0.0	0.0
NZ_CP009977.1	gene-PN96_RS05645	ds-WP_020333305.1	1797	0	0	0.0	0.0
NZ_CP009977.1	gene-PN96_RS05650	ds-WP_014231894.1	474	0	0	0.0	0.0
NZ_CP009977.1	gene-PN96_RS05655	proQ	627	0	0	0.0	0.0
NZ_CP009977.1	gene-PN96_RS05660	prc	2007	0	0	0.0	0.0
NZ_CP009977.1	gene-PN96_RS05665	ds-WP_014231891.1	666	0	0	0.0	0.0
NZ_CP009977.1	gene-PN96_RS05670	pepN	2607	0	0	0.0	0.0
NZ_CP009977.1	gene-PN96_RS05675	ds-WP_014231889.1	219	0	0	0.0	0.0
NZ_CP009977.1	gene-PN96_RS05680	ds-WP_014231888.1	4842	0	0	0.0	0.0
NZ_CP009977.1	gene-PN96_RS05685	pyrD	1011	0	0	0.0	0.0
NZ_CP009977.1	gene-PN96_RS05690	ds-WP_014231886.1	543	0	0	0.0	0.0
NZ_CP009977.1	gene-PN96_RS05695	rlmKL	2124	0	0	0.0	0.0
NZ_CP009977.1	gene-PN96_RS05700	ds-WP_014231884.1	243	0	0	0.0	0.0
NZ_CP009977.1	gene-PN96_RS05705	ds-WP_014231883.1	1920	0	0	0.0	0.0
NZ_CP009977.1	gene-PN96_RS05710	ds-WP_020333303.1	1722	0	0	0.0	0.0
NZ_CP009977.1	gene-PN96_RS05715	rmf	174	0	0	0.0	0.0
NZ_CP009977.1	gene-PN96_RS05720	fabA	519	0	0	0.0	0.0
NZ_CP009977.1	gene-PN96_RS05725	ds-WP_020333302.1	1641	0	0	0.0	0.0
NZ_CP009977.1	gene-PN96_RS05730	matP	450	0	0	0.0	0.0
NZ_CP009977.1	gene-PN96_RS05735	ds-WP_014231877.1	312	0	0	0.0	0.0
NZ_CP009977.1	gene-PN96_RS05740	ds-WP_020333300.1	321	0	0	0.0	0.0
NZ_CP009977.1	gene-PN96_RS05745	ds-WP_020333298.1	570	0	0	0.0	0.0
NZ_CP009977.1	gene-PN96_RS05755	ds-WP_020333296.1	477	0	0	0.0	0.0
NZ_CP009977.1	gene-PN96_RS05760	ds-WP_020333295.1	471	0	0	0.0	0.0
NZ_CP009977.1	gene-PN96_RS05765	ds-WP_020333294.1	378	0	0	0.0	0.0
NZ_CP009977.1	gene-PN96_RS05770	ds-WP_020333293.1	408	0	0	0.0	0.0
NZ_CP009977.1	gene-PN96_RS05775	ds-WP_020333292.1	825	0	0	0.0	0.0
NZ_CP009977.1	gene-PN96_RS05780	ds-WP_020333291.1	438	0	0	0.0	0.0
NZ_CP009977.1	gene-PN96_RS05790	ds-WP_076633433.1	99	0	0	0.0	0.0
NZ_CP009977.1	gene-PN96_RS05800	ds-WP_020333290.1	1731	0	0	0.0	0.0
NZ_CP009977.1	gene-PN96_RS05805	ds-WP_020333289.1	1182	0	0	0.0	0.0
NZ_CP009977.1	gene-PN96_RS05810	ds-WP_020333288.1	357	0	0	0.0	0.0
NZ_CP009977.1	gene-PN96_RS05815	ccoN	1428	0	0	0.0	0.0
NZ_CP009977.1	gene-PN96_RS05820	ccoO	621	0	0	0.0	0.0
NZ_CP009977.1	gene-PN96_RS05825	ds-WP_014231840.1	174	0	0	0.0	0.0
NZ_CP009977.1	gene-PN96_RS05830	ccoP	975	0	0	0.0	0.0
NZ_CP009977.1	gene-PN96_RS05835	ds-WP_014231838.1	477	0	0	0.0	0.0
NZ_CP009977.1	gene-PN96_RS05840	cadA	2364	0	0	0.0	0.0
NZ_CP009977.1	gene-PN96_RS05845	ccoS	165	0	0	0.0	0.0
NZ_CP009977.1	gene-PN96_RS05850	ds-WP_024372679.1	678	0	0	0.0	0.0
NZ_CP009977.1	gene-PN96_RS05855	ds-WP_014231834.1	747	0	0	0.0	0.0
NZ_CP009977.1	gene-PN96_RS05860	uspE	948	0	0	0.0	0.0
NZ_CP009977.1	gene-PN96_RS05865	ttcA	894	0	0	0.0	0.0
NZ_CP009977.1	gene-PN96_RS05870	ds-WP_020333280.1	660	0	0	0.0	0.0
NZ_CP009977.1	gene-PN96_RS05875	ds-WP_020333278.1	801	0	0	0.0	0.0
NZ_CP009977.1	gene-PN96_RS05880	potA	1134	0	0	0.0	0.0
NZ_CP009977.1	gene-PN96_RS05885	potB	861	0	0	0.0	0.0
NZ_CP009977.1	gene-PN96_RS05890	potC	771	0	0	0.0	0.0
NZ_CP009977.1	gene-PN96_RS05895	ds-WP_020333275.1	1032	0	0	0.0	0.0
NZ_CP009977.1	gene-PN96_RS05900	ds-WP_014231825.1	1038	0	0	0.0	0.0
NZ_CP009977.1	gene-PN96_RS05905	cobB	723	0	0	0.0	0.0
NZ_CP009977.1	gene-PN96_RS24170	ds-WP_014231823.1	177	0	0	0.0	0.0
NZ_CP009977.1	gene-PN96_RS05910	ds-WP_020333273.1	1221	0	0	0.0	0.0
NZ_CP009977.1	gene-PN96_RS05915	ds-WP_020333272.1	1419	0	0	0.0	0.0
NZ_CP009977.1	gene-PN96_RS05920	ds-WP_161624421.1	882	0	0	0.0	0.0
NZ_CP009977.1	gene-PN96_RS05925	ds-WP_020333270.1	615	0	0	0.0	0.0
NZ_CP009977.1	gene-PN96_RS05930	ds-WP_020333269.1	417	0	0	0.0	0.0
NZ_CP009977.1	gene-PN96_RS05935	ds-WP_014231816.1	1053	0	0	0.0	0.0
NZ_CP009977.1	gene-PN96_RS05940	fdh3B	609	0	0	0.0	0.0
NZ_CP009977.1	gene-PN96_RS05945	ds-WP_014231814.1	2856	0	0	0.0	0.0
NZ_CP009977.1	gene-PN96_RS05950	ds-WP_020333268.1	201	0	0	0.0	0.0
NZ_CP009977.1	gene-PN96_RS05955	ds-WP_014231812.1	627	0	0	0.0	0.0
NZ_CP009977.1	gene-PN96_RS05960	ds-WP_014231811.1	1662	0	0	0.0	0.0
NZ_CP009977.1	gene-PN96_RS05965	ds-WP_020333265.1	615	0	0	0.0	0.0
NZ_CP009977.1	gene-PN96_RS05970	ds-WP_014231809.1	468	0	0	0.0	0.0
NZ_CP009977.1	gene-PN96_RS05975	ds-WP_020333264.1	831	0	0	0.0	0.0
NZ_CP009977.1	gene-PN96_RS05980	ds-WP_014231806.1	1593	0	0	0.0	0.0
NZ_CP009977.1	gene-PN96_RS05985	ds-WP_020333263.1	2043	0	0	0.0	0.0
NZ_CP009977.1	gene-PN96_RS05990	ds-WP_020333262.1	1452	0	0	0.0	0.0
NZ_CP009977.1	gene-PN96_RS05995	ds-WP_014231803.1	819	0	0	0.0	0.0
NZ_CP009977.1	gene-PN96_RS06000	ds-WP_014231802.1	699	0	0	0.0	0.0
NZ_CP009977.1	gene-PN96_RS06005	ds-WP_020333261.1	720	0	0	0.0	0.0
NZ_CP009977.1	gene-PN96_RS06010	mobA	588	0	0	0.0	0.0
NZ_CP009977.1	gene-PN96_RS06015	ds-WP_020333259.1	1779	0	0	0.0	0.0
NZ_CP009977.1	gene-PN96_RS06020	ds-WP_014231798.1	267	0	0	0.0	0.0
NZ_CP009977.1	gene-PN96_RS06025	ds-WP_152490537.1	492	0	0	0.0	0.0
NZ_CP009977.1	gene-PN96_RS06030	nagK	909	0	0	0.0	0.0
NZ_CP009977.1	gene-PN96_RS06035	ds-WP_024372674.1	750	0	0	0.0	0.0
NZ_CP009977.1	gene-PN96_RS06040	ds-WP_024372673.1	819	0	0	0.0	0.0
NZ_CP009977.1	gene-PN96_RS06045	ds-WP_014231793.1	381	0	0	0.0	0.0
NZ_CP009977.1	gene-PN96_RS06055	ds-WP_020333255.1	2007	0	0	0.0	0.0
NZ_CP009977.1	gene-PN96_RS06060	ds-WP_024372672.1	492	0	0	0.0	0.0
NZ_CP009977.1	gene-PN96_RS06065	ds-WP_014231790.1	345	0	0	0.0	0.0
NZ_CP009977.1	gene-PN96_RS06070	ds-WP_020333253.1	963	0	0	0.0	0.0
NZ_CP009977.1	gene-PN96_RS06075	ds-WP_024372671.1	975	0	0	0.0	0.0
NZ_CP009977.1	gene-PN96_RS06080	ds-WP_014231787.1	867	0	0	0.0	0.0
NZ_CP009977.1	gene-PN96_RS06085	ds-WP_014231786.1	195	0	0	0.0	0.0
NZ_CP009977.1	gene-PN96_RS06090	ds-WP_020333251.1	612	0	0	0.0	0.0
NZ_CP009977.1	gene-PN96_RS06095	ds-WP_020333250.1	1371	0	0	0.0	0.0
NZ_CP009977.1	gene-PN96_RS06100	ds-WP_020333249.1	1008	0	0	0.0	0.0
NZ_CP009977.1	gene-PN96_RS06105	ds-WP_020333248.1	843	0	0	0.0	0.0
NZ_CP009977.1	gene-PN96_RS06110	ds-WP_014231781.1	390	0	0	0.0	0.0
NZ_CP009977.1	gene-PN96_RS06115	ds-WP_020333247.1	1584	0	0	0.0	0.0
NZ_CP009977.1	gene-PN96_RS06120	ds-WP_014231779.1	516	0	0	0.0	0.0
NZ_CP009977.1	gene-PN96_RS06125	ds-WP_014231778.1	480	0	0	0.0	0.0
NZ_CP009977.1	gene-PN96_RS06130	hrpA	3972	0	0	0.0	0.0
NZ_CP009977.1	gene-PN96_RS06135	ds-WP_014231776.1	585	0	0	0.0	0.0
NZ_CP009977.1	gene-PN96_RS06140	ds-WP_024372670.1	405	0	0	0.0	0.0
NZ_CP009977.1	gene-PN96_RS06145	ds-WP_014231774.1	345	0	0	0.0	0.0
NZ_CP009977.1	gene-PN96_RS06150	ds-WP_020333243.1	1941	0	0	0.0	0.0
NZ_CP009977.1	gene-PN96_RS06155	ds-WP_020333242.1	441	0	0	0.0	0.0
NZ_CP009977.1	gene-PN96_RS06160	ds-WP_014231771.1	531	0	0	0.0	0.0
NZ_CP009977.1	gene-PN96_RS06165	ds-WP_014231770.1	633	0	0	0.0	0.0
NZ_CP009977.1	gene-PN96_RS06170	ds-WP_020333241.1	1965	0	0	0.0	0.0
NZ_CP009977.1	gene-PN96_RS06175	ds-WP_020333240.1	2823	0	0	0.0	0.0
NZ_CP009977.1	gene-PN96_RS06180	ds-WP_014231767.1	195	0	0	0.0	0.0
NZ_CP009977.1	gene-PN96_RS06185	ds-WP_020333239.1	687	0	0	0.0	0.0
NZ_CP009977.1	gene-PN96_RS06190	ds-WP_020333238.1	1743	0	0	0.0	0.0
NZ_CP009977.1	gene-PN96_RS06195	ds-WP_020333237.1	1779	0	0	0.0	0.0
NZ_CP009977.1	gene-PN96_RS06200	ds-WP_014231757.1	549	0	0	0.0	0.0
NZ_CP009977.1	gene-PN96_RS06205	ds-WP_020333235.1	219	0	0	0.0	0.0
NZ_CP009977.1	gene-PN96_RS06210	ds-WP_020333234.1	1116	0	0	0.0	0.0
NZ_CP009977.1	gene-PN96_RS06215	ds-WP_014231754.1	1206	0	0	0.0	0.0
NZ_CP009977.1	gene-PN96_RS06220	ds-WP_020333233.1	603	0	0	0.0	0.0
NZ_CP009977.1	gene-PN96_RS06225	ds-WP_020333232.1	939	0	0	0.0	0.0
NZ_CP009977.1	gene-PN96_RS06230	ds-WP_020333231.1	474	0	0	0.0	0.0
NZ_CP009977.1	gene-PN96_RS06235	ds-WP_020333230.1	1338	0	0	0.0	0.0
NZ_CP009977.1	gene-PN96_RS06240	ds-WP_014231749.1	1419	0	0	0.0	0.0
NZ_CP009977.1	gene-PN96_RS06245	ds-WP_020333229.1	531	0	0	0.0	0.0
NZ_CP009977.1	gene-PN96_RS06250	ureG	642	0	0	0.0	0.0
NZ_CP009977.1	gene-PN96_RS06255	ds-WP_020333228.1	663	0	0	0.0	0.0
NZ_CP009977.1	gene-PN96_RS06260	ureE	489	0	0	0.0	0.0
NZ_CP009977.1	gene-PN96_RS06265	ureC	1707	0	0	0.0	0.0
NZ_CP009977.1	gene-PN96_RS06270	ds-WP_014231743.1	306	0	0	0.0	0.0
NZ_CP009977.1	gene-PN96_RS06275	ureA	303	0	0	0.0	0.0
NZ_CP009977.1	gene-PN96_RS06280	ds-WP_020333225.1	858	0	0	0.0	0.0
NZ_CP009977.1	gene-PN96_RS06285	urtE	696	0	0	0.0	0.0
NZ_CP009977.1	gene-PN96_RS06290	urtD	837	0	0	0.0	0.0
NZ_CP009977.1	gene-PN96_RS06295	urtC	1086	0	0	0.0	0.0
NZ_CP009977.1	gene-PN96_RS06300	urtB	1665	0	0	0.0	0.0
NZ_CP009977.1	gene-PN96_RS06305	urtA	1275	0	0	0.0	0.0
NZ_CP009977.1	gene-PN96_RS06310	ds-WP_020333222.1	3312	0	0	0.0	0.0
NZ_CP009977.1	gene-PN96_RS06315	ds-WP_014231734.1	903	0	0	0.0	0.0
NZ_CP009977.1	gene-PN96_RS06320	ds-WP_020333221.1	609	0	0	0.0	0.0
NZ_CP009977.1	gene-PN96_RS06325	ds-WP_020333220.1	252	0	0	0.0	0.0
NZ_CP009977.1	gene-PN96_RS06330	ds-WP_020333219.1	819	0	0	0.0	0.0
NZ_CP009977.1	gene-PN96_RS06335	ds-WP_020333218.1	1359	0	0	0.0	0.0
NZ_CP009977.1	gene-PN96_RS06340	dmpG	1014	0	0	0.0	0.0
NZ_CP009977.1	gene-PN96_RS06345	ds-WP_020333215.1	936	0	0	0.0	0.0
NZ_CP009977.1	gene-PN96_RS06350	mhpD	801	0	0	0.0	0.0
NZ_CP009977.1	gene-PN96_RS06355	ds-WP_020333213.1	864	0	0	0.0	0.0
NZ_CP009977.1	gene-PN96_RS06360	ds-WP_020333212.1	990	0	0	0.0	0.0
NZ_CP009977.1	gene-PN96_RS06365	ds-WP_201765963.1	1686	0	0	0.0	0.0
NZ_CP009977.1	gene-PN96_RS06370	ds-WP_014231723.1	528	0	0	0.0	0.0
NZ_CP009977.1	gene-PN96_RS06375	ds-WP_020333210.1	585	0	0	0.0	0.0
NZ_CP009977.1	gene-PN96_RS06380	ds-WP_020333209.1	870	0	0	0.0	0.0
NZ_CP009977.1	gene-PN96_RS06385	ds-WP_020333208.1	1254	0	0	0.0	0.0
NZ_CP009977.1	gene-PN96_RS06390	ds-WP_020333207.1	1230	0	0	0.0	0.0
NZ_CP009977.1	gene-PN96_RS06395	ds-WP_024372667.1	1566	0	0	0.0	0.0
NZ_CP009977.1	gene-PN96_RS06400	ds-WP_020333205.1	1182	0	0	0.0	0.0
NZ_CP009977.1	gene-PN96_RS06405	ds-WP_020333204.1	1440	0	0	0.0	0.0
NZ_CP009977.1	gene-PN96_RS06410	ds-WP_014231715.1	672	0	0	0.0	0.0
NZ_CP009977.1	gene-PN96_RS06415	ds-WP_014231714.1	732	0	0	0.0	0.0
NZ_CP009977.1	gene-PN96_RS06420	puuE	930	0	0	0.0	0.0
NZ_CP009977.1	gene-PN96_RS06425	ds-WP_020333202.1	360	0	0	0.0	0.0
NZ_CP009977.1	gene-PN96_RS06430	ds-WP_020333201.1	231	0	0	0.0	0.0
NZ_CP009977.1	gene-PN96_RS06435	ds-WP_020333200.1	585	0	0	0.0	0.0
NZ_CP009977.1	gene-PN96_RS06440	ds-WP_020333199.1	807	0	0	0.0	0.0
NZ_CP009977.1	gene-PN96_RS06445	ds-WP_014231708.1	1554	0	0	0.0	0.0
NZ_CP009977.1	gene-PN96_RS06450	ds-WP_014231707.1	480	0	0	0.0	0.0
NZ_CP009977.1	gene-PN96_RS06455	ds-WP_014231706.1	444	0	0	0.0	0.0
NZ_CP009977.1	gene-PN96_RS06460	ds-WP_020333197.1	207	0	0	0.0	0.0
NZ_CP009977.1	gene-PN96_RS06465	ds-WP_020333196.1	666	0	0	0.0	0.0
NZ_CP009977.1	gene-PN96_RS06470	vgrG	1794	0	0	0.0	0.0
NZ_CP009977.1	gene-PN96_RS06475	ds-WP_020333194.1	300	0	0	0.0	0.0
NZ_CP009977.1	gene-PN96_RS06480	ds-WP_020333193.1	450	0	0	0.0	0.0
NZ_CP009977.1	gene-PN96_RS06485	ds-WP_020333192.1	4035	0	0	0.0	0.0
NZ_CP009977.1	gene-PN96_RS06490	ds-WP_020333191.1	828	0	0	0.0	0.0
NZ_CP009977.1	gene-PN96_RS06495	ds-WP_020333190.1	2370	0	0	0.0	0.0
NZ_CP009977.1	gene-PN96_RS06500	ds-WP_020333189.1	3804	0	0	0.0	0.0
NZ_CP009977.1	gene-PN96_RS06505	ds-WP_020333188.1	2754	0	0	0.0	0.0
NZ_CP009977.1	gene-PN96_RS06510	ds-WP_020333187.1	426	0	0	0.0	0.0
NZ_CP009977.1	gene-PN96_RS06515	ds-PN96_RS06515	432	0	0	0.0	0.0
NZ_CP009977.1	gene-PN96_RS06520	ds-WP_014231694.1	1383	0	0	0.0	0.0
NZ_CP009977.1	gene-PN96_RS06525	hcaR	894	0	0	0.0	0.0
NZ_CP009977.1	gene-PN96_RS06530	ds-WP_020333184.1	1359	0	0	0.0	0.0
NZ_CP009977.1	gene-PN96_RS06535	ds-WP_020333183.1	519	0	0	0.0	0.0
NZ_CP009977.1	gene-PN96_RS06540	ds-WP_020333182.1	318	0	0	0.0	0.0
NZ_CP009977.1	gene-PN96_RS06545	hcaB	813	0	0	0.0	0.0
NZ_CP009977.1	gene-PN96_RS06550	ds-WP_020333180.1	1206	0	0	0.0	0.0
NZ_CP009977.1	gene-PN96_RS06555	ds-WP_020333179.1	957	0	0	0.0	0.0
NZ_CP009977.1	gene-PN96_RS06560	mqo	1602	140	140	8.739076154806492	8.739076154806492
NZ_CP009977.1	gene-PN96_RS06565	ds-WP_014231685.1	342	0	0	0.0	0.0
NZ_CP009977.1	gene-PN96_RS06570	nlpI	942	0	0	0.0	0.0
NZ_CP009977.1	gene-PN96_RS06575	ds-WP_020333176.1	807	0	0	0.0	0.0
NZ_CP009977.1	gene-PN96_RS06580	ds-WP_014231683.1	771	0	0	0.0	0.0
NZ_CP009977.1	gene-PN96_RS06585	ds-WP_020333174.1	1800	0	0	0.0	0.0
NZ_CP009977.1	gene-PN96_RS06590	ds-WP_049873810.1	426	0	0	0.0	0.0
NZ_CP009977.1	gene-PN96_RS06595	ds-WP_020333172.1	618	0	0	0.0	0.0
NZ_CP009977.1	gene-PN96_RS06600	ds-WP_020333171.1	978	0	0	0.0	0.0
NZ_CP009977.1	gene-PN96_RS06605	ds-WP_014231678.1	384	0	0	0.0	0.0
NZ_CP009977.1	gene-PN96_RS06610	ds-WP_014231677.1	282	0	0	0.0	0.0
NZ_CP009977.1	gene-PN96_RS06615	panF	1464	0	0	0.0	0.0
NZ_CP009977.1	gene-PN96_RS06620	ds-WP_020333169.1	1305	0	0	0.0	0.0
NZ_CP009977.1	gene-PN96_RS06625	ascB	1419	0	0	0.0	0.0
NZ_CP009977.1	gene-PN96_RS06630	ds-WP_020333167.1	1386	0	0	0.0	0.0
NZ_CP009977.1	gene-PN96_RS06635	ds-WP_024373096.1	1035	0	0	0.0	0.0
NZ_CP009977.1	gene-PN96_RS06640	ds-WP_020333165.1	915	0	0	0.0	0.0
NZ_CP009977.1	gene-PN96_RS06645	ds-WP_020333164.1	933	0	0	0.0	0.0
NZ_CP009977.1	gene-PN96_RS06650	ds-WP_020333163.1	987	0	0	0.0	0.0
NZ_CP009977.1	gene-PN96_RS06655	ds-WP_020333162.1	957	0	0	0.0	0.0
NZ_CP009977.1	gene-PN96_RS06660	ds-WP_020333161.1	990	0	0	0.0	0.0
NZ_CP009977.1	gene-PN96_RS06665	ds-WP_020333160.1	1500	0	0	0.0	0.0
NZ_CP009977.1	gene-PN96_RS06670	ds-WP_020333159.1	876	0	0	0.0	0.0
NZ_CP009977.1	gene-PN96_RS06675	ds-WP_020333158.1	654	0	0	0.0	0.0
NZ_CP009977.1	gene-PN96_RS06680	ds-WP_020333157.1	978	0	0	0.0	0.0
NZ_CP009977.1	gene-PN96_RS06685	ds-WP_020333156.1	933	0	0	0.0	0.0
NZ_CP009977.1	gene-PN96_RS06690	ds-WP_020333155.1	951	0	0	0.0	0.0
NZ_CP009977.1	gene-PN96_RS06695	ds-WP_020333154.1	333	0	0	0.0	0.0
NZ_CP009977.1	gene-PN96_RS06700	ds-WP_020333153.1	1239	0	0	0.0	0.0
NZ_CP009977.1	gene-PN96_RS06705	ds-WP_020333152.1	873	0	0	0.0	0.0
NZ_CP009977.1	gene-PN96_RS06710	ds-WP_020333151.1	291	0	0	0.0	0.0
NZ_CP009977.1	gene-PN96_RS23865	ds-WP_155521825.1	138	0	0	0.0	0.0
NZ_CP009977.1	gene-PN96_RS23870	ds-WP_020333150.1	177	0	0	0.0	0.0
NZ_CP009977.1	gene-PN96_RS06715	ds-WP_020333149.1	1197	0	0	0.0	0.0
NZ_CP009977.1	gene-PN96_RS06720	ds-PN96_RS06720	253	0	0	0.0	0.0
NZ_CP009977.1	gene-PN96_RS06725	ds-WP_020333148.1	1320	0	0	0.0	0.0
NZ_CP009977.1	gene-PN96_RS06730	ds-WP_020333147.1	1770	0	0	0.0	0.0
NZ_CP009977.1	gene-PN96_RS06735	ds-WP_020333146.1	726	0	0	0.0	0.0
NZ_CP009977.1	gene-PN96_RS23660	ds-PN96_RS23660	318	0	0	0.0	0.0
NZ_CP009977.1	gene-PN96_RS06750	ds-WP_020333144.1	339	0	0	0.0	0.0
NZ_CP009977.1	gene-PN96_RS06755	ds-WP_020333143.1	663	0	0	0.0	0.0
NZ_CP009977.1	gene-PN96_RS06760	maiA	669	0	0	0.0	0.0
NZ_CP009977.1	gene-PN96_RS06765	ds-WP_020333141.1	1038	0	0	0.0	0.0
NZ_CP009977.1	gene-PN96_RS06770	ds-WP_020333140.1	1131	0	0	0.0	0.0
NZ_CP009977.1	gene-PN96_RS06775	hppD	1074	0	0	0.0	0.0
NZ_CP009977.1	gene-PN96_RS06780	ds-WP_020333138.1	1107	0	0	0.0	0.0
NZ_CP009977.1	gene-PN96_RS06785	ds-WP_020333137.1	438	0	0	0.0	0.0
NZ_CP009977.1	gene-PN96_RS06790	ds-WP_020333136.1	1083	0	0	0.0	0.0
NZ_CP009977.1	gene-PN96_RS06795	ds-WP_020333135.1	1053	0	0	0.0	0.0
NZ_CP009977.1	gene-PN96_RS06800	ds-WP_024373093.1	768	0	0	0.0	0.0
NZ_CP009977.1	gene-PN96_RS06805	ds-WP_020333130.1	645	0	0	0.0	0.0
NZ_CP009977.1	gene-PN96_RS06810	ds-WP_020333129.1	480	0	0	0.0	0.0
NZ_CP009977.1	gene-PN96_RS06815	ds-WP_020333128.1	792	0	0	0.0	0.0
NZ_CP009977.1	gene-PN96_RS06820	ds-WP_020333127.1	789	0	0	0.0	0.0
NZ_CP009977.1	gene-PN96_RS06825	ds-WP_020333126.1	261	0	0	0.0	0.0
NZ_CP009977.1	gene-PN96_RS06830	ds-WP_020333125.1	381	0	0	0.0	0.0
NZ_CP009977.1	gene-PN96_RS23875	ds-WP_020333124.1	156	0	0	0.0	0.0
NZ_CP009977.1	gene-PN96_RS06835	ds-WP_020333123.1	444	0	0	0.0	0.0
NZ_CP009977.1	gene-PN96_RS06840	ds-WP_020333122.1	381	0	0	0.0	0.0
NZ_CP009977.1	gene-PN96_RS06845	ds-WP_031779181.1	747	0	0	0.0	0.0
NZ_CP009977.1	gene-PN96_RS06850	ds-WP_014231655.1	258	0	0	0.0	0.0
NZ_CP009977.1	gene-PN96_RS06855	rlmF	1125	0	0	0.0	0.0
NZ_CP009977.1	gene-PN96_RS06860	ds-WP_020333119.1	516	0	0	0.0	0.0
NZ_CP009977.1	gene-PN96_RS06865	ds-WP_014231652.1	231	0	0	0.0	0.0
NZ_CP009977.1	gene-PN96_RS06870	ds-WP_020333118.1	870	0	0	0.0	0.0
NZ_CP009977.1	gene-PN96_RS06875	ds-WP_020333116.1	1224	0	0	0.0	0.0
NZ_CP009977.1	gene-PN96_RS06880	ds-WP_014231649.1	582	0	0	0.0	0.0
NZ_CP009977.1	gene-PN96_RS06885	ds-WP_014231648.1	576	0	0	0.0	0.0
NZ_CP009977.1	gene-PN96_RS06890	btuD	768	0	0	0.0	0.0
NZ_CP009977.1	gene-PN96_RS06895	btuC	996	0	0	0.0	0.0
NZ_CP009977.1	gene-PN96_RS06900	ds-WP_014231645.1	1029	0	0	0.0	0.0
NZ_CP009977.1	gene-PN96_RS06905	ds-WP_020333108.1	1806	0	0	0.0	0.0
NZ_CP009977.1	gene-PN96_RS06910	cobC	618	0	0	0.0	0.0
NZ_CP009977.1	gene-PN96_RS06915	cobU	534	0	0	0.0	0.0
NZ_CP009977.1	gene-PN96_RS06920	ds-WP_020333106.1	801	0	0	0.0	0.0
NZ_CP009977.1	gene-PN96_RS06925	cobT	1044	0	0	0.0	0.0
NZ_CP009977.1	gene-PN96_RS06930	ds-WP_014231639.1	612	0	0	0.0	0.0
NZ_CP009977.1	gene-PN96_RS06935	ds-WP_020333104.1	690	0	0	0.0	0.0
NZ_CP009977.1	gene-PN96_RS06940	ds-WP_020333103.1	1380	0	0	0.0	0.0
NZ_CP009977.1	gene-PN96_RS06945	ds-WP_020333102.1	474	0	0	0.0	0.0
NZ_CP009977.1	gene-PN96_RS06950	ds-WP_020333101.1	618	0	0	0.0	0.0
NZ_CP009977.1	gene-PN96_RS06955	ds-WP_020333100.1	729	0	0	0.0	0.0
NZ_CP009977.1	gene-PN96_RS06960	ds-WP_020333099.1	516	0	0	0.0	0.0
NZ_CP009977.1	gene-PN96_RS06965	ds-WP_020333098.1	510	0	0	0.0	0.0
NZ_CP009977.1	gene-PN96_RS06970	ds-WP_020333097.1	186	0	0	0.0	0.0
NZ_CP009977.1	gene-PN96_RS06975	ds-WP_020333096.1	1317	0	0	0.0	0.0
NZ_CP009977.1	gene-PN96_RS06980	ds-WP_020333095.1	627	0	0	0.0	0.0
NZ_CP009977.1	gene-PN96_RS06985	ds-WP_020333094.1	1695	0	0	0.0	0.0
NZ_CP009977.1	gene-PN96_RS06990	ds-WP_020333093.1	4989	0	0	0.0	0.0
NZ_CP009977.1	gene-PN96_RS06995	ds-WP_020333092.1	552	0	0	0.0	0.0
NZ_CP009977.1	gene-PN96_RS07000	ds-WP_020333091.1	597	0	0	0.0	0.0
NZ_CP009977.1	gene-PN96_RS07005	ds-WP_020333090.1	2232	0	0	0.0	0.0
NZ_CP009977.1	gene-PN96_RS07010	ds-WP_020333088.1	285	0	0	0.0	0.0
NZ_CP009977.1	gene-PN96_RS07015	ds-WP_020333086.1	441	0	0	0.0	0.0
NZ_CP009977.1	gene-PN96_RS07020	ds-WP_020333085.1	501	0	0	0.0	0.0
NZ_CP009977.1	gene-PN96_RS07025	ds-WP_020333084.1	447	0	0	0.0	0.0
NZ_CP009977.1	gene-PN96_RS07030	ds-WP_020333083.1	633	0	0	0.0	0.0
NZ_CP009977.1	gene-PN96_RS07035	ds-WP_020333082.1	279	0	0	0.0	0.0
NZ_CP009977.1	gene-PN96_RS07040	ds-WP_020333081.1	192	0	0	0.0	0.0
NZ_CP009977.1	gene-PN96_RS07045	ds-WP_020333080.1	1971	0	0	0.0	0.0
NZ_CP009977.1	gene-PN96_RS07050	ds-WP_020333079.1	1554	0	0	0.0	0.0
NZ_CP009977.1	gene-PN96_RS07055	ds-WP_020333078.1	528	0	0	0.0	0.0
NZ_CP009977.1	gene-PN96_RS07060	ds-WP_076633411.1	1938	0	0	0.0	0.0
NZ_CP009977.1	gene-PN96_RS07065	ds-WP_020333076.1	570	0	0	0.0	0.0
NZ_CP009977.1	gene-PN96_RS07070	ds-WP_152490535.1	1074	0	0	0.0	0.0
NZ_CP009977.1	gene-PN96_RS07075	ds-WP_020333074.1	186	0	0	0.0	0.0
NZ_CP009977.1	gene-PN96_RS07080	ds-WP_020333073.1	459	0	0	0.0	0.0
NZ_CP009977.1	gene-PN96_RS07085	ds-WP_020333072.1	282	0	0	0.0	0.0
NZ_CP009977.1	gene-PN96_RS07090	ds-WP_020333071.1	678	0	0	0.0	0.0
NZ_CP009977.1	gene-PN96_RS07095	ds-WP_020333069.1	438	0	0	0.0	0.0
NZ_CP009977.1	gene-PN96_RS07100	ds-WP_020333068.1	684	0	0	0.0	0.0
NZ_CP009977.1	gene-PN96_RS07105	ds-WP_020333066.1	621	0	0	0.0	0.0
NZ_CP009977.1	gene-PN96_RS07110	ds-WP_020333065.1	582	0	0	0.0	0.0
NZ_CP009977.1	gene-PN96_RS07115	ds-WP_020333064.1	732	0	0	0.0	0.0
NZ_CP009977.1	gene-PN96_RS07120	ds-WP_020333063.1	774	0	0	0.0	0.0
NZ_CP009977.1	gene-PN96_RS07125	ds-WP_020333062.1	549	0	0	0.0	0.0
NZ_CP009977.1	gene-PN96_RS07130	ds-WP_020333061.1	234	0	0	0.0	0.0
NZ_CP009977.1	gene-PN96_RS07135	ds-WP_020333060.1	669	0	0	0.0	0.0
NZ_CP009977.1	gene-PN96_RS23665	ds-WP_020333059.1	429	0	0	0.0	0.0
NZ_CP009977.1	gene-PN96_RS07145	ds-WP_020333058.1	273	0	0	0.0	0.0
NZ_CP009977.1	gene-PN96_RS07150	ds-WP_020333057.1	243	0	0	0.0	0.0
NZ_CP009977.1	gene-PN96_RS07155	ds-WP_020333056.1	402	0	0	0.0	0.0
NZ_CP009977.1	gene-PN96_RS23880	ds-WP_020333055.1	159	0	0	0.0	0.0
NZ_CP009977.1	gene-PN96_RS07160	ds-WP_031779178.1	276	0	0	0.0	0.0
NZ_CP009977.1	gene-PN96_RS07165	ds-WP_061778632.1	510	0	0	0.0	0.0
NZ_CP009977.1	gene-PN96_RS07170	ds-WP_020333050.1	324	0	0	0.0	0.0
NZ_CP009977.1	gene-PN96_RS07175	ds-WP_020333049.1	1044	0	0	0.0	0.0
NZ_CP009977.1	gene-PN96_RS07180	ds-WP_152490528.1	852	0	0	0.0	0.0
NZ_CP009977.1	gene-PN96_RS07185	ds-WP_020333047.1	1197	0	0	0.0	0.0
NZ_CP009977.1	gene-PN96_RS07190	sbcB	1422	0	0	0.0	0.0
NZ_CP009977.1	gene-PN96_RS07195	ds-WP_020333045.1	375	0	0	0.0	0.0
NZ_CP009977.1	gene-PN96_RS07200	ds-WP_014231625.1	678	0	0	0.0	0.0
NZ_CP009977.1	gene-PN96_RS07205	cdd	888	0	0	0.0	0.0
NZ_CP009977.1	gene-PN96_RS07210	purT	1176	0	0	0.0	0.0
NZ_CP009977.1	gene-PN96_RS07215	ds-WP_020333041.1	651	0	0	0.0	0.0
NZ_CP009977.1	gene-PN96_RS07220	ds-WP_020333040.1	777	0	0	0.0	0.0
NZ_CP009977.1	gene-PN96_RS07225	ihfA	297	0	0	0.0	0.0
NZ_CP009977.1	gene-PN96_RS07230	ds-WP_020333039.1	879	0	0	0.0	0.0
NZ_CP009977.1	gene-PN96_RS07235	ds-WP_020333037.1	996	0	0	0.0	0.0
NZ_CP009977.1	gene-PN96_RS07245	ds-WP_020333035.1	918	0	0	0.0	0.0
NZ_CP009977.1	gene-PN96_RS07250	ds-WP_020333034.1	1632	0	0	0.0	0.0
NZ_CP009977.1	gene-PN96_RS07255	pheT	2403	0	0	0.0	0.0
NZ_CP009977.1	gene-PN96_RS07260	pheS	984	0	0	0.0	0.0
NZ_CP009977.1	gene-PN96_RS07265	ds-WP_020333032.1	810	0	0	0.0	0.0
NZ_CP009977.1	gene-PN96_RS07270	rplT	354	0	0	0.0	0.0
NZ_CP009977.1	gene-PN96_RS07275	rpmI	195	0	0	0.0	0.0
NZ_CP009977.1	gene-PN96_RS07280	infC	552	0	0	0.0	0.0
NZ_CP009977.1	gene-PN96_RS07285	thrS	1929	0	0	0.0	0.0
NZ_CP009977.1	gene-PN96_RS07290	ds-WP_024372848.1	987	0	0	0.0	0.0
NZ_CP009977.1	gene-PN96_RS07295	ds-WP_014231609.1	744	0	0	0.0	0.0
NZ_CP009977.1	gene-PN96_RS07300	hutC	708	0	0	0.0	0.0
NZ_CP009977.1	gene-PN96_RS07305	hutI	1251	0	0	0.0	0.0
NZ_CP009977.1	gene-PN96_RS07310	hutG	999	0	0	0.0	0.0
NZ_CP009977.1	gene-PN96_RS07315	ds-WP_014231605.1	726	0	0	0.0	0.0
NZ_CP009977.1	gene-PN96_RS07320	ds-WP_020333028.1	987	0	0	0.0	0.0
NZ_CP009977.1	gene-PN96_RS07325	ygiD	825	0	0	0.0	0.0
NZ_CP009977.1	gene-PN96_RS07330	ds-WP_020333026.1	903	0	0	0.0	0.0
NZ_CP009977.1	gene-PN96_RS07335	ds-WP_014231601.1	462	0	0	0.0	0.0
NZ_CP009977.1	gene-PN96_RS07340	ds-WP_020333024.1	3036	0	0	0.0	0.0
NZ_CP009977.1	gene-PN96_RS07345	ds-WP_020333023.1	681	0	0	0.0	0.0
NZ_CP009977.1	gene-PN96_RS07350	ds-WP_014231598.1	696	0	0	0.0	0.0
NZ_CP009977.1	gene-PN96_RS07355	ds-WP_014231597.1	669	0	0	0.0	0.0
NZ_CP009977.1	gene-PN96_RS07360	ds-WP_024372847.1	957	0	0	0.0	0.0
NZ_CP009977.1	gene-PN96_RS07365	ds-WP_014231595.1	186	0	0	0.0	0.0
NZ_CP009977.1	gene-PN96_RS07370	ds-WP_014231594.1	393	0	0	0.0	0.0
NZ_CP009977.1	gene-PN96_RS07375	ds-WP_020333021.1	1104	0	0	0.0	0.0
NZ_CP009977.1	gene-PN96_RS07380	ds-WP_020333020.1	1674	0	0	0.0	0.0
NZ_CP009977.1	gene-PN96_RS07385	ds-WP_014231591.1	378	0	0	0.0	0.0
NZ_CP009977.1	gene-PN96_RS07390	ds-WP_020333019.1	2355	0	0	0.0	0.0
NZ_CP009977.1	gene-PN96_RS07395	ds-WP_014231589.1	1689	0	0	0.0	0.0
NZ_CP009977.1	gene-PN96_RS07400	ds-WP_024372846.1	723	0	0	0.0	0.0
NZ_CP009977.1	gene-PN96_RS07405	ds-WP_014231587.1	1371	0	0	0.0	0.0
NZ_CP009977.1	gene-PN96_RS07410	ds-WP_020333018.1	825	0	0	0.0	0.0
NZ_CP009977.1	gene-PN96_RS07415	ds-WP_020333017.1	1236	0	0	0.0	0.0
NZ_CP009977.1	gene-PN96_RS07420	ds-WP_020333016.1	657	0	0	0.0	0.0
NZ_CP009977.1	gene-PN96_RS07425	trxB	960	0	0	0.0	0.0
NZ_CP009977.1	gene-PN96_RS07430	cydD	1788	0	0	0.0	0.0
NZ_CP009977.1	gene-PN96_RS07435	cydC	1722	0	0	0.0	0.0
NZ_CP009977.1	gene-PN96_RS07440	ds-WP_020333012.1	1338	0	0	0.0	0.0
NZ_CP009977.1	gene-PN96_RS07445	serC	1104	0	0	0.0	0.0
NZ_CP009977.1	gene-PN96_RS07450	ds-WP_020333010.1	1266	0	0	0.0	0.0
NZ_CP009977.1	gene-PN96_RS07455	ds-WP_024372845.1	1941	0	0	0.0	0.0
NZ_CP009977.1	gene-PN96_RS07460	ds-WP_020333008.1	498	0	0	0.0	0.0
NZ_CP009977.1	gene-PN96_RS07465	ds-WP_020333007.1	546	0	0	0.0	0.0
NZ_CP009977.1	gene-PN96_RS07470	ds-WP_014231574.1	588	0	0	0.0	0.0
NZ_CP009977.1	gene-PN96_RS07475	ds-WP_020333006.1	921	0	0	0.0	0.0
NZ_CP009977.1	gene-PN96_RS07480	ds-WP_014231572.1	906	0	0	0.0	0.0
NZ_CP009977.1	gene-PN96_RS07485	ds-WP_020333005.1	513	0	0	0.0	0.0
NZ_CP009977.1	gene-PN96_RS07490	panP	1647	0	0	0.0	0.0
NZ_CP009977.1	gene-PN96_RS07495	ds-WP_014231569.1	855	0	0	0.0	0.0
NZ_CP009977.1	gene-PN96_RS07500	ds-WP_020333003.1	1242	0	0	0.0	0.0
NZ_CP009977.1	gene-PN96_RS07505	ds-WP_014231567.1	270	0	0	0.0	0.0
NZ_CP009977.1	gene-PN96_RS07510	ds-WP_014231566.1	1683	0	0	0.0	0.0
NZ_CP009977.1	gene-PN96_RS07515	ds-WP_020333002.1	1203	0	0	0.0	0.0
NZ_CP009977.1	gene-PN96_RS07520	ds-WP_020333001.1	2283	0	0	0.0	0.0
NZ_CP009977.1	gene-PN96_RS07525	ds-WP_014231563.1	627	0	0	0.0	0.0
NZ_CP009977.1	gene-PN96_RS07530	nhaA	1152	0	0	0.0	0.0
NZ_CP009977.1	gene-PN96_RS07535	ds-WP_020332999.1	1122	0	0	0.0	0.0
NZ_CP009977.1	gene-PN96_RS07540	ds-WP_020332998.1	2454	0	0	0.0	0.0
NZ_CP009977.1	gene-PN96_RS07545	ds-WP_014231559.1	672	0	0	0.0	0.0
NZ_CP009977.1	gene-PN96_RS07550	ds-WP_014231558.1	1377	0	0	0.0	0.0
NZ_CP009977.1	gene-PN96_RS07555	ds-WP_020332997.1	1443	0	0	0.0	0.0
NZ_CP009977.1	gene-PN96_RS07560	ds-WP_020332996.1	603	0	0	0.0	0.0
NZ_CP009977.1	gene-PN96_RS07565	ds-WP_020332995.1	624	0	0	0.0	0.0
NZ_CP009977.1	gene-PN96_RS07570	ds-WP_020332994.1	2313	0	0	0.0	0.0
NZ_CP009977.1	gene-PN96_RS07575	ds-WP_014231553.1	987	0	0	0.0	0.0
NZ_CP009977.1	gene-PN96_RS07580	ds-WP_020332993.1	1983	0	0	0.0	0.0
NZ_CP009977.1	gene-PN96_RS07585	ds-WP_020332992.1	660	0	0	0.0	0.0
NZ_CP009977.1	gene-PN96_RS07590	ds-WP_020332991.1	1203	0	0	0.0	0.0
NZ_CP009977.1	gene-PN96_RS07595	rsuA	702	0	0	0.0	0.0
NZ_CP009977.1	gene-PN96_RS07600	ds-WP_020332989.1	1752	0	0	0.0	0.0
NZ_CP009977.1	gene-PN96_RS07605	ds-WP_020332988.1	435	0	0	0.0	0.0
NZ_CP009977.1	gene-PN96_RS07610	ds-WP_020332987.1	660	0	0	0.0	0.0
NZ_CP009977.1	gene-PN96_RS07615	ds-WP_020332986.1	1350	0	0	0.0	0.0
NZ_CP009977.1	gene-PN96_RS07625	rplY	279	0	0	0.0	0.0
NZ_CP009977.1	gene-PN96_RS07630	ushA	1704	0	0	0.0	0.0
NZ_CP009977.1	gene-PN96_RS07635	ds-WP_014231541.1	228	0	0	0.0	0.0
NZ_CP009977.1	gene-PN96_RS07640	ds-WP_020332983.1	249	0	0	0.0	0.0
NZ_CP009977.1	gene-PN96_RS07645	ds-WP_020332982.1	447	0	0	0.0	0.0
NZ_CP009977.1	gene-PN96_RS07650	ds-WP_020332981.1	1146	0	0	0.0	0.0
NZ_CP009977.1	gene-PN96_RS07655	ds-WP_020332980.1	1710	0	0	0.0	0.0
NZ_CP009977.1	gene-PN96_RS07660	ds-WP_020332979.1	648	0	0	0.0	0.0
NZ_CP009977.1	gene-PN96_RS07665	ds-WP_020332978.1	612	0	0	0.0	0.0
NZ_CP009977.1	gene-PN96_RS07670	ds-WP_014231534.1	477	0	0	0.0	0.0
NZ_CP009977.1	gene-PN96_RS07675	norR	1530	0	0	0.0	0.0
NZ_CP009977.1	gene-PN96_RS07680	hcp	1662	0	0	0.0	0.0
NZ_CP009977.1	gene-PN96_RS07685	ds-WP_020332975.1	1056	0	0	0.0	0.0
NZ_CP009977.1	gene-PN96_RS07690	ds-WP_020332974.1	933	0	0	0.0	0.0
NZ_CP009977.1	gene-PN96_RS07695	ds-WP_020332973.1	693	0	0	0.0	0.0
NZ_CP009977.1	gene-PN96_RS07700	ds-WP_020332972.1	1428	0	0	0.0	0.0
NZ_CP009977.1	gene-PN96_RS07705	cls	1455	0	0	0.0	0.0
NZ_CP009977.1	gene-PN96_RS07710	ds-WP_020332971.1	1206	0	0	0.0	0.0
NZ_CP009977.1	gene-PN96_RS07715	ds-WP_020332970.1	570	0	0	0.0	0.0
NZ_CP009977.1	gene-PN96_RS07720	vmeI	3102	0	0	0.0	0.0
NZ_CP009977.1	gene-PN96_RS07725	ds-WP_014231523.1	1086	0	0	0.0	0.0
NZ_CP009977.1	gene-PN96_RS07730	ds-WP_014231522.1	1032	0	0	0.0	0.0
NZ_CP009977.1	gene-PN96_RS07735	pspC	390	0	0	0.0	0.0
NZ_CP009977.1	gene-PN96_RS07740	pspB	234	0	0	0.0	0.0
NZ_CP009977.1	gene-PN96_RS07745	pspA	672	0	0	0.0	0.0
NZ_CP009977.1	gene-PN96_RS07750	pspF	1008	0	0	0.0	0.0
NZ_CP009977.1	gene-PN96_RS07755	ds-WP_014231517.1	1620	0	0	0.0	0.0
NZ_CP009977.1	gene-PN96_RS07760	ds-WP_020332964.1	963	0	0	0.0	0.0
NZ_CP009977.1	gene-PN96_RS07765	ds-WP_014231515.1	888	0	0	0.0	0.0
NZ_CP009977.1	gene-PN96_RS07770	ds-WP_014231514.1	996	0	0	0.0	0.0
NZ_CP009977.1	gene-PN96_RS07775	ds-WP_014231513.1	789	0	0	0.0	0.0
NZ_CP009977.1	gene-PN96_RS07780	ds-WP_014231512.1	390	0	0	0.0	0.0
NZ_CP009977.1	gene-PN96_RS07785	ds-WP_014231511.1	906	0	0	0.0	0.0
NZ_CP009977.1	gene-PN96_RS07790	ds-WP_020332963.1	1215	0	0	0.0	0.0
NZ_CP009977.1	gene-PN96_RS07795	ds-WP_020332962.1	1740	0	0	0.0	0.0
NZ_CP009977.1	gene-PN96_RS07800	torA	2463	0	0	0.0	0.0
NZ_CP009977.1	gene-PN96_RS07805	torC	1185	0	0	0.0	0.0
NZ_CP009977.1	gene-PN96_RS07810	torE	180	0	0	0.0	0.0
NZ_CP009977.1	gene-PN96_RS07815	ds-WP_020332958.1	804	0	0	0.0	0.0
NZ_CP009977.1	gene-PN96_RS24175	ds-WP_014231504.1	138	0	0	0.0	0.0
NZ_CP009977.1	gene-PN96_RS07820	focA	861	0	0	0.0	0.0
NZ_CP009977.1	gene-PN96_RS07825	ds-WP_014231502.1	237	0	0	0.0	0.0
NZ_CP009977.1	gene-PN96_RS07830	ds-WP_014231501.1	828	0	0	0.0	0.0
NZ_CP009977.1	gene-PN96_RS07835	ds-WP_020332957.1	639	0	0	0.0	0.0
NZ_CP009977.1	gene-PN96_RS07840	ds-WP_014231499.1	579	0	0	0.0	0.0
NZ_CP009977.1	gene-PN96_RS07845	cysS	1383	0	0	0.0	0.0
NZ_CP009977.1	gene-PN96_RS07850	ds-WP_020332956.1	495	0	0	0.0	0.0
NZ_CP009977.1	gene-PN96_RS07855	lpxH	729	0	0	0.0	0.0
NZ_CP009977.1	gene-PN96_RS07860	ds-WP_020332953.1	1215	0	0	0.0	0.0
NZ_CP009977.1	gene-PN96_RS07865	ds-WP_014231494.1	504	0	0	0.0	0.0
NZ_CP009977.1	gene-PN96_RS07870	ds-WP_014231493.1	636	0	0	0.0	0.0
NZ_CP009977.1	gene-PN96_RS07875	hisF	774	0	0	0.0	0.0
NZ_CP009977.1	gene-PN96_RS07880	hisA	738	0	0	0.0	0.0
NZ_CP009977.1	gene-PN96_RS07885	hisH	615	0	0	0.0	0.0
NZ_CP009977.1	gene-PN96_RS07890	hisB	1074	0	0	0.0	0.0
NZ_CP009977.1	gene-PN96_RS07895	hisC	1041	0	0	0.0	0.0
NZ_CP009977.1	gene-PN96_RS07900	hisD	1293	0	0	0.0	0.0
NZ_CP009977.1	gene-PN96_RS07905	hisG	897	0	0	0.0	0.0
NZ_CP009977.1	gene-PN96_RS07910	ds-WP_020332947.1	954	0	0	0.0	0.0
NZ_CP009977.1	gene-PN96_RS07915	ds-WP_024372836.1	2481	0	0	0.0	0.0
NZ_CP009977.1	gene-PN96_RS07920	tet(35)	1602	0	0	0.0	0.0
NZ_CP009977.1	gene-PN96_RS07925	ds-WP_014231482.1	408	0	0	0.0	0.0
NZ_CP009977.1	gene-PN96_RS07930	ds-WP_014231481.1	1305	0	0	0.0	0.0
NZ_CP009977.1	gene-PN96_RS07935	ds-WP_014231480.1	270	0	0	0.0	0.0
NZ_CP009977.1	gene-PN96_RS07940	mnmA	1125	0	0	0.0	0.0
NZ_CP009977.1	gene-PN96_RS07945	hflD	618	0	0	0.0	0.0
NZ_CP009977.1	gene-PN96_RS07950	purB	1371	0	0	0.0	0.0
NZ_CP009977.1	gene-PN96_RS07955	ds-WP_152490531.1	489	0	0	0.0	0.0
NZ_CP009977.1	gene-PN96_RS07960	ds-WP_020332940.1	597	0	0	0.0	0.0
NZ_CP009977.1	gene-PN96_RS07965	ds-WP_020332939.1	513	0	0	0.0	0.0
NZ_CP009977.1	gene-PN96_RS07970	ds-WP_020332938.1	1257	0	0	0.0	0.0
NZ_CP009977.1	gene-PN96_RS07975	ds-WP_024372833.1	810	0	0	0.0	0.0
NZ_CP009977.1	gene-PN96_RS07980	ds-WP_020332936.1	1293	0	0	0.0	0.0
NZ_CP009977.1	gene-PN96_RS07985	ds-WP_020332935.1	726	0	0	0.0	0.0
NZ_CP009977.1	gene-PN96_RS07990	ds-WP_014231469.1	420	0	0	0.0	0.0
NZ_CP009977.1	gene-PN96_RS07995	htpX	870	0	0	0.0	0.0
NZ_CP009977.1	gene-PN96_RS23895	ds-WP_014231467.1	168	0	0	0.0	0.0
NZ_CP009977.1	gene-PN96_RS08000	bioD	684	0	0	0.0	0.0
NZ_CP009977.1	gene-PN96_RS08005	bioC	807	0	0	0.0	0.0
NZ_CP009977.1	gene-PN96_RS08010	bioF	1152	0	0	0.0	0.0
NZ_CP009977.1	gene-PN96_RS08015	bioB	1053	0	0	0.0	0.0
NZ_CP009977.1	gene-PN96_RS08020	bioA	1278	0	0	0.0	0.0
NZ_CP009977.1	gene-PN96_RS08025	serS	1308	0	0	0.0	0.0
NZ_CP009977.1	gene-PN96_RS08030	ds-WP_020332928.1	1350	0	0	0.0	0.0
NZ_CP009977.1	gene-PN96_RS08035	lolA	627	0	0	0.0	0.0
NZ_CP009977.1	gene-PN96_RS08040	ds-WP_020332926.1	3081	0	0	0.0	0.0
NZ_CP009977.1	gene-PN96_RS08045	lrp	495	0	0	0.0	0.0
NZ_CP009977.1	gene-PN96_RS08050	ald	1125	0	0	0.0	0.0
NZ_CP009977.1	gene-PN96_RS08055	ds-WP_020332924.1	1194	0	0	0.0	0.0
NZ_CP009977.1	gene-PN96_RS08060	cysB	975	0	0	0.0	0.0
NZ_CP009977.1	gene-PN96_RS08065	ds-WP_024372832.1	765	0	0	0.0	0.0
NZ_CP009977.1	gene-PN96_RS08070	ds-WP_020332922.1	771	0	0	0.0	0.0
NZ_CP009977.1	gene-PN96_RS08075	ds-WP_020332919.1	957	0	0	0.0	0.0
NZ_CP009977.1	gene-PN96_RS08080	ds-WP_014231451.1	453	0	0	0.0	0.0
NZ_CP009977.1	gene-PN96_RS08085	ds-WP_020332918.1	3159	0	0	0.0	0.0
NZ_CP009977.1	gene-PN96_RS08090	ds-WP_014231449.1	1140	0	0	0.0	0.0
NZ_CP009977.1	gene-PN96_RS08095	ds-WP_020332917.1	1164	0	0	0.0	0.0
NZ_CP009977.1	gene-PN96_RS08100	ds-WP_014231447.1	540	0	0	0.0	0.0
NZ_CP009977.1	gene-PN96_RS08105	ds-WP_020332916.1	912	0	0	0.0	0.0
NZ_CP009977.1	gene-PN96_RS08110	ds-WP_020332915.1	618	0	0	0.0	0.0
NZ_CP009977.1	gene-PN96_RS08115	mdcE	801	0	0	0.0	0.0
NZ_CP009977.1	gene-PN96_RS08120	ds-WP_020332912.1	1155	0	0	0.0	0.0
NZ_CP009977.1	gene-PN96_RS08125	ds-WP_020332911.1	912	0	0	0.0	0.0
NZ_CP009977.1	gene-PN96_RS08130	mdcA	1653	0	0	0.0	0.0
NZ_CP009977.1	gene-PN96_RS08135	ds-WP_020332909.1	921	0	0	0.0	0.0
NZ_CP009977.1	gene-PN96_RS08140	ds-WP_020332908.1	2391	0	0	0.0	0.0
NZ_CP009977.1	gene-PN96_RS08145	ds-WP_024372721.1	1128	0	0	0.0	0.0
NZ_CP009977.1	gene-PN96_RS08150	ds-WP_024372720.1	612	0	0	0.0	0.0
NZ_CP009977.1	gene-PN96_RS08160	ds-WP_014231378.1	450	0	0	0.0	0.0
NZ_CP009977.1	gene-PN96_RS08165	ds-WP_020332905.1	2427	0	0	0.0	0.0
NZ_CP009977.1	gene-PN96_RS08170	ds-WP_024372719.1	612	0	0	0.0	0.0
NZ_CP009977.1	gene-PN96_RS08175	ds-WP_020332903.1	414	0	0	0.0	0.0
NZ_CP009977.1	gene-PN96_RS08180	ds-WP_020332902.1	897	0	0	0.0	0.0
NZ_CP009977.1	gene-PN96_RS08185	ds-WP_020332901.1	1164	0	0	0.0	0.0
NZ_CP009977.1	gene-PN96_RS08190	ds-WP_020332900.1	1158	0	0	0.0	0.0
NZ_CP009977.1	gene-PN96_RS08195	ds-WP_014231371.1	462	0	0	0.0	0.0
NZ_CP009977.1	gene-PN96_RS08200	ds-WP_020332899.1	1164	0	0	0.0	0.0
NZ_CP009977.1	gene-PN96_RS08205	ds-WP_020332898.1	570	0	0	0.0	0.0
NZ_CP009977.1	gene-PN96_RS08210	ds-WP_014231368.1	417	0	0	0.0	0.0
NZ_CP009977.1	gene-PN96_RS08215	ds-WP_020332897.1	1044	0	0	0.0	0.0
NZ_CP009977.1	gene-PN96_RS08220	nadA	1062	0	0	0.0	0.0
NZ_CP009977.1	gene-PN96_RS08225	ybgF	756	0	0	0.0	0.0
NZ_CP009977.1	gene-PN96_RS08230	pal	525	0	0	0.0	0.0
NZ_CP009977.1	gene-PN96_RS08235	tolB	1353	0	0	0.0	0.0
NZ_CP009977.1	gene-PN96_RS08240	tolA	1068	0	0	0.0	0.0
NZ_CP009977.1	gene-PN96_RS08245	ds-WP_014231361.1	444	0	0	0.0	0.0
NZ_CP009977.1	gene-PN96_RS08250	tolQ	699	0	0	0.0	0.0
NZ_CP009977.1	gene-PN96_RS08255	ybgC	420	0	0	0.0	0.0
NZ_CP009977.1	gene-PN96_RS08260	ybgE	303	0	0	0.0	0.0
NZ_CP009977.1	gene-PN96_RS08265	cydX	108	0	0	0.0	0.0
NZ_CP009977.1	gene-PN96_RS08270	cydB	1137	0	0	0.0	0.0
NZ_CP009977.1	gene-PN96_RS08275	cydA	1587	0	0	0.0	0.0
NZ_CP009977.1	gene-PN96_RS08280	ruvB	1005	0	0	0.0	0.0
NZ_CP009977.1	gene-PN96_RS08285	ruvA	615	0	0	0.0	0.0
NZ_CP009977.1	gene-PN96_RS08290	ruvC	522	0	0	0.0	0.0
NZ_CP009977.1	gene-PN96_RS08295	aspS	1779	0	0	0.0	0.0
NZ_CP009977.1	gene-PN96_RS08300	ds-WP_014231351.1	867	0	0	0.0	0.0
NZ_CP009977.1	gene-PN96_RS08305	cmoA	738	0	0	0.0	0.0
NZ_CP009977.1	gene-PN96_RS08310	cmoB	972	0	0	0.0	0.0
NZ_CP009977.1	gene-PN96_RS08315	ds-WP_020332890.1	741	0	0	0.0	0.0
NZ_CP009977.1	gene-PN96_RS08320	ds-WP_020332889.1	1506	0	0	0.0	0.0
NZ_CP009977.1	gene-PN96_RS08325	ds-WP_020332888.1	969	0	0	0.0	0.0
NZ_CP009977.1	gene-PN96_RS24180	ds-WP_020332886.1	153	0	0	0.0	0.0
NZ_CP009977.1	gene-PN96_RS08330	ds-WP_020332884.1	1641	0	0	0.0	0.0
NZ_CP009977.1	gene-PN96_RS08335	ds-WP_020332883.1	1491	0	0	0.0	0.0
NZ_CP009977.1	gene-PN96_RS08340	ds-WP_020332882.1	1044	0	0	0.0	0.0
NZ_CP009977.1	gene-PN96_RS08345	mukB	4464	0	0	0.0	0.0
NZ_CP009977.1	gene-PN96_RS08350	mukE	726	0	0	0.0	0.0
NZ_CP009977.1	gene-PN96_RS08355	mukF	1338	0	0	0.0	0.0
NZ_CP009977.1	gene-PN96_RS08360	cmoM	792	0	0	0.0	0.0
NZ_CP009977.1	gene-PN96_RS08365	elyC	786	0	0	0.0	0.0
NZ_CP009977.1	gene-PN96_RS08370	torR	711	0	0	0.0	0.0
NZ_CP009977.1	gene-PN96_RS08375	torD	648	0	0	0.0	0.0
NZ_CP009977.1	gene-PN96_RS08380	purR	1005	0	0	0.0	0.0
NZ_CP009977.1	gene-PN96_RS08385	ds-WP_020332876.1	591	0	0	0.0	0.0
NZ_CP009977.1	gene-PN96_RS08390	ds-WP_020332875.1	693	0	0	0.0	0.0
NZ_CP009977.1	gene-PN96_RS08395	ds-WP_020332874.1	315	0	0	0.0	0.0
NZ_CP009977.1	gene-PN96_RS08400	ds-WP_014231330.1	804	0	0	0.0	0.0
NZ_CP009977.1	gene-PN96_RS08405	glgA	1473	0	0	0.0	0.0
NZ_CP009977.1	gene-PN96_RS08410	glgC	1218	0	0	0.0	0.0
NZ_CP009977.1	gene-PN96_RS08415	topA	2628	0	0	0.0	0.0
NZ_CP009977.1	gene-PN96_RS08420	ds-WP_014231326.1	249	0	0	0.0	0.0
NZ_CP009977.1	gene-PN96_RS08425	aroA	1281	0	0	0.0	0.0
NZ_CP009977.1	gene-PN96_RS08430	ds-WP_014231324.1	477	0	0	0.0	0.0
NZ_CP009977.1	gene-PN96_RS08435	aat	711	0	0	0.0	0.0
NZ_CP009977.1	gene-PN96_RS08440	ds-WP_020332868.1	702	0	0	0.0	0.0
NZ_CP009977.1	gene-PN96_RS08445	infA	219	0	0	0.0	0.0
NZ_CP009977.1	gene-PN96_RS08450	clpA	2271	0	0	0.0	0.0
NZ_CP009977.1	gene-PN96_RS08455	clpS	321	0	0	0.0	0.0
NZ_CP009977.1	gene-PN96_RS08460	cspD	219	0	0	0.0	0.0
NZ_CP009977.1	gene-PN96_RS08465	ds-WP_014231318.1	2226	0	0	0.0	0.0
NZ_CP009977.1	gene-PN96_RS08470	ds-WP_020332867.1	702	0	0	0.0	0.0
NZ_CP009977.1	gene-PN96_RS08475	ds-WP_020332866.1	663	0	0	0.0	0.0
NZ_CP009977.1	gene-PN96_RS08480	ds-WP_014231315.1	999	0	0	0.0	0.0
NZ_CP009977.1	gene-PN96_RS08485	dinG	2076	0	0	0.0	0.0
NZ_CP009977.1	gene-PN96_RS08490	ds-WP_020332864.1	786	0	0	0.0	0.0
NZ_CP009977.1	gene-PN96_RS08495	ds-WP_014231312.1	546	0	0	0.0	0.0
NZ_CP009977.1	gene-PN96_RS08500	rsmS	168	0	0	0.0	0.0
NZ_CP009977.1	gene-PN96_RS08505	ds-WP_020332862.1	696	0	0	0.0	0.0
NZ_CP009977.1	gene-PN96_RS08510	ds-WP_020332861.1	429	0	0	0.0	0.0
NZ_CP009977.1	gene-PN96_RS08515	ds-WP_020332859.1	888	0	0	0.0	0.0
NZ_CP009977.1	gene-PN96_RS08525	xthA	807	0	0	0.0	0.0
NZ_CP009977.1	gene-PN96_RS08530	ds-WP_014231305.1	681	0	0	0.0	0.0
NZ_CP009977.1	gene-PN96_RS08535	ds-WP_014231304.1	741	0	0	0.0	0.0
NZ_CP009977.1	gene-PN96_RS08540	ds-WP_014231303.1	771	0	0	0.0	0.0
NZ_CP009977.1	gene-PN96_RS08545	ds-WP_014231302.1	771	0	0	0.0	0.0
NZ_CP009977.1	gene-PN96_RS08550	ds-WP_020332857.1	1452	0	0	0.0	0.0
NZ_CP009977.1	gene-PN96_RS08555	ds-WP_020332856.1	1548	0	0	0.0	0.0
NZ_CP009977.1	gene-PN96_RS08560	pflB	2277	0	0	0.0	0.0
NZ_CP009977.1	gene-PN96_RS08565	ds-WP_024372712.1	978	0	0	0.0	0.0
NZ_CP009977.1	gene-PN96_RS08570	pflA	741	0	0	0.0	0.0
NZ_CP009977.1	gene-PN96_RS08575	ds-WP_020332853.1	669	0	0	0.0	0.0
NZ_CP009977.1	gene-PN96_RS08580	ds-WP_014231295.1	501	0	0	0.0	0.0
NZ_CP009977.1	gene-PN96_RS08585	ds-WP_020332851.1	1935	0	0	0.0	0.0
NZ_CP009977.1	gene-PN96_RS08590	ds-WP_014231293.1	1272	0	0	0.0	0.0
NZ_CP009977.1	gene-PN96_RS08595	ds-WP_014231292.1	1560	0	0	0.0	0.0
NZ_CP009977.1	gene-PN96_RS08600	kdsB	759	0	0	0.0	0.0
NZ_CP009977.1	gene-PN96_RS08605	ds-WP_014231290.1	180	0	0	0.0	0.0
NZ_CP009977.1	gene-PN96_RS08610	lpxK	1008	0	0	0.0	0.0
NZ_CP009977.1	gene-PN96_RS08615	msbA	1749	0	0	0.0	0.0
NZ_CP009977.1	gene-PN96_RS08620	ds-WP_024372711.1	2259	0	0	0.0	0.0
NZ_CP009977.1	gene-PN96_RS08625	ds-WP_014231286.1	510	0	0	0.0	0.0
NZ_CP009977.1	gene-PN96_RS08630	lolE	1245	0	0	0.0	0.0
NZ_CP009977.1	gene-PN96_RS08635	lolD	708	0	0	0.0	0.0
NZ_CP009977.1	gene-PN96_RS08640	lolC	1209	0	0	0.0	0.0
NZ_CP009977.1	gene-PN96_RS08645	ds-WP_014231282.1	570	0	0	0.0	0.0
NZ_CP009977.1	gene-PN96_RS08650	mfd	3462	0	0	0.0	0.0
NZ_CP009977.1	gene-PN96_RS08655	ds-WP_076633415.1	771	0	0	0.0	0.0
NZ_CP009977.1	gene-PN96_RS08660	ds-WP_014231279.1	549	0	0	0.0	0.0
NZ_CP009977.1	gene-PN96_RS08665	ds-WP_014231278.1	1290	0	0	0.0	0.0
NZ_CP009977.1	gene-PN96_RS08670	ycfP	540	0	0	0.0	0.0
NZ_CP009977.1	gene-PN96_RS08675	thiK	882	0	0	0.0	0.0
NZ_CP009977.1	gene-PN96_RS08680	lpoB	591	0	0	0.0	0.0
NZ_CP009977.1	gene-PN96_RS08685	ds-WP_014231274.1	393	0	0	0.0	0.0
NZ_CP009977.1	gene-PN96_RS08690	ds-WP_020332841.1	1398	0	0	0.0	0.0
NZ_CP009977.1	gene-PN96_RS08695	hinT	351	0	0	0.0	0.0
NZ_CP009977.1	gene-PN96_RS08700	ds-WP_024372709.1	1992	0	0	0.0	0.0
NZ_CP009977.1	gene-PN96_RS08705	ds-WP_014231270.1	1161	0	0	0.0	0.0
NZ_CP009977.1	gene-PN96_RS08710	udp	759	0	0	0.0	0.0
NZ_CP009977.1	gene-PN96_RS08715	ds-WP_020332838.1	2319	0	0	0.0	0.0
NZ_CP009977.1	gene-PN96_RS08720	ds-WP_014231267.1	420	0	0	0.0	0.0
NZ_CP009977.1	gene-PN96_RS08725	ds-WP_020332837.1	1620	0	0	0.0	0.0
NZ_CP009977.1	gene-PN96_RS08730	ds-WP_014231265.1	324	0	0	0.0	0.0
NZ_CP009977.1	gene-PN96_RS08735	ds-WP_020332836.1	735	0	0	0.0	0.0
NZ_CP009977.1	gene-PN96_RS08740	ds-WP_020332835.1	741	0	0	0.0	0.0
NZ_CP009977.1	gene-PN96_RS08745	ds-WP_020332833.1	1488	0	0	0.0	0.0
NZ_CP009977.1	gene-PN96_RS08750	ds-WP_024372708.1	543	0	0	0.0	0.0
NZ_CP009977.1	gene-PN96_RS08755	ds-WP_014231260.1	843	0	0	0.0	0.0
NZ_CP009977.1	gene-PN96_RS08760	potH	918	0	0	0.0	0.0
NZ_CP009977.1	gene-PN96_RS08765	potG	1143	0	0	0.0	0.0
NZ_CP009977.1	gene-PN96_RS08770	ds-WP_014231257.1	1110	0	0	0.0	0.0
NZ_CP009977.1	gene-PN96_RS08775	ds-WP_020332830.1	1350	0	0	0.0	0.0
NZ_CP009977.1	gene-PN96_RS08780	ds-WP_020332829.1	1332	0	0	0.0	0.0
NZ_CP009977.1	gene-PN96_RS08785	ds-WP_014231254.1	1389	0	0	0.0	0.0
NZ_CP009977.1	gene-PN96_RS08790	ds-WP_020332828.1	1278	0	0	0.0	0.0
NZ_CP009977.1	gene-PN96_RS08795	ds-WP_020332827.1	1410	0	0	0.0	0.0
NZ_CP009977.1	gene-PN96_RS08800	ds-WP_020332826.1	909	0	0	0.0	0.0
NZ_CP009977.1	gene-PN96_RS08805	ds-WP_020332824.1	2175	0	0	0.0	0.0
NZ_CP009977.1	gene-PN96_RS08810	ds-WP_020332823.1	489	0	0	0.0	0.0
NZ_CP009977.1	gene-PN96_RS08815	ds-WP_020332822.1	810	0	0	0.0	0.0
NZ_CP009977.1	gene-PN96_RS23905	ds-WP_161624420.1	114	0	0	0.0	0.0
NZ_CP009977.1	gene-PN96_RS08825	ds-WP_005495317.1	552	0	0	0.0	0.0
NZ_CP009977.1	gene-PN96_RS08830	ds-WP_020332820.1	216	0	0	0.0	0.0
NZ_CP009977.1	gene-PN96_RS08835	ds-WP_005495314.1	567	0	0	0.0	0.0
NZ_CP009977.1	gene-PN96_RS08840	ds-WP_024372706.1	3603	0	0	0.0	0.0
NZ_CP009977.1	gene-PN96_RS08845	cas6f	627	0	0	0.0	0.0
NZ_CP009977.1	gene-PN96_RS08850	csy3	1038	0	0	0.0	0.0
NZ_CP009977.1	gene-PN96_RS08855	ds-WP_020332815.1	2097	0	0	0.0	0.0
NZ_CP009977.1	gene-PN96_RS08860	ds-WP_020332814.1	1212	0	0	0.0	0.0
NZ_CP009977.1	gene-PN96_RS08865	ds-WP_020332813.1	696	0	0	0.0	0.0
NZ_CP009977.1	gene-PN96_RS08870	ds-WP_020332812.1	423	0	0	0.0	0.0
NZ_CP009977.1	gene-PN96_RS08875	ds-WP_020332809.1	243	0	0	0.0	0.0
NZ_CP009977.1	gene-PN96_RS08880	ds-PN96_RS08880	537	0	0	0.0	0.0
NZ_CP009977.1	gene-PN96_RS08885	ds-WP_020332806.1	306	0	0	0.0	0.0
NZ_CP009977.1	gene-PN96_RS08890	ds-WP_024372704.1	1068	0	0	0.0	0.0
NZ_CP009977.1	gene-PN96_RS08895	ds-WP_024372703.1	1878	0	0	0.0	0.0
NZ_CP009977.1	gene-PN96_RS08900	ds-WP_020332803.1	624	0	0	0.0	0.0
NZ_CP009977.1	gene-PN96_RS08910	ds-WP_014231250.1	744	0	0	0.0	0.0
NZ_CP009977.1	gene-PN96_RS08915	ds-WP_024372702.1	303	0	0	0.0	0.0
NZ_CP009977.1	gene-PN96_RS08920	ds-WP_020332801.1	435	0	0	0.0	0.0
NZ_CP009977.1	gene-PN96_RS08925	tesB	861	0	0	0.0	0.0
NZ_CP009977.1	gene-PN96_RS08930	ds-WP_014231246.1	474	0	0	0.0	0.0
NZ_CP009977.1	gene-PN96_RS08935	ds-WP_024372701.1	1095	0	0	0.0	0.0
NZ_CP009977.1	gene-PN96_RS08940	ds-WP_014231244.1	318	0	0	0.0	0.0
NZ_CP009977.1	gene-PN96_RS08945	vmeF	3114	0	0	0.0	0.0
NZ_CP009977.1	gene-PN96_RS08950	ds-WP_024372700.1	1095	0	0	0.0	0.0
NZ_CP009977.1	gene-PN96_RS08980	ds-WP_020336160.1	876	0	0	0.0	0.0
NZ_CP009977.1	gene-PN96_RS08985	ds-WP_014231240.1	591	0	0	0.0	0.0
NZ_CP009977.1	gene-PN96_RS08990	ds-WP_020336159.1	1875	0	0	0.0	0.0
NZ_CP009977.1	gene-PN96_RS08995	ds-WP_020336158.1	933	0	0	0.0	0.0
NZ_CP009977.1	gene-PN96_RS09000	ds-WP_020336157.1	180	0	0	0.0	0.0
NZ_CP009977.1	gene-PN96_RS09005	menE	1434	0	0	0.0	0.0
NZ_CP009977.1	gene-PN96_RS09010	menC	990	0	0	0.0	0.0
NZ_CP009977.1	gene-PN96_RS09015	menB	867	0	0	0.0	0.0
NZ_CP009977.1	gene-PN96_RS09020	menH	795	0	0	0.0	0.0
NZ_CP009977.1	gene-PN96_RS09025	menD	1719	0	0	0.0	0.0
NZ_CP009977.1	gene-PN96_RS09030	ds-WP_024372724.1	1308	0	0	0.0	0.0
NZ_CP009977.1	gene-PN96_RS09035	ds-WP_014231230.1	1215	0	0	0.0	0.0
NZ_CP009977.1	gene-PN96_RS09040	yfbR	585	0	0	0.0	0.0
NZ_CP009977.1	gene-PN96_RS09045	ds-WP_020336148.1	1323	0	0	0.0	0.0
NZ_CP009977.1	gene-PN96_RS09050	ds-WP_020336147.1	624	0	0	0.0	0.0
NZ_CP009977.1	gene-PN96_RS09055	rrtA	552	0	0	0.0	0.0
NZ_CP009977.1	gene-PN96_RS09060	ds-WP_031779272.1	285	0	0	0.0	0.0
NZ_CP009977.1	gene-PN96_RS09065	ppiD	1860	0	0	0.0	0.0
NZ_CP009977.1	gene-PN96_RS09070	ds-WP_014231223.1	273	0	0	0.0	0.0
NZ_CP009977.1	gene-PN96_RS09075	lon	2352	0	0	0.0	0.0
NZ_CP009977.1	gene-PN96_RS09080	clpX	1281	0	0	0.0	0.0
NZ_CP009977.1	gene-PN96_RS09085	clpP	627	0	0	0.0	0.0
NZ_CP009977.1	gene-PN96_RS09090	tig	1305	0	0	0.0	0.0
NZ_CP009977.1	gene-PN96_RS09100	ds-WP_020336141.1	1809	0	0	0.0	0.0
NZ_CP009977.1	gene-PN96_RS09105	ds-WP_020336140.1	1338	0	0	0.0	0.0
NZ_CP009977.1	gene-PN96_RS09115	ds-WP_014231214.1	1362	0	0	0.0	0.0
NZ_CP009977.1	gene-PN96_RS09120	ds-WP_020336138.1	690	0	0	0.0	0.0
NZ_CP009977.1	gene-PN96_RS09125	ds-WP_020336137.1	999	0	0	0.0	0.0
NZ_CP009977.1	gene-PN96_RS09130	ugpC	1116	0	0	0.0	0.0
NZ_CP009977.1	gene-PN96_RS09135	ds-WP_020336136.1	858	0	0	0.0	0.0
NZ_CP009977.1	gene-PN96_RS09140	ds-WP_020336135.1	924	0	0	0.0	0.0
NZ_CP009977.1	gene-PN96_RS09145	ds-WP_014231208.1	1248	0	0	0.0	0.0
NZ_CP009977.1	gene-PN96_RS09150	ds-WP_014231207.1	1443	0	0	0.0	0.0
NZ_CP009977.1	gene-PN96_RS09155	ds-WP_020336132.1	726	0	0	0.0	0.0
NZ_CP009977.1	gene-PN96_RS09160	ds-WP_020336131.1	1470	0	0	0.0	0.0
NZ_CP009977.1	gene-PN96_RS09165	ds-WP_020336130.1	2994	0	0	0.0	0.0
NZ_CP009977.1	gene-PN96_RS09170	ds-WP_020336128.1	1368	0	0	0.0	0.0
NZ_CP009977.1	gene-PN96_RS09175	ds-WP_020336127.1	663	0	0	0.0	0.0
NZ_CP009977.1	gene-PN96_RS09180	ds-WP_020336126.1	1230	0	0	0.0	0.0
NZ_CP009977.1	gene-PN96_RS09185	ds-WP_020336125.1	1314	0	0	0.0	0.0
NZ_CP009977.1	gene-PN96_RS09190	ds-WP_020336124.1	1962	0	0	0.0	0.0
NZ_CP009977.1	gene-PN96_RS09195	ds-WP_020336123.1	729	0	0	0.0	0.0
NZ_CP009977.1	gene-PN96_RS09200	ds-WP_020336122.1	945	0	0	0.0	0.0
NZ_CP009977.1	gene-PN96_RS09205	ds-WP_020336121.1	3948	0	0	0.0	0.0
NZ_CP009977.1	gene-PN96_RS09210	ds-WP_020336120.1	879	0	0	0.0	0.0
NZ_CP009977.1	gene-PN96_RS09215	ds-WP_024372725.1	1605	0	0	0.0	0.0
NZ_CP009977.1	gene-PN96_RS09220	ds-WP_024372726.1	1221	0	0	0.0	0.0
NZ_CP009977.1	gene-PN96_RS09225	ds-WP_024372727.1	1098	0	0	0.0	0.0
NZ_CP009977.1	gene-PN96_RS09230	ds-WP_020336115.1	792	0	0	0.0	0.0
NZ_CP009977.1	gene-PN96_RS09240	folD	861	0	0	0.0	0.0
NZ_CP009977.1	gene-PN96_RS09245	ds-WP_014231180.1	1200	0	0	0.0	0.0
NZ_CP009977.1	gene-PN96_RS09250	ds-WP_014231179.1	948	0	0	0.0	0.0
NZ_CP009977.1	gene-PN96_RS09255	ds-WP_014231178.1	972	0	0	0.0	0.0
NZ_CP009977.1	gene-PN96_RS09260	ds-WP_014231177.1	285	0	0	0.0	0.0
NZ_CP009977.1	gene-PN96_RS09265	minC	663	0	0	0.0	0.0
NZ_CP009977.1	gene-PN96_RS09270	minD	813	0	0	0.0	0.0
NZ_CP009977.1	gene-PN96_RS09275	minE	264	0	0	0.0	0.0
NZ_CP009977.1	gene-PN96_RS09280	rnd	1119	0	0	0.0	0.0
NZ_CP009977.1	gene-PN96_RS09285	fadD	1692	0	0	0.0	0.0
NZ_CP009977.1	gene-PN96_RS09290	ds-WP_020336110.1	855	0	0	0.0	0.0
NZ_CP009977.1	gene-PN96_RS09295	ds-WP_020336109.1	558	0	0	0.0	0.0
NZ_CP009977.1	gene-PN96_RS09300	ds-WP_014231169.1	306	0	0	0.0	0.0
NZ_CP009977.1	gene-PN96_RS09305	tsaB	702	0	0	0.0	0.0
NZ_CP009977.1	gene-PN96_RS09310	ds-WP_014231167.1	1911	0	0	0.0	0.0
NZ_CP009977.1	gene-PN96_RS09315	purU	834	0	0	0.0	0.0
NZ_CP009977.1	gene-PN96_RS09320	ds-WP_020336317.1	1623	0	0	0.0	0.0
NZ_CP009977.1	gene-PN96_RS09325	ds-WP_020336315.1	372	0	0	0.0	0.0
NZ_CP009977.1	gene-PN96_RS09330	ds-WP_020336313.1	594	0	0	0.0	0.0
NZ_CP009977.1	gene-PN96_RS09335	argS	1734	0	0	0.0	0.0
NZ_CP009977.1	gene-PN96_RS09340	ds-WP_014231161.1	429	0	0	0.0	0.0
NZ_CP009977.1	gene-PN96_RS09345	ds-WP_014231160.1	231	0	0	0.0	0.0
NZ_CP009977.1	gene-PN96_RS09350	feoB	2277	0	0	0.0	0.0
NZ_CP009977.1	gene-PN96_RS09355	ds-WP_014231158.1	228	0	0	0.0	0.0
NZ_CP009977.1	gene-PN96_RS09360	ds-WP_020336310.1	3369	0	0	0.0	0.0
NZ_CP009977.1	gene-PN96_RS09365	znuA	882	0	0	0.0	0.0
NZ_CP009977.1	gene-PN96_RS09370	znuC	786	0	0	0.0	0.0
NZ_CP009977.1	gene-PN96_RS09375	znuB	786	0	0	0.0	0.0
NZ_CP009977.1	gene-PN96_RS09380	sucD	873	0	0	0.0	0.0
NZ_CP009977.1	gene-PN96_RS09385	sucC	1167	0	0	0.0	0.0
NZ_CP009977.1	gene-PN96_RS09390	odhB	1206	0	0	0.0	0.0
NZ_CP009977.1	gene-PN96_RS09395	sucA	2826	0	0	0.0	0.0
NZ_CP009977.1	gene-PN96_RS09400	ds-WP_014231149.1	711	0	0	0.0	0.0
NZ_CP009977.1	gene-PN96_RS09405	sdhA	1767	0	0	0.0	0.0
NZ_CP009977.1	gene-PN96_RS09410	sdhD	345	0	0	0.0	0.0
NZ_CP009977.1	gene-PN96_RS09415	sdhC	393	0	0	0.0	0.0
NZ_CP009977.1	gene-PN96_RS09420	ds-WP_020334027.1	1290	0	0	0.0	0.0
NZ_CP009977.1	gene-PN96_RS09425	ds-WP_014231144.1	759	0	0	0.0	0.0
NZ_CP009977.1	gene-PN96_RS09430	ds-WP_020334024.1	753	0	0	0.0	0.0
NZ_CP009977.1	gene-PN96_RS09435	pgm	1647	0	0	0.0	0.0
NZ_CP009977.1	gene-PN96_RS09440	seqA	543	0	0	0.0	0.0
NZ_CP009977.1	gene-PN96_RS09445	ds-WP_020333372.1	768	0	0	0.0	0.0
NZ_CP009977.1	gene-PN96_RS09450	ds-WP_005461613.1	222	0	0	0.0	0.0
NZ_CP009977.1	gene-PN96_RS09455	fldA	534	0	0	0.0	0.0
NZ_CP009977.1	gene-PN96_RS09460	ds-WP_020333371.1	504	0	0	0.0	0.0
NZ_CP009977.1	gene-PN96_RS09465	fur	450	0	0	0.0	0.0
NZ_CP009977.1	gene-PN96_RS09470	glnS	1671	0	0	0.0	0.0
NZ_CP009977.1	gene-PN96_RS09475	nagE	1572	0	0	0.0	0.0
NZ_CP009977.1	gene-PN96_RS09480	nagA	1137	0	0	0.0	0.0
NZ_CP009977.1	gene-PN96_RS09485	ds-WP_020333369.1	1215	0	0	0.0	0.0
NZ_CP009977.1	gene-PN96_RS09490	ds-WP_020333367.1	1590	0	0	0.0	0.0
NZ_CP009977.1	gene-PN96_RS09495	asnB	1665	0	0	0.0	0.0
NZ_CP009977.1	gene-PN96_RS09500	rfaH	501	0	0	0.0	0.0
NZ_CP009977.1	gene-PN96_RS09505	ds-WP_014231129.1	1389	0	0	0.0	0.0
NZ_CP009977.1	gene-PN96_RS09510	hemH	963	0	0	0.0	0.0
NZ_CP009977.1	gene-PN96_RS09515	adk	645	0	0	0.0	0.0
NZ_CP009977.1	gene-PN96_RS09520	htpG	1905	0	0	0.0	0.0
NZ_CP009977.1	gene-PN96_RS09525	ds-WP_014231125.1	876	0	0	0.0	0.0
NZ_CP009977.1	gene-PN96_RS09530	ds-WP_014231124.1	516	0	0	0.0	0.0
NZ_CP009977.1	gene-PN96_RS09535	ds-WP_020333363.1	756	0	0	0.0	0.0
NZ_CP009977.1	gene-PN96_RS09540	ds-WP_020333362.1	279	0	0	0.0	0.0
NZ_CP009977.1	gene-PN96_RS09545	yfcE	546	0	0	0.0	0.0
NZ_CP009977.1	gene-PN96_RS09550	ds-WP_014231120.1	210	0	0	0.0	0.0
NZ_CP009977.1	gene-PN96_RS09555	ds-WP_014231119.1	402	0	0	0.0	0.0
NZ_CP009977.1	gene-PN96_RS09560	ds-WP_020333360.1	351	0	0	0.0	0.0
NZ_CP009977.1	gene-PN96_RS09565	ds-WP_014231117.1	792	0	0	0.0	0.0
NZ_CP009977.1	gene-PN96_RS09570	ds-WP_014231116.1	735	0	0	0.0	0.0
NZ_CP009977.1	gene-PN96_RS09575	ds-WP_020333359.1	918	0	0	0.0	0.0
NZ_CP009977.1	gene-PN96_RS09580	ds-WP_020333358.1	828	0	0	0.0	0.0
NZ_CP009977.1	gene-PN96_RS09590	ds-WP_020333357.1	855	0	0	0.0	0.0
NZ_CP009977.1	gene-PN96_RS09595	ds-WP_014231112.1	918	0	0	0.0	0.0
NZ_CP009977.1	gene-PN96_RS09600	ds-WP_020333356.1	462	0	0	0.0	0.0
NZ_CP009977.1	gene-PN96_RS24190	ds-WP_014231110.1	174	0	0	0.0	0.0
NZ_CP009977.1	gene-PN96_RS09605	ds-WP_020333355.1	363	0	0	0.0	0.0
NZ_CP009977.1	gene-PN96_RS09610	ds-WP_020333354.1	1398	0	0	0.0	0.0
NZ_CP009977.1	gene-PN96_RS09615	ligA	2013	0	0	0.0	0.0
NZ_CP009977.1	gene-PN96_RS09620	zipA	942	0	0	0.0	0.0
NZ_CP009977.1	gene-PN96_RS09625	cysZ	744	0	0	0.0	0.0
NZ_CP009977.1	gene-PN96_RS09630	cysK	969	0	0	0.0	0.0
NZ_CP009977.1	gene-PN96_RS09640	ds-WP_005382043.1	258	0	0	0.0	0.0
NZ_CP009977.1	gene-PN96_RS09645	ptsI	1725	0	0	0.0	0.0
NZ_CP009977.1	gene-PN96_RS09650	crr	510	0	0	0.0	0.0
NZ_CP009977.1	gene-PN96_RS09660	ds-WP_020333345.1	1155	0	0	0.0	0.0
NZ_CP009977.1	gene-PN96_RS09665	flgL	1194	0	0	0.0	0.0
NZ_CP009977.1	gene-PN96_RS09670	flgK	1941	0	0	0.0	0.0
NZ_CP009977.1	gene-PN96_RS09675	flgJ	945	0	0	0.0	0.0
NZ_CP009977.1	gene-PN96_RS09680	ds-WP_020333342.1	1092	0	0	0.0	0.0
NZ_CP009977.1	gene-PN96_RS09685	flgH	777	0	0	0.0	0.0
NZ_CP009977.1	gene-PN96_RS09690	flgG	789	0	0	0.0	0.0
NZ_CP009977.1	gene-PN96_RS09695	ds-WP_014231095.1	750	0	0	0.0	0.0
NZ_CP009977.1	gene-PN96_RS09700	flgE	1332	0	0	0.0	0.0
NZ_CP009977.1	gene-PN96_RS09705	flgD	708	0	0	0.0	0.0
NZ_CP009977.1	gene-PN96_RS09710	flgC	414	0	0	0.0	0.0
NZ_CP009977.1	gene-PN96_RS09715	flgB	396	0	0	0.0	0.0
NZ_CP009977.1	gene-PN96_RS09720	ds-WP_020333339.1	828	0	0	0.0	0.0
NZ_CP009977.1	gene-PN96_RS09725	ds-WP_014231089.1	927	0	0	0.0	0.0
NZ_CP009977.1	gene-PN96_RS09730	flgA	747	0	0	0.0	0.0
NZ_CP009977.1	gene-PN96_RS09735	flgM	318	0	0	0.0	0.0
NZ_CP009977.1	gene-PN96_RS09740	flgN	426	0	0	0.0	0.0
NZ_CP009977.1	gene-PN96_RS09745	flgP	432	0	0	0.0	0.0
NZ_CP009977.1	gene-PN96_RS09750	ds-WP_014231084.1	639	0	0	0.0	0.0
NZ_CP009977.1	gene-PN96_RS09755	ds-WP_020333336.1	1134	0	0	0.0	0.0
NZ_CP009977.1	gene-PN96_RS09765	ds-WP_020333335.1	507	0	0	0.0	0.0
NZ_CP009977.1	gene-PN96_RS09770	ds-WP_020333334.1	951	0	0	0.0	0.0
NZ_CP009977.1	gene-PN96_RS09775	gltX	1428	0	0	0.0	0.0
NZ_CP009977.1	gene-PN96_RS09780	ds-WP_020333332.1	2724	0	0	0.0	0.0
NZ_CP009977.1	gene-PN96_RS09785	ds-WP_014231078.1	450	0	0	0.0	0.0
NZ_CP009977.1	gene-PN96_RS09790	ds-WP_014231077.1	693	0	0	0.0	0.0
NZ_CP009977.1	gene-PN96_RS09795	ds-WP_024372739.1	882	0	0	0.0	0.0
NZ_CP009977.1	gene-PN96_RS09805	ds-WP_014231074.1	141	0	0	0.0	0.0
NZ_CP009977.1	gene-PN96_RS09810	smrA	582	0	0	0.0	0.0
NZ_CP009977.1	gene-PN96_RS09815	rluF	1077	0	0	0.0	0.0
NZ_CP009977.1	gene-PN96_RS09820	ybaK	474	0	0	0.0	0.0
NZ_CP009977.1	gene-PN96_RS09825	ushA	1668	0	0	0.0	0.0
NZ_CP009977.1	gene-PN96_RS09830	kdsA	852	0	0	0.0	0.0
NZ_CP009977.1	gene-PN96_RS09835	ds-WP_014231069.1	810	0	0	0.0	0.0
NZ_CP009977.1	gene-PN96_RS09840	ds-WP_020333324.1	384	0	0	0.0	0.0
NZ_CP009977.1	gene-PN96_RS09845	prmC	861	0	0	0.0	0.0
NZ_CP009977.1	gene-PN96_RS09850	prfA	1089	0	0	0.0	0.0
NZ_CP009977.1	gene-PN96_RS09855	hemA	1257	0	0	0.0	0.0
NZ_CP009977.1	gene-PN96_RS09860	lolB	639	0	0	0.0	0.0
NZ_CP009977.1	gene-PN96_RS09865	ispE	873	0	0	0.0	0.0
NZ_CP009977.1	gene-PN96_RS09870	ds-WP_014231062.1	945	0	0	0.0	0.0
NZ_CP009977.1	gene-PN96_RS09875	pth	591	0	0	0.0	0.0
NZ_CP009977.1	gene-PN96_RS09880	ychF	1092	0	0	0.0	0.0
NZ_CP009977.1	gene-PN96_RS09995	ds-WP_024372685.1	1176	0	0	0.0	0.0
NZ_CP009977.1	gene-PN96_RS10000	miaB	1425	0	0	0.0	0.0
NZ_CP009977.1	gene-PN96_RS10005	ds-WP_014231057.1	1098	0	0	0.0	0.0
NZ_CP009977.1	gene-PN96_RS10010	ybeY	465	0	0	0.0	0.0
NZ_CP009977.1	gene-PN96_RS10015	corC	900	0	0	0.0	0.0
NZ_CP009977.1	gene-PN96_RS10020	lnt	1518	0	0	0.0	0.0
NZ_CP009977.1	gene-PN96_RS10025	ds-WP_014231053.1	471	0	0	0.0	0.0
NZ_CP009977.1	gene-PN96_RS10030	leuS	2577	0	0	0.0	0.0
NZ_CP009977.1	gene-PN96_RS10035	ds-WP_014231051.1	543	0	0	0.0	0.0
NZ_CP009977.1	gene-PN96_RS10040	holA	1020	0	0	0.0	0.0
NZ_CP009977.1	gene-PN96_RS10045	rsfS	318	0	0	0.0	0.0
NZ_CP009977.1	gene-PN96_RS10050	rlmH	471	0	0	0.0	0.0
NZ_CP009977.1	gene-PN96_RS10055	mrdA	1926	0	0	0.0	0.0
NZ_CP009977.1	gene-PN96_RS10060	rodA	1122	0	0	0.0	0.0
NZ_CP009977.1	gene-PN96_RS10065	ds-WP_014231046.1	807	0	0	0.0	0.0
NZ_CP009977.1	gene-PN96_RS10070	ds-WP_014231045.1	1179	0	0	0.0	0.0
NZ_CP009977.1	gene-PN96_RS10075	ybeD	279	0	0	0.0	0.0
NZ_CP009977.1	gene-PN96_RS10080	lipB	663	0	0	0.0	0.0
NZ_CP009977.1	gene-PN96_RS10085	lipA	966	0	0	0.0	0.0
NZ_CP009977.1	gene-PN96_RS10090	ds-WP_020333718.1	1251	0	0	0.0	0.0
NZ_CP009977.1	gene-PN96_RS10095	ds-WP_014231040.1	606	0	0	0.0	0.0
NZ_CP009977.1	gene-PN96_RS10100	treC	1686	0	0	0.0	0.0
NZ_CP009977.1	gene-PN96_RS10105	treB	1425	0	0	0.0	0.0
NZ_CP009977.1	gene-PN96_RS10110	treR	954	0	0	0.0	0.0
NZ_CP009977.1	gene-PN96_RS10115	gmhB	552	0	0	0.0	0.0
NZ_CP009977.1	gene-PN96_RS10120	metN	1035	0	0	0.0	0.0
NZ_CP009977.1	gene-PN96_RS10125	ds-WP_020333714.1	678	0	0	0.0	0.0
NZ_CP009977.1	gene-PN96_RS10130	ds-WP_014231033.1	810	0	0	0.0	0.0
NZ_CP009977.1	gene-PN96_RS10135	ds-WP_014231032.1	777	0	0	0.0	0.0
NZ_CP009977.1	gene-PN96_RS10140	syd	546	0	0	0.0	0.0
NZ_CP009977.1	gene-PN96_RS10145	queF	846	0	0	0.0	0.0
NZ_CP009977.1	gene-PN96_RS10150	ds-WP_020333711.1	2283	0	0	0.0	0.0
NZ_CP009977.1	gene-PN96_RS10155	ds-WP_020333710.1	1566	0	0	0.0	0.0
NZ_CP009977.1	gene-PN96_RS10160	ppnN	1377	0	0	0.0	0.0
NZ_CP009977.1	gene-PN96_RS10165	xni	783	0	0	0.0	0.0
NZ_CP009977.1	gene-PN96_RS10170	rlmM	1092	0	0	0.0	0.0
NZ_CP009977.1	gene-PN96_RS10175	ds-WP_020333706.1	399	0	0	0.0	0.0
NZ_CP009977.1	gene-PN96_RS10180	ds-WP_020333704.1	624	0	0	0.0	0.0
NZ_CP009977.1	gene-PN96_RS10185	ds-WP_014231022.1	921	0	0	0.0	0.0
NZ_CP009977.1	gene-PN96_RS10195	thiI	1449	0	0	0.0	0.0
NZ_CP009977.1	gene-PN96_RS10200	ds-WP_014231020.1	948	0	0	0.0	0.0
NZ_CP009977.1	gene-PN96_RS10205	pomA	762	0	0	0.0	0.0
NZ_CP009977.1	gene-PN96_RS10210	xseB	243	0	0	0.0	0.0
NZ_CP009977.1	gene-PN96_RS10215	ispA	885	0	0	0.0	0.0
NZ_CP009977.1	gene-PN96_RS10220	dxs	1866	0	0	0.0	0.0
NZ_CP009977.1	gene-PN96_RS10225	pgpA	507	0	0	0.0	0.0
NZ_CP009977.1	gene-PN96_RS10230	thiL	966	0	0	0.0	0.0
NZ_CP009977.1	gene-PN96_RS10235	nusB	468	0	0	0.0	0.0
NZ_CP009977.1	gene-PN96_RS10240	ribE	471	0	0	0.0	0.0
NZ_CP009977.1	gene-PN96_RS10245	ds-WP_014231011.1	1110	0	0	0.0	0.0
NZ_CP009977.1	gene-PN96_RS10250	ds-WP_020333699.1	654	0	0	0.0	0.0
NZ_CP009977.1	gene-PN96_RS10255	ribD	1119	0	0	0.0	0.0
NZ_CP009977.1	gene-PN96_RS10260	nrdR	450	0	0	0.0	0.0
NZ_CP009977.1	gene-PN96_RS10265	ds-WP_020333697.1	1251	0	0	0.0	0.0
NZ_CP009977.1	gene-PN96_RS10270	proB	1140	0	0	0.0	0.0
NZ_CP009977.1	gene-PN96_RS10275	crl	390	0	0	0.0	0.0
NZ_CP009977.1	gene-PN96_RS10280	frsA	1248	0	0	0.0	0.0
NZ_CP009977.1	gene-PN96_RS10285	tet(34)	465	0	0	0.0	0.0
NZ_CP009977.1	gene-PN96_RS10290	ds-WP_014231002.1	1290	0	0	0.0	0.0
NZ_CP009977.1	gene-PN96_RS10295	ds-WP_020333696.1	1473	0	0	0.0	0.0
NZ_CP009977.1	gene-PN96_RS10300	ds-WP_014231000.1	540	0	0	0.0	0.0
NZ_CP009977.1	gene-PN96_RS10305	ds-WP_014230999.1	1068	0	0	0.0	0.0
NZ_CP009977.1	gene-PN96_RS10310	ds-WP_024372691.1	441	0	0	0.0	0.0
NZ_CP009977.1	gene-PN96_RS10315	ds-WP_014230997.1	309	0	0	0.0	0.0
NZ_CP009977.1	gene-PN96_RS10320	ds-WP_020333692.1	1461	0	0	0.0	0.0
NZ_CP009977.1	gene-PN96_RS10325	ds-WP_020333691.1	1314	0	0	0.0	0.0
NZ_CP009977.1	gene-PN96_RS10330	purL	3894	0	0	0.0	0.0
NZ_CP009977.1	gene-PN96_RS10335	mltF	1644	0	0	0.0	0.0
NZ_CP009977.1	gene-PN96_RS10340	tadA	534	0	0	0.0	0.0
NZ_CP009977.1	gene-PN96_RS10345	ds-WP_014230991.1	1560	0	0	0.0	0.0
NZ_CP009977.1	gene-PN96_RS10350	ds-WP_020333687.1	411	0	0	0.0	0.0
NZ_CP009977.1	gene-PN96_RS10355	ds-WP_020333686.1	1314	0	0	0.0	0.0
NZ_CP009977.1	gene-PN96_RS10360	ds-WP_020333685.1	618	0	0	0.0	0.0
NZ_CP009977.1	gene-PN96_RS10365	ds-WP_020333684.1	510	0	0	0.0	0.0
NZ_CP009977.1	gene-PN96_RS10370	ds-WP_024372692.1	435	0	0	0.0	0.0
NZ_CP009977.1	gene-PN96_RS10375	dnaJ	1149	0	0	0.0	0.0
NZ_CP009977.1	gene-PN96_RS10380	dnaK	1911	0	0	0.0	0.0
NZ_CP009977.1	gene-PN96_RS10385	ds-WP_020333679.1	1275	0	0	0.0	0.0
NZ_CP009977.1	gene-PN96_RS10390	grpE	597	0	0	0.0	0.0
NZ_CP009977.1	gene-PN96_RS10395	nadK	885	0	0	0.0	0.0
NZ_CP009977.1	gene-PN96_RS10400	recN	1665	0	0	0.0	0.0
NZ_CP009977.1	gene-PN96_RS10405	bamE	360	0	0	0.0	0.0
NZ_CP009977.1	gene-PN96_RS10410	ds-WP_014230978.1	354	0	0	0.0	0.0
NZ_CP009977.1	gene-PN96_RS10415	ds-WP_014230977.1	444	0	0	0.0	0.0
NZ_CP009977.1	gene-PN96_RS10420	smpB	486	0	0	0.0	0.0
NZ_CP009977.1	gene-PN96_RS10430	ds-WP_020333677.1	654	0	0	0.0	0.0
NZ_CP009977.1	gene-PN96_RS10435	ds-WP_020333676.1	681	0	0	0.0	0.0
NZ_CP009977.1	gene-PN96_RS10440	ds-WP_020333675.1	621	0	0	0.0	0.0
NZ_CP009977.1	gene-PN96_RS10445	ds-WP_014230972.1	2454	0	0	0.0	0.0
NZ_CP009977.1	gene-PN96_RS10450	ds-WP_020333673.1	1878	0	0	0.0	0.0
NZ_CP009977.1	gene-PN96_RS10455	ds-WP_014230970.1	825	0	0	0.0	0.0
NZ_CP009977.1	gene-PN96_RS10460	ds-WP_014230969.1	1722	0	0	0.0	0.0
NZ_CP009977.1	gene-PN96_RS10465	rhaM	324	0	0	0.0	0.0
NZ_CP009977.1	gene-PN96_RS10470	rhaB	1446	0	0	0.0	0.0
NZ_CP009977.1	gene-PN96_RS10475	ds-WP_020333670.1	1260	0	0	0.0	0.0
NZ_CP009977.1	gene-PN96_RS10480	rhaD	801	0	0	0.0	0.0
NZ_CP009977.1	gene-PN96_RS10485	ds-WP_020333666.1	891	0	0	0.0	0.0
NZ_CP009977.1	gene-PN96_RS10490	ds-WP_014230963.1	1539	0	0	0.0	0.0
NZ_CP009977.1	gene-PN96_RS10495	ds-WP_031779197.1	588	0	0	0.0	0.0
NZ_CP009977.1	gene-PN96_RS10500	ds-WP_020333664.1	1368	0	0	0.0	0.0
NZ_CP009977.1	gene-PN96_RS10505	ds-WP_020333663.1	843	0	0	0.0	0.0
NZ_CP009977.1	gene-PN96_RS10510	ds-WP_020333662.1	1332	0	0	0.0	0.0
NZ_CP009977.1	gene-PN96_RS10515	ds-WP_020333661.1	1269	0	0	0.0	0.0
NZ_CP009977.1	gene-PN96_RS10520	ds-WP_020333660.1	918	0	0	0.0	0.0
NZ_CP009977.1	gene-PN96_RS10525	ds-WP_020333659.1	1257	0	0	0.0	0.0
NZ_CP009977.1	gene-PN96_RS10530	ds-WP_020333658.1	1554	0	0	0.0	0.0
NZ_CP009977.1	gene-PN96_RS10535	ds-WP_020333657.1	906	0	0	0.0	0.0
NZ_CP009977.1	gene-PN96_RS10540	ds-WP_020333656.1	1197	0	0	0.0	0.0
NZ_CP009977.1	gene-PN96_RS10545	ds-WP_020333655.1	1314	0	0	0.0	0.0
NZ_CP009977.1	gene-PN96_RS10550	ds-WP_020333654.1	981	0	0	0.0	0.0
NZ_CP009977.1	gene-PN96_RS10555	ds-WP_014230950.1	594	0	0	0.0	0.0
NZ_CP009977.1	gene-PN96_RS10560	ds-WP_020333653.1	2856	0	0	0.0	0.0
NZ_CP009977.1	gene-PN96_RS10565	ds-WP_020333652.1	1020	0	0	0.0	0.0
NZ_CP009977.1	gene-PN96_RS10570	guaA	1554	0	0	0.0	0.0
[truncated: 2,517 more rows]
