# Supplementary material for: Reducing costs for DNA and RNA sequencing by sample pooling using a metagenomic approach
Source: BMC Genomics. 2022 Aug 24;23:613. doi: 10.1186/s12864-022-08831-y (PMC9400246; doi:10.1186/s12864-022-08831-y)
Supplement: Supplementary file 1 — Additional file 1. Supplemental material. [file 12864_2022_8831_MOESM1_ESM.zip › 12864_2022_8831_MOESM1_ESM/read_loss_source_code/GenerateFastQ.java]

import java.io.BufferedReader;
import java.io.BufferedWriter;
import java.io.File;
import java.io.FileReader;
import java.io.FileWriter;
import java.nio.file.Files;
import java.util.ArrayList;

import suffixtree.Suffixtree;


public class GenerateFastQ 
{
	public static void main(String[] args)
	{
		try
		{			
			int readLength = Integer.parseInt(args[2]);
			File fasta = new File(args[0]);
			ArrayList<String> replicons1 = new ArrayList<String>();
			ArrayList<char[]> repSeqs = new ArrayList<char[]>();
			String line;
			BufferedWriter bwr = new BufferedWriter(new FileWriter(args[1]));
			BufferedReader br1 = new BufferedReader(new FileReader(fasta));
			while(!(line=br1.readLine()).startsWith(">"));
			do
			{
				replicons1.add(line.substring(1));
				StringBuffer buf = new StringBuffer();
				while((line = br1.readLine()) != null && !line.startsWith(">"))
				{
					buf.append(line);
				}				
				String seq1 = buf.toString();
				System.out.println(replicons1.get(replicons1.size()-1) + " " + seq1.length());
				repSeqs.add(seq1.toUpperCase().toCharArray());
				String seq1Circ = seq1+seq1.substring(0, readLength-1);
				String quality = "";
				for(int i = 0; i < readLength; i++)
					quality = quality+"~";
				for(int k = 0; k < seq1.length(); k++)
				{
					String read = seq1Circ.substring(k, k+readLength);
					boolean valid = true;
					for(int l = 0; l < read.length(); l++)
					{
						if(read.charAt(l) != 'A' && read.charAt(l) != 'C' && read.charAt(l) != 'G' && read.charAt(l) != 'T')
						{
							valid = false;
							break;
						}
					}
					if(valid)
					{
						bwr.write("@"+k);
						bwr.newLine();
						bwr.write(read);
						bwr.newLine();
						bwr.write("+");
						bwr.newLine();
						bwr.write(quality);
						bwr.newLine();
					}
				}						
			}
			while(line != null);
			br1.close();
			bwr.close();			
		}
		catch(Exception e)
		{
			e.printStackTrace();
		}
	}
	
	public static String reverseComplement(String s)
	{
		StringBuffer res = new StringBuffer(s.length());
		for(int i = s.length()-1; i >= 0; i--)
		{
			switch(s.charAt(i))
			{
				case 'A':	res.append('T'); break;
				case 'C':	res.append('G'); break;
				case 'G':	res.append('C'); break;
				case 'T':	res.append('A'); break;
			}
		}
		return res.toString();
	}
}
