# Supplementary material for: Reducing costs for DNA and RNA sequencing by sample pooling using a metagenomic approach
Source: BMC Genomics. 2022 Aug 24;23:613. doi: 10.1186/s12864-022-08831-y (PMC9400246; doi:10.1186/s12864-022-08831-y)
Supplement: Supplementary file 1 — Additional file 1. Supplemental material. [file 12864_2022_8831_MOESM1_ESM.zip › 12864_2022_8831_MOESM1_ESM/read_loss_source_code/MapSequencesToGenome.java]

import java.io.BufferedReader;
import java.io.BufferedWriter;
import java.io.File;
import java.io.FileReader;
import java.io.FileWriter;

import suffixtree.Suffixtree;


public class MapSequencesToGenome 
{
	public static void main(String[] args)
	{
		try
		{
			System.out.print("read genome suffix tree...");
			Suffixtree treerrna = new Suffixtree("GGTTAAGCGACTAAGCGTACACGGTGGATGCCCTGGCAGTCAGAGGCGATGAAGGACGTGCTAATCTGCGATAAGCGTCGGTAAGGTGATATGAACCGTTATAACCGGCGATTTCCGAATGGGGAAACCCAGTGTGTTTCGACACACTATCATTAACTGAATCCATAGGTTAATGAGGCGAACCGGGGGAACTGAAACATCTAAGTACCCCGAGGAAAAGAAATCAACCGAGATTCCCCCAGTAGCGGCGAGCGAACGGGGAGCAGCCCAGAGCCTGAATCAGTGTGTGTGTTAGTGGAAGCGTCTGGAAAGGCGCGCGATACAGGGTGACAGCCCCGTACACAAAAATGCACATGCTGTGAGCTCGATGAGTAGGGCGGGACACGTGGTATCCTGTCTGAATATGGGGGGACCATCCTCCAAGGCTAAATACTCCTGACTGACCGATAGTGAACCAGTACCGTGAGGGAAAGGCGAAAAGAACCCCGGCGAGGGGAGTGAAAAAGAACCTGAAACCGTGTACGTACAAGCAGTGGGAGCACGCTTAGGCGTGTGACTGCGTACCTTTTGTATAATGGGTCAGCGACTTATATTCTGTAGCAAGGTTAACCGAATAGGGGAGCCGAAGGGAAACCGAGTCTTAACTGGGCGTTAAGTTGCAGGGTATAGACCCGAAACCCGGTGATCTAGCCATGGGCAGGTTGAAGGTTGGGTAACACTAACTGGAGGACCGAACCGACTAATGTTGAAAAATTAGCGGATGACTTGTGGCTGGGGGTGAAAGGCCAATCAAACCGGGAGATAGCTGGTTCTCCCCGAAAGCTATTTAGGTAGCGCCTCGTGAATTCATCTCCGGGGGTAGAGCACTGTTTCGGCAAGGGGGTCATCCCGACTTACCAACCCGATGCAAACTGCGAATACCGGAGAATGTTATCACGGGAGACACACGGCGGGTGCTAACGTCCGTCGTGAAGAGGGAAACAACCCAGACCGCCAGCTAAGGTCCCAAAGTCATGGTTAAGTGGGAAACGATGTGGGAAGGCCCAGACAGCCAGGATGTTGGCTTAGAAGCAGCCATCATTTAAAGAAAGCGTAATAGCTCACTGGTCGAGTCGGCCTGCGCGGAAGATGTAACGGGGCTAAACCATGCACCGAAGCTGCGGCAGCGACGCTTATGCGTTGTTGGGTAGGGGAGCGTTCTGTAAGCCTGCGAAGGTGTGCTGTGAGGCATGCTGGAGGTATCAGAAGTGCGAATGCTGACATAAGTAACGATAAAGCGGGTGAAAAGCCCGCTCGCCGGAAGACCAAGGGTTCCTGTCCAACGTTAATCGGGGCAGGGTGAGTCGACCCCTAAGGCGAGGCCGAAAGGCGTAGTCGATGGGAAACAGGTTAATATTCCTGTACTTGGTGTTACTGCGAAGGGGGGACGGAGAAGGCTATGTTGGCCGGGCGACGGTTGTCCCGGTTTAAGCGTGTAGGCTGGTTTTCCAGGCAAATCCGGAAAATCAAGGCTGAGGCGTGATGACGAGGCACTACGGTGCTGAAGCAACAAATGCCCTGCTTCCAGGAAAAGCCTCTAAGCATCAGGTAACATCAAATCGTACCCCAAACCGACACAGGTGGTCAGGTAGAGAATACCAAGGCGCTTGAGAGAACTCGGGTGAAGGAACTAGGCAAAATGGTGCCGTAACTTCGGGAGAAGGCACGCTGATATGTAGGTGAGGTCCCTCGCGGATGGAGCTGAAATCAGTCGAAGATACCAGCTGGCTGCAACTGTTTATTAAAAACACAGCACTGTGCAAACACGAAAGTGGACGTATACGGTGTGACGCCTGCCCGGTGCCGGAAGGTTAATTGATGGGGTTAGCGCAAGCGAAGCTCTTGATCGAAGCCCCGGTAAACGGCGGCCGTAACTATAACGGTCCTAAGGTAGCGAAATTCCTTGTCGGGTAAGTTCCGACCTGCACGAATGGCGTAATGATGGCCAGGCTGTCTCCACCCGAGACTCAGTGAAATTGAACTCGCTGTGAAGATGCAGTGTACCCGCGGCAAGACGGAAAGACCCCGTGAACCTTTACTATAGCTTGACACTGAACATTGAGCCTTGATGTGTAGGATAGGTGGGAGGCTTTGAAGTGTGGACGCCAGTCTGCATGGAGCCGACCTTGAAATACCACCCTTTAATGTTTGATGTTCTAACGTTGACCCGTAATCCGGGTTGCGGACAGTGTCTGGTGGGTAGTTTGACTGGGGCGGTCTCCTCCTAAAGAGTAACGGAGGAGCACGAAGGTTGGCTAATCCTGGTCGGACATCAGGAGGTTAGTGCAATGGCATAAGCCAGCTTGACTGCGAGCGTGACGGCGCGAGCAGGTGCGAAAGCAGGTCATAGTGATCCGGTGGTTCTGAATGGAAGGGCCATCGCTCAACGGATAAAAGGTACTCCGGGGATAACAGGCTGATACCGCCCAAGAGTTCATATCGACGGCGGTGTTTGGCACCTCGATGTCGGCTCATCACATCCTGGGGCTGAAGTAGGTCCCAAGGGTATGGCTGTTCGCCATTTAAAGTGGTACGCGAGCTGGGTTTAGAACGTCGTGAGACAGTTCGGTCCCTATCTGCCGTGGGCGCTGGAGAACTGAGGGGGGCTGCTCCTAGTACGAGAGGACCGGAGTGGACGCATCACTGGTGTTCGGGTTGTCATGCCAATGGCACTGCCCGGTAGCTAAATGCGGAAGAGATAAGTGCTGAAAGCATCTAAGCACGAAACTTGCCCCGAGATGAGTTCTCCCTGACCCTTTAAGGGTCCTGAAGGAACGTTGAAGACGACGACGTTGATAGGCCGGGTGTGTAAGCGCAGCGATGCGTTGAGCTAACCGGTACTAATGAACCGTGAGGCTTAACCTT");
			File newickfile = new File("/home/sobetzko/tmp/NC_000913_2319837.txt");
			//File newickfile = new File("/home/sobetzko/tmp/NC_000913_0.txt");
//			BufferedReader br1 = new BufferedReader(new FileReader(newickfile));
			int baseshift = Integer.parseInt(newickfile.getName().substring(newickfile.getName().lastIndexOf('_')+1, newickfile.getName().lastIndexOf('.')));
			String sequenceRead = "";
			Suffixtree treeRead;
			int readLength = 150;
			int match;
			int noMatch;
			int[] positionsFor;
			int[] positionsRev;
			String read;
			File folder = new File("C:\\Users\\Besitzer\\Downloads\\GenomeSimilarity\\species\\fasta");
			File[] files = folder.listFiles();
			for(int f = 0; f < files.length; f++)
			{
				BufferedReader br1 = new BufferedReader(new FileReader(files[f]));
				String line;
				while((line=br1.readLine()).length() != 80);
				
				StringBuffer buf = new StringBuffer();
				buf.append(line);
				while((line=br1.readLine()) != null)
				{
					buf.append(line);
				}
				System.out.println(files[f].getName());
				System.out.println(buf.length());
				br1.close();
				String seq1 = buf.toString();
				String seq1Circ = seq1+seq1.substring(seq1.length()-readLength);
				treeRead = new Suffixtree(seq1Circ);
				for(int g = 0; g < files.length; g++)
				{
					if(f != g)
					{
						br1 = new BufferedReader(new FileReader(files[g]));
						while((line=br1.readLine()).length() != 80);						
						buf = new StringBuffer();
						buf.append(line);
						while((line=br1.readLine()) != null)
						{
							buf.append(line);
						}
						br1.close();
						String seq2 = buf.toString();
						String seq2Circ = seq2+seq2.substring(seq2.length()-readLength);
						match = 0;
						noMatch = 0;
						System.out.print(files[f].getName()+" vs "+files[g].getName()+"...");
						for(int i = 0; i < seq2.length(); i++)
						{
							read = seq2Circ.substring(i, i+readLength);
							boolean valid = true;
							for(int j = 0; j < read.length(); j++)
							{
								if(read.charAt(j) != 'A' && read.charAt(j) != 'C' && read.charAt(j) != 'G' && read.charAt(j) != 'T')
								{
									valid = false;
									break;
								}
							}
							if(valid)
							{
								//System.out.println(read);
								positionsFor = treeRead.getBestFitPositions(read, 3);
								positionsRev = treeRead.getBestFitPositions(reverseComplement(read), 3);
								if(positionsFor == null && positionsRev == null)
									noMatch++;
								else
									match++;
							}
						}
						System.out.println("done!");
						
						System.out.println("match:"+match);
						System.out.println("no match:"+noMatch);						
					}
				}
			}
			System.gc();
			if(true)
				throw new Exception();
			
				
			System.out.println("done!");

			
			
			int limit = 10000;
			BufferedReader br;
			String line;
			String[] data;
			int currLimit;
//			int[] positionsFor, positionsRev;
			int matches = 0;
			int multiMatches = 0;
			int noMatches = 0;
			int badQuality = 0;
			int nSamples = 0;
			int forType, revType;
			int id;
			String name;
			System.out.println("find unique sequences in genome...");
			File outfile; 
			for(int f = 0; f < files.length; f++)
			{
				name = files[f].getName().substring(0, files[f].getName().lastIndexOf('.'));
				outfile = new File("/home/sobetzko/tmp/positions_matches_"+name+"_"+baseshift+".txt");
				if(outfile.exists())
					continue;
				BufferedWriter bwrMatch = new BufferedWriter(new FileWriter(outfile));
				currLimit = limit;
				System.out.print("\t"+files[f].getName()+"...");
				br = new BufferedReader(new FileReader(files[f]));
				id = 0;
				while((line = br.readLine()) != null)
				{
					line = br.readLine();
					br.readLine();
					br.readLine();
					nSamples++;
					if(line.lastIndexOf('N')> 0)
					{
						badQuality++;
						continue;						
					}
					if(line.lastIndexOf('N') == 0)
						line = line.substring(1);
					currLimit--;
					//positions = treeRead.getPositions(line);
					positionsFor = treeRead.getBestFitPositions(line, 5);
					positionsRev = treeRead.getBestFitPositions(reverseComplement(line), 5);
					forType = -1;
					revType = -1;
					if(positionsFor == null || (positionsFor.length > 2 && positionsFor[0] > 0))
					{						
						//noMatches++;
						//bwrNoMatch.write(line);
						//bwrNoMatch.newLine();
						forType = 0;
					}
					else if(positionsFor.length == 2)
					{
						forType = 1;
						
					}
					else if(positionsFor.length > 2)
					{
						forType = 2;
						//System.out.println("multiple: "+line);
						//multiMatches++;
					}
					
					if(positionsRev == null || (positionsRev.length > 2 && positionsRev[0] > 0))
					{						
						
						revType = 0;
					}

					else if(positionsRev.length == 2)
					{
						revType = 1;
						/*
						matches++;
						bwrMatch.write(""+positions[1]);
						bwrMatch.newLine();
						bwrMatch.write(line);
						bwrMatch.newLine();
						if(positions[1] < 0)
						{
							for(int i = positions[1]; i < 0; i++)
							{
								bwrMatch.write("N");
							}
						}
						bwrMatch.write(sequenceRead.substring(positions[1], positions[1]+line.length()));
						if(positions[1]+line.length() > sequenceRead.length())
						{
							for(int i = sequenceRead.length()-(positions[1]+line.length()); i < 0; i++)
							{
								bwrMatch.write("N");
							}
						}
						bwrMatch.newLine();
						*/
						
					}
					else if(positionsRev.length > 2)
					{
						revType = 2;
						//System.out.println("multiple: "+line);
						
					}
					
					if(forType == 0 && revType == 1)
					{
						if(positionsFor == null || positionsFor[0] > positionsRev[0]) // if 0 comes from multiple matches than the unique match has to match with less mutations than the multiple one.
						{							
							matches++;
							bwrMatch.write(id+"\t"+positionsRev[1]+"\trev");
							bwrMatch.newLine();
							bwrMatch.write(line);
							bwrMatch.newLine();
							int start = positionsRev[1];
							int end = positionsRev[1]+line.length();
							if(positionsRev[1] < 0)
							{
								for(int i = positionsRev[1]; i < 0; i++)
								{
									bwrMatch.write("N");
								}
								start = 0;
							}
							if(positionsRev[1]+line.length() > sequenceRead.length())
							{
								end = sequenceRead.length();
							}
							bwrMatch.write(reverseComplement(sequenceRead.substring(start, end)));
							if(positionsRev[1]+line.length() > sequenceRead.length())
							{
								for(int i = sequenceRead.length()-(positionsRev[1]+line.length()); i < 0; i++)
								{
									bwrMatch.write("N");
								}
							}
							bwrMatch.newLine();							
						}
						else
						{
							forType = 2;
						}
					}
					if(forType == 1 && revType == 0)
					{
						if(positionsRev == null || positionsFor[0] < positionsRev[0]) // if 0 comes from multiple matches than the unique match has to match with less mutations than the multiple one.
						{							
							matches++;
							bwrMatch.write(id+"\t"+positionsFor[1]+"\tfor");
							bwrMatch.newLine();
							bwrMatch.write(line);
							bwrMatch.newLine();
							int start = positionsFor[1];
							int end = positionsFor[1]+line.length();
							if(positionsFor[1] < 0)
							{
								for(int i = positionsFor[1]; i < 0; i++)
								{
									bwrMatch.write("N");
								}
								start = 0;
							}
							if(positionsFor[1]+line.length() > sequenceRead.length())
							{
								end = sequenceRead.length();
							}
							bwrMatch.write(sequenceRead.substring(start, end));
							if(positionsFor[1]+line.length() > sequenceRead.length())
							{
								for(int i = sequenceRead.length()-(positionsFor[1]+line.length()); i < 0; i++)
								{
									bwrMatch.write("N");
								}
							}
							bwrMatch.newLine();							
						}
						else
						{
							revType = 2;
						}
					}
					if(forType == 0 && revType == 0)
					{
						noMatches++;
						bwrMatch.write(id+"\tnone");
						bwrMatch.newLine();
						bwrMatch.write(line);
						bwrMatch.newLine();
						bwrMatch.write("no match sequence");
						bwrMatch.newLine();
					}
					if(forType == 2 || revType == 2 || (forType == 1 && revType == 1))
					{
						multiMatches++;
						bwrMatch.write(id+"\tmultiple");
						bwrMatch.newLine();
						bwrMatch.write(line);
						bwrMatch.newLine();
						positionsFor = treerrna.getBestFitPositions(line, 5);
						positionsRev = treerrna.getBestFitPositions(reverseComplement(line), 5);
						if((positionsFor != null && positionsFor.length >= 2) || (positionsRev != null && positionsRev.length >= 2))
						{
							bwrMatch.write("rrna sequence");
							bwrMatch.newLine();
						}
						else
						{
							bwrMatch.write("unkown sequence");
							bwrMatch.newLine();
						}						
					}
					id++;
				}
				bwrMatch.flush();
				bwrMatch.close();
				
				System.out.println("done!");
			}
			System.out.println("done!");
			
			System.out.println("nsamples\tbadQuality\tmatches\tmultimatches\tnoMatches");
			System.out.println(nSamples+" "+badQuality/(double)nSamples+" "+matches/(double)nSamples+" "+multiMatches/(double)nSamples+" "+noMatches/(double)nSamples);
		
		}
		catch(Exception e)
		{
			e.printStackTrace();
		}
	}
	
	public static String reverseComplement(String s)
	{
		StringBuffer res = new StringBuffer(s.length());
		for(int i = s.length()-1; i >= 0; i--)
		{
			switch(s.charAt(i))
			{
				case 'A':	res.append('T'); break;
				case 'C':	res.append('G'); break;
				case 'G':	res.append('C'); break;
				case 'T':	res.append('A'); break;
			}
		}
		return res.toString();
	}
}
