# Supplementary material for: Reducing costs for DNA and RNA sequencing by sample pooling using a metagenomic approach
Source: BMC Genomics. 2022 Aug 24;23:613. doi: 10.1186/s12864-022-08831-y (PMC9400246; doi:10.1186/s12864-022-08831-y)
Supplement: Supplementary file 1 — Additional file 1. Supplemental material. [file 12864_2022_8831_MOESM1_ESM.zip › 12864_2022_8831_MOESM1_ESM/read_loss_source_code/MapSequencesToMultipleGenomes.java]

import java.io.BufferedReader;
import java.io.BufferedWriter;
import java.io.File;
import java.io.FileReader;
import java.io.FileWriter;
import java.util.ArrayList;

import suffixtree.Suffixtree;


public class MapSequencesToMultipleGenomes 
{
	public static void main(String[] args)
	{
		try
		{			
			Suffixtree treeRead;
			int readLength = 150;
			int match;
			int noMatch;
			int[] positionsFor;
			int[] positionsRev;
			String read;
			//File folder = new File("C:\\Users\\Besitzer\\Downloads\\GenomeSimilarity\\species\\fasta");
			File folderIn = new File(args[0]);
			File folderOut = new File(args[1]);
			File[] files = folderIn.listFiles();
			int f = Integer.parseInt(args[2]);
			ArrayList<Suffixtree> trees = new ArrayList<Suffixtree>();
			ArrayList<String> replicons1 = new ArrayList<String>();
			ArrayList<char[]> repSeqs = new ArrayList<char[]>();
			
			BufferedReader br1 = new BufferedReader(new FileReader(files[f]));
			String line;
			while(!(line=br1.readLine()).startsWith(">"));
			do
			{
				replicons1.add(line.substring(1));
				StringBuffer buf = new StringBuffer();
				while((line = br1.readLine()) != null && !line.startsWith(">"))
				{
					buf.append(line);
				}
				String seq1 = buf.toString();
				System.out.println(replicons1.get(replicons1.size()-1) + " " + seq1.length());
				repSeqs.add(seq1.toCharArray());
				String seq1Circ = seq1+seq1.substring(seq1.length()-readLength);
				trees.add(new Suffixtree(seq1Circ));
			}
			while(line != null);
			System.out.println(replicons1.size());
			System.out.println(trees.size());
			
			
			
			
			for(int g = 0; g < files.length; g++)
			{				
				if(f != g)
				{
					ArrayList<String> replicons2 = new ArrayList<String>();
					ArrayList<String> seq2Circ = new ArrayList<String>();
					br1 = new BufferedReader(new FileReader(files[g]));
					while(!(line=br1.readLine()).startsWith(">"));
					do
					{
						replicons2.add(line.substring(1));
						StringBuffer buf = new StringBuffer();
						while((line = br1.readLine()) != null && !line.startsWith(">"))
						{
							buf.append(line);
						}
						String seq = buf.toString();
						System.out.println(replicons2.get(replicons2.size()-1) + " " + seq.length());
						seq2Circ.add(seq+seq.substring(seq.length()-readLength));
					}
					while(line != null);
					br1.close();
					
					match = 0;
					noMatch = 0;
					System.out.print(files[f].getName()+" vs "+files[g].getName()+"...");
					
					ArrayList<char[]> repSeqsCopy = new ArrayList<char[]>();
					for(int i = 0; i < repSeqs.size(); i++)
					{
						char[] copy = new char[repSeqs.get(i).length];
						System.arraycopy(repSeqs.get(i), 0, copy, 0, copy.length);
						repSeqsCopy.add(copy);
					}
					for(int i = 0; i < seq2Circ.size(); i++)
					{
						String seq2 = seq2Circ.get(i);
						for(int j = 0; j < trees.size(); j++)
						{					
							for(int k = 0; k < (seq2.length()-readLength+1); k++)
							{
								read = seq2.substring(k, k+readLength);
								boolean valid = true;
								for(int l = 0; l < read.length(); l++)
								{
									if(read.charAt(l) != 'A' && read.charAt(l) != 'C' && read.charAt(l) != 'G' && read.charAt(l) != 'T')
									{
										valid = false;
										break;
									}
								}
								if(valid)
								{
									//System.out.println(read);
									positionsFor = trees.get(j).getBestFitPositions(read, 3);
									positionsRev = trees.get(j).getBestFitPositions(reverseComplement(read), 3);
									if(positionsFor == null && positionsRev == null)
										noMatch++;
									else
									{
										if(positionsFor != null)
										{
											for(int m = 1; m < positionsFor.length; m++)
											{
												for(int n = 0; n < readLength; n++)
												{
													repSeqsCopy.get(j)[(positionsFor[m]+n)%repSeqsCopy.get(j).length] = 'X';
												}
											}
										}
										if(positionsRev != null)
										{
											for(int m = 1; m < positionsRev.length; m++)
											{
												
												for(int n = 0; n < readLength; n++)
												{
													repSeqsCopy.get(j)[(positionsRev[m]+n)%repSeqsCopy.get(j).length] = 'X';
												}												
											}
										}
										match++;
									}
								}
							}
						}
					}					
					String fileName = files[g].getName().substring(0,files[g].getName().length()-4)+"_to_"+files[f].getName().substring(0,files[f].getName().length()-4)+".fna";
					BufferedWriter bwr = new BufferedWriter(new FileWriter(folderOut+"\\"+fileName));
					for(int i = 0; i < replicons1.size(); i++)
					{
						bwr.write(">"+replicons1.get(i));
						bwr.newLine();
						for(int j = 0; j < repSeqsCopy.get(i).length-79; j += 80)
						{
							StringBuffer buf = new StringBuffer();
							for(int k = 0; k < 80; k++)
							{
								buf.append(repSeqsCopy.get(i)[j+k]);
							}
							bwr.write(buf.toString());
							bwr.newLine();							
						}
						if(repSeqsCopy.get(i).length % 80 != 0)
						{
							StringBuffer buf = new StringBuffer();
							for(int k = 0; k < repSeqsCopy.get(i).length % 80; k++)
							{
								buf.append(repSeqsCopy.get(i)[repSeqsCopy.get(i).length-repSeqsCopy.get(i).length % 80+k]);
							}
							bwr.write(buf.toString());
							bwr.newLine();
						}						
					}
					bwr.close();
					System.out.println("done!");
					
					System.out.println("match:"+match);
					System.out.println("no match:"+noMatch);				
				}	
			}
		}
		catch(Exception e)
		{
			e.printStackTrace();
		}
	}
	
	public static String reverseComplement(String s)
	{
		StringBuffer res = new StringBuffer(s.length());
		for(int i = s.length()-1; i >= 0; i--)
		{
			switch(s.charAt(i))
			{
				case 'A':	res.append('T'); break;
				case 'C':	res.append('G'); break;
				case 'G':	res.append('C'); break;
				case 'T':	res.append('A'); break;
			}
		}
		return res.toString();
	}
}
