# Supplementary material for: Reducing costs for DNA and RNA sequencing by sample pooling using a metagenomic approach
Source: BMC Genomics. 2022 Aug 24;23:613. doi: 10.1186/s12864-022-08831-y (PMC9400246; doi:10.1186/s12864-022-08831-y)
Supplement: Supplementary file 1 — Additional file 1. Supplemental material. [file 12864_2022_8831_MOESM1_ESM.zip › 12864_2022_8831_MOESM1_ESM/read_loss_source_code/MapSequencesToMultipleGenomes3.java]

import java.io.BufferedReader;
import java.io.BufferedWriter;
import java.io.File;
import java.io.FileReader;
import java.io.FileWriter;
import java.nio.file.Files;
import java.util.ArrayList;
import java.util.Arrays;
import java.util.HashMap;
import java.util.HashSet;
import java.util.Iterator;

import suffixtree.Suffixtree;
import java.io.FilenameFilter;

public class MapSequencesToMultipleGenomes3 
{
	public static void main(String[] args)
	{
		try
		{			
			int readLength = Integer.parseInt(args[1]);
			ArrayList<File> fastas = new ArrayList<File>();
			String output = args[0];
			File[] files = new File(args[0]).listFiles(new FilenameFilter() {
			    public boolean accept(File dir, String name) {
			        return name.toLowerCase().endsWith(".fna");
			    }
			});
			BufferedWriter bwr2 = new BufferedWriter(new FileWriter(output+"/read_loss.txt"));
			bwr2.write("organism\treads_lost_intra_species\treads_lost_pooled_species\treads_lost_intra_species_percent\treads_lost_pooled_species_percent");
			bwr2.newLine();
			for(int i = 0; i < files.length; i++)
			{
				fastas.add(files[i]);
//				System.out.println(files[i].getAbsolutePath());
			}
			ArrayList<File> gffs = new ArrayList<File>();
			files = new File(output).listFiles(new FilenameFilter() {
			    public boolean accept(File dir, String name) {
			        return name.toLowerCase().endsWith(".gff");
			    }
			});

			for(int i = 0; i < files.length; i++)
			{
				gffs.add(files[i]);
//				System.out.println(files[i].getAbsolutePath());
			}
			//System.out.println(gffs);
			//System.out.println(fastas);
			ArrayList<ArrayList<String>> replicons = new ArrayList<ArrayList<String>>();
			ArrayList<ArrayList<HashMap<String,Integer>>> repReads = new ArrayList<ArrayList<HashMap<String,Integer>>>();
			ArrayList<HashMap<String,HashSet<String>>> repNonUniqueIntra = new ArrayList<HashMap<String,HashSet<String>>>();
			for(int f = 0; f < fastas.size(); f++)
			{				
				replicons.add(new ArrayList<String>());
				repReads.add(new ArrayList<HashMap<String,Integer>>());
				String line;
				BufferedReader br1 = new BufferedReader(new FileReader(fastas.get(f)));
				while(!(line=br1.readLine()).startsWith(">"));
				do
				{
					replicons.get(f).add(line.substring(1).split(" ")[0]);
					StringBuffer buf = new StringBuffer();
					while((line = br1.readLine()) != null && !line.startsWith(">"))
					{
						buf.append(line);
					}
					
					String seq1 = buf.toString();
//					System.out.println(replicons.get(f).get(replicons.get(f).size()-1) + " " + seq1.length());
					
					String seq1Circ = (seq1+seq1.substring(seq1.length()-readLength)).toUpperCase();
					HashMap<String, Integer> reads = new HashMap<String, Integer>();
					for(int i = 0; i < seq1.length(); i++)
					{
						String read = seq1Circ.substring(i,i+readLength);
						Integer list = reads.get(read);
						if(list == null)
						{
							reads.put(read, 1);
						}
						else
						{
							reads.put(read, list+1);
						}
						read = reverseComplement(read);
						list = reads.get(read);
						if(list == null)
						{
							reads.put(read, 1);
						}
						else
						{
							reads.put(read, list+1);
						}
					}					
//					System.out.println(reads.size());
					repReads.get(f).add(reads);
				}
				while(line != null);
				br1.close();
//				System.out.println(replicons.get(f).size());
			}
			// unique amongst all species
			
			HashSet<String> nonUniqueReads = new HashSet<String>();
			for(int f = 0; f < fastas.size(); f++)
			{		
				int nonUniqueCount = 0;
				int nonUniqueCountIntra = 0;
				int totalReadsCount = 0;
				HashMap<String, HashSet<String>> map = new HashMap<String, HashSet<String>>();
				repNonUniqueIntra.add(map);
				for(int r1 = 0; r1 < repReads.get(f).size(); r1++)
				{
					repNonUniqueIntra.get(f).put(replicons.get(f).get(r1), new HashSet<String>());
					Iterator<String> iterS = repReads.get(f).get(r1).keySet().iterator();
					while(iterS.hasNext())
					{
						boolean unique = true;
						boolean uniqueIntra = true;
						String read = iterS.next();
						for(int g = 0; g < fastas.size(); g++)
						{	
							if(f != g)
							{
								for(int r2 = 0; r2 < repReads.get(g).size(); r2++)
								{
									 if(repReads.get(g).get(r2).containsKey(read))
									 {
										 unique = false;										 
									 }
								}
							}
							else
							{
								for(int r2 = 0; r2 < repReads.get(f).size(); r2++)
								{
									if(r1 != r2)
									{
										 if(repReads.get(f).get(r2).containsKey(read))
										 {
											 uniqueIntra = false;								 
										 }
									}
									else if(repReads.get(f).get(r1).get(read) > 1)
									{
										uniqueIntra = false;	
									}
								}
							}
						}
						
						
						
						if(!unique)
						{
							nonUniqueCount += repReads.get(f).get(r1).get(read);
							nonUniqueReads.add(read);
						}
						if(!uniqueIntra)
						{
							nonUniqueCountIntra += repReads.get(f).get(r1).get(read);
							nonUniqueReads.add(read);
							repNonUniqueIntra.get(f).get(replicons.get(f).get(r1)).add(read);
						}
						totalReadsCount += repReads.get(f).get(r1).get(read);
					}			
				}
				bwr2.write(fastas.get(f).getName().substring(0,fastas.get(f).getName().lastIndexOf('.'))+"\t"+nonUniqueCountIntra+"\t"+nonUniqueCount+"\t"+(100*nonUniqueCountIntra/(double)totalReadsCount)+"\t"+(100*nonUniqueCount/(double)totalReadsCount));
				bwr2.newLine();
//				System.out.println("nonUnique: "+nonUniqueCount+" ("+(100*nonUniqueCount/(double)totalReadsCount)+")");
//				System.out.println("nonUniqueIntra: "+nonUniqueCountIntra+" ("+(100*nonUniqueCountIntra/(double)totalReadsCount)+")");
			}
			bwr2.flush();
			bwr2.close();
			
			
			
			
			// find non-unique reads in genes
			
			for(int f = 0; f < fastas.size(); f++)
			{		
				BufferedWriter bwr = new BufferedWriter(new FileWriter(output+"/read_loss_genes_"+fastas.get(f).getName().substring(0,fastas.get(f).getName().lastIndexOf('.'))+".txt"));
				bwr.write("replicon\tgene_id\tgene_name\tgene_length\treads_lost_intra_species\treads_lost_pooled_species\treads_lost_intra_species_percent\\treads_lost_pooled_species_percent");
				bwr.newLine();
				// fasta
				String line;
				BufferedReader br1 = new BufferedReader(new FileReader(fastas.get(f)));
				System.out.println(fastas.get(f).getAbsolutePath());
				int[] pos, posIntra;
				HashMap<String, int[]> repPos = new HashMap<String, int[]>();
				HashMap<String, int[]> repPosIntra = new HashMap<String, int[]>();
				while(!(line=br1.readLine()).startsWith(">"));
				do
				{
					String replicon = line.substring(1).split(" ")[0];
					StringBuffer buf = new StringBuffer();
					while((line = br1.readLine()) != null && !line.startsWith(">"))
					{
						buf.append(line);
					}					
					String seq1 = buf.toString();
					pos = new int[seq1.length()+5000]; // some genes over 0 are annotated as beyond the size of the chromosome
					posIntra = new int[seq1.length()+5000];
					//System.out.println(replicons.get(f).get(replicons.get(f).size()-1) + " " + seq1.length());
					
					String seq1Circ = (seq1+seq1.substring(seq1.length()-readLength)).toUpperCase();
					for(int i = 0; i < seq1.length(); i++)
					{
						String read = seq1Circ.substring(i,i+readLength);
						if(nonUniqueReads.contains(read))
						{
							pos[i]++;
						}
						if(repNonUniqueIntra.get(f).get(replicon).contains(read))
						{
							posIntra[i]++;
						}
					}
					System.out.println(replicon+" "+pos.length);
					repPos.put(replicon, pos);
					repPosIntra.put(replicon, posIntra);
				}
				while(line != null);
				br1.close();
				
				// gff
				
				
				// fasta
				br1 = new BufferedReader(new FileReader(gffs.get(f)));
				while((line=br1.readLine()).startsWith("#"));
				do
				{
					if(!line.startsWith("#"))
					{						
						//System.out.println(line);
						String[] split = line.split("\t");
						int count = 0;
						int countIntra = 0;
						if(split.length == 9 && split[2].equals("CDS"))
						{
							int start = Integer.parseInt(split[3])-1;
							int end = Integer.parseInt(split[4])-1;
							int[] p = repPos.get(split[0]);
							System.out.println(split[0]);
							for(int i = start; i<=end; i++)
							{
								count += p[i];
							}
							p = repPosIntra.get(split[0]);
							for(int i = start; i<=end; i++)
							{
								countIntra += p[i];
							}
							String name = split[8].substring(split[8].indexOf("gene=")+5);
							name = name.substring(0,name.indexOf(";"));
							String id = split[8].substring(split[8].indexOf("Parent=")+7);
							id = id.substring(0,id.indexOf(";"));
							bwr.write(split[0]+"\t"+id+"\t"+name+"\t"+(end-start+1)+"\t"+countIntra+"\t"+count+"\t"+100*countIntra/(double)(end-start+1)+"\t"+100*count/(double)(end-start+1));
							bwr.newLine();
						}						
					}
					line = br1.readLine();
				}
				while(line != null);
				bwr.flush();
				bwr.close();
			}			
		}
		catch(Exception e)
		{
			e.printStackTrace();
		}			
	}		
			
	
	public static String reverseComplement(String s)
	{
		StringBuffer res = new StringBuffer(s.length());
		for(int i = s.length()-1; i >= 0; i--)
		{
			switch(s.charAt(i))
			{
				case 'A':	res.append('T'); break;
				case 'C':	res.append('G'); break;
				case 'G':	res.append('C'); break;
				case 'T':	res.append('A'); break;
			}
		}
		return res.toString();
	}
}
