# Supplementary material for: Reducing costs for DNA and RNA sequencing by sample pooling using a metagenomic approach
Source: BMC Genomics. 2022 Aug 24;23:613. doi: 10.1186/s12864-022-08831-y (PMC9400246; doi:10.1186/s12864-022-08831-y)
Supplement: Supplementary file 1 — Additional file 1. Supplemental material. [file 12864_2022_8831_MOESM1_ESM.zip › 12864_2022_8831_MOESM1_ESM/read_loss_source_code/suffixtree/Node.java]

package suffixtree;

public class Node
{
	public int id;
	public Node[] children;
	public Node parent;
	public boolean dummyEnd;
	public boolean isLeaf;
	public int start, end;
	public int subtreeleaves;
	public int suffixStart;
	

	public Node(int alphabetSize)
	{
		children = new Node[alphabetSize];
		subtreeleaves = 0;
	}
	
	public String toString()
	{
		return "["+id+"|"+parent.id+"|"+dummyEnd+"|"+isLeaf+"|"+start+"|"+end+"|"+subtreeleaves+"|"+suffixStart+"]";
	}
}
