# Supplementary material for: Reducing costs for DNA and RNA sequencing by sample pooling using a metagenomic approach
Source: BMC Genomics. 2022 Aug 24;23:613. doi: 10.1186/s12864-022-08831-y (PMC9400246; doi:10.1186/s12864-022-08831-y)
Supplement: Supplementary file 1 — Additional file 1. Supplemental material. [file 12864_2022_8831_MOESM1_ESM.zip › 12864_2022_8831_MOESM1_ESM/read_loss_source_code/suffixtree/Suffixtree.java]

package suffixtree;
import java.io.BufferedReader;
import java.io.BufferedWriter;
import java.io.File;
import java.io.FileReader;
import java.io.FileWriter;
import java.util.Arrays;
import java.util.HashMap;
import java.util.HashSet;
import java.util.Iterator;
import java.util.Vector;


public class Suffixtree
{
	public int[] seq;
	public char[] alphabet;
	HashMap<Character, Integer> charToIndex;
	public Node root;
	public int overhang;
	public Suffixtree(String sequence, int circOverhang)
	{
		this.overhang = circOverhang;
		HashSet<Character> alphabetTmp = new HashSet<Character>();
		for(int i = 0; i < sequence.length(); i++)
		{
			alphabetTmp.add(sequence.charAt(i));
		}
		this.alphabet = new char[alphabetTmp.size()];
		Iterator<Character> iter = alphabetTmp.iterator();
		int index = 0;
		while(iter.hasNext())
		{
			alphabet[index++] = iter.next();
		}
		Arrays.sort(alphabet);
		this.charToIndex = new HashMap<Character, Integer>();
		for(int i = 0; i < alphabet.length; i++)
		{
			charToIndex.put(alphabet[i], i);
		}
		this.seq = new int[sequence.length()+overhang];
		for(int i = 0; i < seq.length; i++)
		{
			seq[i] = charToIndex.get(sequence.charAt(i%sequence.length()));
		}
		root = new Node(alphabet.length);
		root.parent = root;
		root.id = 0;
		naive();
	}
	public Suffixtree(String sequence)
	{
		this(sequence, 0);
	}
	
	public Suffixtree(String newick, String sequence)
	{
		HashSet<Character> alphabetTmp = new HashSet<Character>();
		for(int i = 0; i < sequence.length(); i++)
		{
			alphabetTmp.add(sequence.charAt(i));
		}
		this.alphabet = new char[alphabetTmp.size()];
		Iterator<Character> iter = alphabetTmp.iterator();
		int index = 0;
		while(iter.hasNext())
		{
			alphabet[index++] = iter.next();
		}
		Arrays.sort(alphabet);
		this.charToIndex = new HashMap<Character, Integer>();
		for(int i = 0; i < alphabet.length; i++)
		{
			charToIndex.put(alphabet[i], i);
		}
		this.seq = new int[sequence.length()];
		for(int i = 0; i < seq.length; i++)
		{
			seq[i] = charToIndex.get(sequence.charAt(i));
		}
		readNewick(newick);
	}
	
	private void naive()
	{
		int nodeId = 1;
		int pos, pos2, posSave;
		Node node, child, parent, split, leaf;
		for(int i = 0; i < seq.length; i++)
		{
			//System.out.println("suffix: "+i);
			pos = i;
			node = root;
			while(pos < seq.length)
			{
				node.subtreeleaves++;
				if(node.children[seq[pos]] != null)
				{					
					posSave = pos;
					parent = node;
					child = node.children[seq[pos]];
					
					pos2 = child.start;
					while(pos < seq.length && pos2 <= child.end && seq[pos] == seq[pos2])
					{
						//System.out.println("pos: "+pos+" "+pos2+"("+child.end+")");
						pos++;
						pos2++;
					}
					if(pos == seq.length) //search finished
					{
						if(pos2 <= child.end) // search string ends at edge => insert node there and a dummy leaf (save space -> split node is an internal node + leaf) that indicates the end point of the suffix
						{
							//System.out.println("split to root: ");
							split = new Node(alphabet.length);
							split.id = nodeId++;
							split.parent = parent;
							split.subtreeleaves = child.subtreeleaves+1;
							split.children[seq[pos2]] = child; // link split node to former child node
							split.start = posSave;
							split.end = pos-1;
							child.parent = split;
							child.start = pos2;
							parent.children[seq[posSave]] = split; // link former parent node to split node
	
							split.dummyEnd = true;
							split.suffixStart = i;
							break;
						}
						else // search string ends at node => add dummy leaf (save space: see previous if block)
						{
							child.dummyEnd = true;
							child.subtreeleaves++;
							child.suffixStart = i;
							break;
						}
						
					}
					if(pos2 <= child.end) // split branch add node
					{
						//System.out.print("split: ");
						split = new Node(alphabet.length);
						split.id = nodeId++;
						split.parent = parent;
						split.children[seq[pos2]] = child; // link split node to former child node
						split.start = posSave;
						split.end = pos-1;
						split.subtreeleaves = child.subtreeleaves+1;
						child.parent = split;
						child.start = pos2;
						parent.children[seq[posSave]] = split; // link former parent node to split node
								
						leaf = new Node(alphabet.length); // add new branch
						leaf.id = nodeId++;
						leaf.parent = split;
						leaf.start = pos;
						leaf.end = seq.length-1;
						leaf.subtreeleaves = 1;
						leaf.isLeaf = true;
						leaf.suffixStart = i;
						
						split.children[seq[pos]] = leaf;
						//System.out.println(" "+split.start+" "+split.end+" "+child.start+" "+child.end+" "+leaf.start+" "+leaf.end);
						//System.out.println("leafcount: "+split.subtreeleaves+" "+child.subtreeleaves+" "+leaf.subtreeleaves);
						break;
					}
					node = child;
				}
				else // add branch
				{
					//System.out.println("add branch");
					node.children[seq[pos]] = new Node(alphabet.length);
					node.children[seq[pos]].id = nodeId++;
					node.children[seq[pos]].start = pos;
					node.children[seq[pos]].end = seq.length-1;
					node.children[seq[pos]].parent = node;
					node.children[seq[pos]].subtreeleaves = 1;
					node.children[seq[pos]].isLeaf = true;
					node.children[seq[pos]].suffixStart = i;
					break;
				}
			}
		}
	}
	
	public int count(String s)
	{
		int[] search = new int[s.length()];
		for(int i = 0; i < search.length; i++)
		{
			search[i] = charToIndex.get(s.charAt(i));
		}
		int pos, pos2, posSave;
		Node node, child, parent, split, leaf;
		pos = 0;
		node = root;
		
		while(pos < search.length)
		{
			
			if(node.children[search[pos]] != null)
			{	
				
				posSave = pos;
				parent = node;
				child = node.children[search[pos]];
				//System.out.println(child.start+" "+child.end);
				pos2 = child.start;
				while(pos < search.length && pos2 <= child.end && search[pos] == seq[pos2])
				{
					//System.out.println("pos: "+pos+" "+pos2+"("+child.end+")");
					pos++;
					pos2++;
				}									
				node = child;
			}
			else // add branch
			{
				return 0;
			}
		}
		//System.out.println("return node: "+node.start+" "+node.end+" "+node.subtreeleaves);
		return node.subtreeleaves;
		
	}
	public int[] getPositions(String s)
	{
		int[] search = new int[s.length()];
		for(int i = 0; i < search.length; i++)
		{
			search[i] = charToIndex.get(s.charAt(i));
		}
		int pos, pos2;
		Node node, child;
		pos = 0;
		node = root;
		
		while(pos < search.length)
		{
			
			if(node.children[search[pos]] != null)
			{	
				child = node.children[search[pos]];
				//System.out.println(child.start+" "+child.end);
				pos2 = child.start;
				while(pos < search.length && pos2 <= child.end && search[pos] == seq[pos2])
				{
					//System.out.println("pos: "+pos+" "+pos2+"("+child.end+")");
					pos++;
					pos2++;
				}							
				node = child;
			}
			else
			{
				//System.out.println(node.toString()+" "+pos+" "+s.length()+" "+alphabet[search[pos]]);
				//for(int i = 0; i < node.children.length; i++)
					//if(node.children[i] != null)
						//System.out.print(" "+alphabet[i]);
				return null;
			}
		}
		//System.out.println("return node: "+node.start+" "+node.end+" "+node.subtreeleaves);
		int[] res = new int[node.subtreeleaves];
		getPositions(node, res, 0);
		return res;
		
	}
	
	public int[] getPositions(int[] search)
	{		
		int pos, pos2;
		Node node, child;
		pos = 0;
		node = root;
		
		while(pos < search.length)
		{
			
			if(node.children[search[pos]] != null)
			{	
				child = node.children[search[pos]];
				//System.out.println(child.start+" "+child.end);
				pos2 = child.start;
				while(pos < search.length && pos2 <= child.end && search[pos] == seq[pos2])
				{
					//System.out.println("pos: "+pos+" "+pos2+"("+child.end+")");
					pos++;
					pos2++;
				}							
				node = child;
			}
			else
			{
				//System.out.println(node.toString()+" "+pos+" "+s.length()+" "+alphabet[search[pos]]);
				//for(int i = 0; i < node.children.length; i++)
					//if(node.children[i] != null)
						//System.out.print(" "+alphabet[i]);
				return null;
			}
		}
		//System.out.println("return node: "+node.start+" "+node.end+" "+node.subtreeleaves);
		int[] res = new int[node.subtreeleaves];
		getPositions(node, res, 0);
		return res;
		
	}
	
	public int getPositions(Node node, int[] positions, int index)
	{
		if(node.isLeaf)
		{
			positions[index] = node.suffixStart;
			return index+1;
		}
		if(node.dummyEnd)
		{
			positions[index++] = node.suffixStart;
		}
		for(int i = 0; i < node.children.length; i++)
		{
			if(node.children[i] != null)
			{
				index = getPositions(node.children[i], positions, index);
			}
		}
		return index;
	}
	/** looks for substrings s in the sequence with minimal deviation from s (at most maxMutations).
	 *  returns an array of start positions for the matches. The first element of the array is the number of mutations for the matches.
	 *  This number is the minimal number of mutations to get a match in the sequence for the string s. There is no match with less mutations.
	 * 
	 * @param s
	 * @param maxMutations
	 * @return
	 */	
	public int[] getBestFitPositions(String s, int maxMutations)
	{
		int[] search = new int[s.length()];
		for(int i = 0; i < search.length; i++)
		{
			search[i] = charToIndex.get(s.charAt(i));
		}
		int[] positions = getPositions(search);
		if(positions != null)
		{
			int[] resFinal = new int[positions.length+1];
			resFinal[0] = 0;
			for(int i = 0; i < positions.length; i++)
			{
				resFinal[i+1] = positions[i];
			}
			return resFinal;
		}
		int windowSize;
		int nShifts;
		int[] subsearch;
		int currMutations;
		int last;
		Vector<Integer> res = null;
		int nRes = 0;
		for(int nMut = 0; nMut <= maxMutations; nMut++)
		{
			windowSize = search.length/(nMut+1);
			//System.out.println("windowSize/mutations: "+windowSize+"/"+nMut);
			subsearch = new int[windowSize];
			nShifts = search.length-windowSize+1;			
			for(int i = 0; i < nShifts; i++)
			{
				System.arraycopy(search, i, subsearch, 0, windowSize);
				/*
				System.out.print("subsearch: ");
				for(int j = 0; j < subsearch.length; j++)
				{
					System.out.print(alphabet[subsearch[j]]);
				}
				System.out.println();
				*/
				positions = getPositions(subsearch);
				if(positions != null) // try to extend seed
				{
					for(int j = 0; j < positions.length; j++)
					{
						currMutations = 0;
						if(positions[j] < i) // if extension traverses the beginning of the string, count the remaining search symbols as mismatched
						{
							currMutations += i-positions[j];
							last = positions[j];
						}						
						else
						{
							last = i;
						}
						for(int k = 1; k <= last; k++) // extend to left
						{
							if(seq[positions[j]-k] != search[i-k])
								currMutations++;
						}						
						if(positions[j]-i+search.length > seq.length) // if extension traverses the end of the string, count the remaining search symbols as mismatched
						{
							currMutations +=  positions[j]-i+search.length-seq.length;
							last = seq.length-windowSize-positions[j];
						}
						else
						{
							last = search.length-windowSize-i;
						}
						for(int k = 0; k < last; k++) // extend to right
						{
							if(seq[positions[j]+windowSize+k] 
									!= search[i+windowSize+k])
								currMutations++;
						}
						
						
						if(currMutations <= nMut)
						{
							if(res == null)
							{
								res = new Vector<Integer>();
								res.add(0, positions[j]-i);
								nRes++;
							}
							else
							{
								boolean isNew = true;
								for(int k = 0; k < nRes; k++)
								{
									if(res.get(k) == positions[j]-i)
									{
										isNew = false;
										break;
									}
								}
								if(isNew)
								{
									res.add(nRes++, positions[j]-i);
								}
							}							
						}
					}
				}
			}
			if(res != null)
			{
				int[] resFinal = new int[nRes+1];
				resFinal[0] = nMut;
				for(int i = 0; i < nRes; i++)
					resFinal[i+1] = res.get(i);
				return resFinal;
			}
		}
		return null;
	}
	
	/** looks for substrings s in the sequence with minimal deviation from s (at most maxMutations).
	 *  The match is only valid if the next match has at least minDist additional mismatches
	 *  returns an array of start positions for the matches. The first element of the array is the minimal number of mutations for the matches, the second number is the number of mutations for the second match.
	 *  
	 * 
	 * @param s
	 * @param maxMutations
	 * @param minDist
	 * @return
	 */	
	public int[] getBestFitPositions(String s, int maxMutations, int minDist)
	{
		int[] search = new int[s.length()];
		for(int i = 0; i < search.length; i++)
		{
			search[i] = charToIndex.get(s.charAt(i));
		}
		int[] positions;
		
		int windowSize;
		int nShifts;
		int[] subsearch;
		int currMutations;
		int last;
		Vector<Integer> res = null;
		int nRes = 0;
		int[] resFinal = null;
		
		for(int nMut = 0; nMut <= maxMutations+minDist; nMut++)
		{
			windowSize = search.length/(nMut+1);
			//System.out.println("windowSize/mutations: "+windowSize+"/"+nMut);
			subsearch = new int[windowSize];
			nShifts = search.length-windowSize+1;			
			for(int i = 0; i < nShifts; i++)
			{
				System.arraycopy(search, i, subsearch, 0, windowSize);
				/*
				System.out.print("subsearch: ");
				for(int j = 0; j < subsearch.length; j++)
				{
					System.out.print(alphabet[subsearch[j]]);
				}
				System.out.println();
				*/
				positions = getPositions(subsearch);
				if(positions != null) // try to extend seed
				{
					for(int j = 0; j < positions.length; j++)
					{
						currMutations = 0;
						if(positions[j] < i) // if extension traverses the beginning of the string, count the remaining search symbols as mismatched
						{
							currMutations += i-positions[j];
							last = positions[j];
						}						
						else
						{
							last = i;
						}
						for(int k = 1; k <= last; k++) // extend to left
						{
							if(seq[positions[j]-k] != search[i-k])
								currMutations++;
						}						
						if(positions[j]-i+search.length > seq.length) // if extension traverses the end of the string, count the remaining search symbols as mismatched
						{
							currMutations +=  positions[j]-i+search.length-seq.length;
							last = seq.length-windowSize-positions[j];
						}
						else
						{
							last = search.length-windowSize-i;
						}
						for(int k = 0; k < last; k++) // extend to right
						{
							if(seq[positions[j]+windowSize+k] 
									!= search[i+windowSize+k])
								currMutations++;
						}
						
						
						if(currMutations <= nMut)
						{
							if(res == null)
							{
								res = new Vector<Integer>();
								res.add(0, positions[j]-i);
								nRes++;
							}
							else
							{
								boolean isNew = true;
								for(int k = 0; k < nRes; k++)
								{
									if(res.get(k) == positions[j]-i)
									{
										isNew = false;
										break;
									}
								}
								if(isNew)
								{
									res.add(nRes++, positions[j]-i);
								}
							}							
						}
					}
				}
			}
			if(res != null)
			{
				// check for douplicate position
				if(res.size() > 1)
				{
					HashSet<Integer> remove = new HashSet<Integer>();
					for(int i = 0; i < res.size(); i++)
					{
						for(int j = i+1; j < res.size(); j++)
						{
							if(res.get(i)+(seq.length-overhang) == res.get(j))
							{
								if(res.get(i) < 0)
									remove.add(i);
								else
									remove.add(j);
							}
							else if(res.get(j)+(seq.length-overhang) == res.get(i))
							{
								if(res.get(j) < 0)
									remove.add(j);
								else
									remove.add(i);
							}
						}						
					}
				}
				
				if(res.size() > 1 && minDist > 0)
					return null;
				if(resFinal == null) // if no match was found before initialize the match found variable
				{
					resFinal = new int[nRes+2];
					resFinal[0] = nMut;
					for(int i = 0; i < nRes; i++)
						resFinal[i+2] = res.get(i);
				}
				else if(res.size() == 1 && nMut-resFinal[0] >= minDist) // if first additional match occurs with more than minDist additional mutations return the first match
				{
					resFinal[1] = nMut-resFinal[0];					
					//System.out.println(resFinal[0]+" "+nMut);
					return resFinal;
				}				
				else if(res.size() > 1) // if additional matches are found and none of the previous conditions hold, return null (no result matching the mutation settings) 
				{					
					return null;
				}					
			}
			else if(nMut > maxMutations)
				return null;
		}
		return resFinal;
	}
	
	public String toString()
	{
		return toString(root);		
	}
	
	private String toString(Node node)
	{	
		String s = node.id+" "+" "+node.parent.id+"   "+node.start+"-->"+node.end+"   "+node.subtreeleaves+"\n";
		for(int i = 0; i < node.children.length; i++)
		{
			if(node.children[i] != null)
			{
				s = s+toString(node.children[i]);
			}
		}
		return s;
	}
	
	public String toNewick()
	{
		StringBuffer buf = new StringBuffer(10000000);
		toNewick(root, buf);
		return buf+";";
	}
	
	public void toNewick(Node node, StringBuffer buf)
	{
		if(node.isLeaf)
		{
			buf.append("["+node.id+"|"+node.start+"|"+node.end+"|"+(node.dummyEnd?1:0)+"|"+node.suffixStart+"|"+node.subtreeleaves+"]");
			return;
		}
		buf.append("(");
		for(int i = 0; i < node.children.length; i++)
		{			
			if(node.children[i] != null)
			{
				toNewick(node.children[i], buf);
				buf.append(",");
			}
		}		
		buf.deleteCharAt(buf.length()-1);
		buf.append(")"+"["+node.id+"|"+node.start+"|"+node.end+"|"+(node.dummyEnd?1:0)+"|"+node.suffixStart+"|"+node.subtreeleaves+"]");
	}
	
	public void writeNewick(BufferedWriter bwr) throws Exception
	{		
		writeNewick(root, bwr);
		bwr.write(";");
	}
	
	public void writeNewick(Node node, BufferedWriter bwr) throws Exception
	{
		if(node.isLeaf)
		{
			bwr.write("["+node.id+"|"+node.start+"|"+node.end+"|"+(node.dummyEnd?1:0)+"|"+node.suffixStart+"|"+node.subtreeleaves+"]");
			return;
		}
		bwr.write("(");
		boolean first = true;
		for(int i = 0; i < node.children.length; i++)
		{			
			if(node.children[i] != null)
			{
				if(first)
				{
					first = false;
				}					
				else
				{
					bwr.write(",");
				}
				writeNewick(node.children[i], bwr);				
			}
		}		
		bwr.write(")"+"["+node.id+"|"+node.start+"|"+node.end+"|"+(node.dummyEnd?1:0)+"|"+node.suffixStart+"|"+node.subtreeleaves+"]");
	}
	
	
	private void readNewick(String newick)
	{
		
		readNewick(newick, null, 0, newick.length()-2);
	}
	private void readNewick(String newick, Node parent, int start, int end)
	{
		//System.out.println("node: "+newick.substring(start, end+1));
		Node node;
		int count;
		int open = start;
		int close = start;
		int infoStart;
		count = 0;
		for(; close <= end; close++)
		{
			switch(newick.charAt(close))
			{
				case '(':	count++;break;
				case ')':	count--; break;
				default:	;
			}
			if(newick.charAt(close) == ',' && count == 0)
			{
				if(newick.charAt(open) == '(') // internal node
				{
					//System.out.println("internal:"+newick.substring(open, close));
					infoStart = newick.substring(open, close).lastIndexOf('[');
					String[] data = newick.substring(open+infoStart+1, close-1).split("\\|");
					node = new Node(alphabet.length);
					node.id = Integer.parseInt(data[0]);
					node.start = Integer.parseInt(data[1]);
					node.end = Integer.parseInt(data[2]);
					node.dummyEnd = data[3].charAt(0) == '1'?true:false;
					node.suffixStart = Integer.parseInt(data[4]);
					node.subtreeleaves = Integer.parseInt(data[5]);
					node.parent = parent;
					parent.children[seq[node.start]] = node;
					readNewick(newick, node, open+1, open+infoStart-2);
				}
				else // leaf
				{
					//System.out.println("leaf:"+newick.substring(open, close));
					String[] data = newick.substring(open+1, close-1).split("\\|");
					node = new Node(alphabet.length);
					node.id = Integer.parseInt(data[0]);
					node.start = Integer.parseInt(data[1]);
					node.end = Integer.parseInt(data[2]);
					node.dummyEnd = data[3].charAt(0) == '1'?true:false;
					node.suffixStart = Integer.parseInt(data[4]);
					node.subtreeleaves = Integer.parseInt(data[5]);
					node.isLeaf = true;
					node.parent = parent;
					parent.children[seq[node.start]] = node;
				}
				open = close+1;
			}		
		}
		// part after last comma (see also previous loop)
		if(newick.charAt(open) == '(') // internal node
		{
			//System.out.println("internal:"+newick.substring(open, close));
			infoStart = newick.substring(open, close).lastIndexOf('[');
			String[] data = newick.substring(open+infoStart+1, close-1).split("\\|");
			node = new Node(alphabet.length);
			if(parent == null)
			{
				root = node;
				node.parent = root;
			}
			else
				node.parent = parent;
			node.id = Integer.parseInt(data[0]);
			node.start = Integer.parseInt(data[1]);
			node.end = Integer.parseInt(data[2]);
			node.dummyEnd = data[3].charAt(0) == '1'?true:false;
			node.suffixStart = Integer.parseInt(data[4]);
			node.subtreeleaves = Integer.parseInt(data[5]);
			if(parent != null)
				parent.children[seq[node.start]] = node;
			readNewick(newick, node, open+1, open+infoStart-2);
		}
		else // leaf
		{
			//System.out.println("leaf: "+newick.substring(open, close));
			String[] data = newick.substring(open+1, close-1).split("\\|");
			node = new Node(alphabet.length);
			node.id = Integer.parseInt(data[0]);
			node.start = Integer.parseInt(data[1]);
			node.end = Integer.parseInt(data[2]);
			node.dummyEnd = data[3].charAt(0) == '1'?true:false;
			node.suffixStart = Integer.parseInt(data[4]);
			node.subtreeleaves = Integer.parseInt(data[5]);
			node.isLeaf = true;
			node.parent = parent;
			parent.children[seq[node.start]] = node;
		}		
		//	buf.append(")"+"["+node.id+"|"+node.start+"|"+node.end+"|"+(node.dummyEnd?1:0)+"]");
	}
	
	
	/**
	 * @param args
	 */
	public static void main(String[] args) 
	{
		try
		{
			// test
			
			String sequence = "gagtgag";
			Suffixtree tree = new Suffixtree(sequence);
			
			// perfect matches
			System.out.println("########### perfect match position ##########");
			int[] positions = tree.getPositions("gag");			
			for(int i = 0; i < positions.length; i++)
			{
				System.out.println(i+": "+positions[i]);
			}
			
			// unique positions with mismatches
			System.out.println("########### mismatch position ##########");
			positions = tree.getBestFitPositions("gaga", 3);			
			for(int i = 0; i < positions.length; i++)
			{
				System.out.println(i+": "+positions[i]);
			}
			
			/*
			File sequenceFile = new File("/home/sobetzko/tmp/NC_000913.fna");
			String line;
			
			
			System.out.print("read large tree from newick...");
			
			BufferedReader br1 = new BufferedReader(new FileReader("/home/sobetzko/tmp/NC_000913_0.txt"));
			
			String sequenceRead = br1.readLine();
			String newickRead = br1.readLine();
			//Suffixtree treeRead = new Suffixtree(newickRead, sequenceRead);	
			Suffixtree treeRead = new Suffixtree(sequenceRead);
			//String sequenceRead = "CCAACAGAC";
			//Suffixtree treeRead = new Suffixtree(sequenceRead);
			System.out.println("done!");
			//String search = "CCAACAGAC";
			 */
			/*
			String search = "CCAACAGAC";
			int count = treeRead.count(search);
			int[] positions = treeRead.getPositions(search);
			if(positions != null)
			{
				for(int i = 0; i < positions.length; i++)
				{
					System.out.println(positions[i]+": "+sequenceRead.substring(positions[i], positions[i]+search.length()));
				}
			}
			System.out.println("count for "+search+": "+count);
			*/
			
			//System.out.println("sequence: "+sequenceRead);
			//System.out.println(treeRead.toNewick());
			
			
			/*
			Suffixtree tree = new Suffixtree("gagtgaga");
			System.out.println("############# tree ###############");
			System.out.println(tree.toString());
			System.out.println("################ search ##################");
			System.out.println("sequence count: "+tree.count("gaga"));
			System.out.println("newick: "+tree.toNewick());			
			Suffixtree treeNewick = new Suffixtree(tree.toNewick(), "gagtgaga");
			System.out.println("treenewick: "+treeNewick.toNewick());
			System.out.println("newick: "+tree.toNewick());			
			*/
			/*
			BufferedReader br = new BufferedReader(new FileReader(sequenceFile));
			br.readLine(); // skip header
			StringBuffer buf = new StringBuffer();
			while((line = br.readLine()) != null)
			{
				buf.append(line);
			}
			String sequence = buf.toString();
			//sequence = "agatagag";
			Suffixtree tree2 = new Suffixtree(sequence);
			System.gc();
			BufferedWriter bwr = new BufferedWriter(new FileWriter("/home/sobetzko/tmp/"+sequenceFile.getName().substring(0, sequenceFile.getName().lastIndexOf("."))+"_0.txt"));
			bwr.write(sequence);
			bwr.newLine();
			tree2.writeNewick(bwr);
			bwr.newLine();
			bwr.flush();
			bwr.close();
			int zeroPos = sequence.length()/2;
			int seqLength = sequence.length();
			sequence = sequence+sequence;
			sequence = sequence.substring(zeroPos, zeroPos+seqLength);
			tree2 = null;
			System.gc();
			tree2 = new Suffixtree(sequence);
			System.gc();
			bwr = new BufferedWriter(new FileWriter("/home/sobetzko/tmp/"+sequenceFile.getName().substring(0, sequenceFile.getName().lastIndexOf("."))+"_"+zeroPos+".txt"));
			bwr.write(sequence);
			bwr.newLine();
			tree2.writeNewick(bwr);
			bwr.newLine();
			bwr.flush();
			bwr.close();
			*/
		}
		catch(Exception e)
		{
			e.printStackTrace();
		}
		
	}

}
