# Supplementary material for: Reducing costs for DNA and RNA sequencing by sample pooling using a metagenomic approach
Source: BMC Genomics. 2022 Aug 24;23:613. doi: 10.1186/s12864-022-08831-y (PMC9400246; doi:10.1186/s12864-022-08831-y)
Supplement: Supplementary file 1 — Additional file 1. Supplemental material. [file 12864_2022_8831_MOESM1_ESM.zip › 12864_2022_8831_MOESM1_ESM/read_loss_source_code/suffixtree/SuffixtreeTest.java]

package suffixtree;

import java.io.BufferedReader;
import java.io.FileReader;

public class SuffixtreeTest {

	public static void main(String[] args) 
	{
		try
		{
			/*
			String genome = "AGGAGAGCCCCCCCCCCCCCCCCCCAGGACCCCCCC";
			Suffixtree tree = new Suffixtree(genome);
			*/
			BufferedReader br = new BufferedReader(new FileReader("/home/patrick/harddrive2/Marburg/projects/motif_analysis/data/genomes/Escherichia_coli_strains/genomes_Escherichia_coli/NC_000913/NC_000913.fna"));
			StringBuffer seq = new StringBuffer();
			String line;
			String[] data;
			br.readLine();
			int readLength = 50;
			while((line = br.readLine()) != null)
			{
				seq.append(line);
			}			
			String genomeSeq = seq.toString();
			int genomeSize = seq.length();
			SuffixtreeGenome treeRead;
			{
				treeRead = new SuffixtreeGenome(genomeSeq+genomeSeq.substring(0, readLength-1), readLength);
			}
			String query = "ggtgattgcctcgcataacgcggtatgaaaatggattgaagcccgggccgtggattctactcaactttgtcggcttgagaaagacctgggatcctgggtattaaaaagaagatctatttatttagagatctgttctattgtgatctcttat".toUpperCase();
			int[] positions = treeRead.getBestFitPositions(query,reverseComplement(query), 1, 1);
			if(positions != null)
			{
				System.out.println(positions[0]+"\t"+positions[1]);
				for(int i = 1; i < positions.length/2; i++)
					System.out.println(positions[2*i]+"\t"+genomeSeq.substring(positions[2*i], positions[2*i]+query.length())+"\t"+positions[2*i+1]);
				System.out.println(positions.length);
			}
			else
			{
				System.out.println("no match for: "+query);
			}
		}
		catch(Exception e)
		{
			e.printStackTrace();
		}
	}
	
	public static String reverseComplement(String sequence)
	{
		StringBuffer buf = new StringBuffer(sequence.length());
		for(int i = sequence.length()-1; i >= 0; i--)
		{
			switch(sequence.charAt(i))
			{
				case 'A': buf.append('T');break;
				case 'C': buf.append('G');break;
				case 'G': buf.append('C');break;
				case 'T': buf.append('A');break;
				default: buf.append('N');
			}
		}
		return buf.toString();
	}

}
