# Supplementary material for: Reducing costs for DNA and RNA sequencing by sample pooling using a metagenomic approach
Source: BMC Genomics. 2022 Aug 24;23:613. doi: 10.1186/s12864-022-08831-y (PMC9400246; doi:10.1186/s12864-022-08831-y)
Supplement: Supplementary file 1 — Additional file 1. Supplemental material. [file 12864_2022_8831_MOESM1_ESM.zip › 12864_2022_8831_MOESM1_ESM/read_loss_three_species.txt]

organism	reads_lost_intra_species	reads_lost_pooled_species	reads_lost_intra_species_percent	reads_lost_pooled_species_percent
Dickeya_dadantii	141648	4904	1.4386928420033955	0.04980903152310412
Escherichia_coli	158672	4956	1.7092190452881861	0.05338616509811593
Vibrio_natriegens	112928	462	1.0910595300274215	0.00446363614756897
