# Supplementary material for: Reducing costs for DNA and RNA sequencing by sample pooling using a metagenomic approach
Source: BMC Genomics. 2022 Aug 24;23:613. doi: 10.1186/s12864-022-08831-y (PMC9400246; doi:10.1186/s12864-022-08831-y)
Supplement: Supplementary file 1 — Additional file 1. Supplemental material. [file 12864_2022_8831_MOESM1_ESM.zip › 12864_2022_8831_MOESM1_ESM/species_pairs.txt]

phylogeny	tax_id1	tax_id2	accession 1	accession 2
order	83655	1578828	GCF_001518835.1	GCF_000800725.1
order	29343	1508644	GCF_000953215.1	GCF_000709435.1
order	755731	1147129	GCF_000244875.1	GCF_000305775.1
order	103855	482957	GCF_001078275.1	GCF_000012945.1
order	1415630	1646498	GCF_000508205.1	GCF_001278715.1
order	741091	1484157	GCF_000187705.1	GCF_000784965.1
order	1678129	1678678	GCF_001412575.1	GCF_001293045.1
order	1288	691437	GCF_000706685.1	GCF_000092445.1
order	488447	1678129	GCF_001029145.1	GCF_001412575.1
order	103855	1468409	GCF_001078275.1	GCF_000959325.1
order	1479	1508404	GCF_001050115.1	GCF_000818095.1
order	755731	1679721	GCF_000244875.1	GCF_001298655.2
order	544556	1536769	GCF_000024705.1	GCF_000758565.1
order	1374	189425	GCF_001465835.1	GCF_000758705.1
order	586416	1536769	GCF_000725365.1	GCF_000758565.1
order	1446792	1508404	GCF_000815145.1	GCF_000818095.1
order	94624	105219	GCF_000067205.1	GCF_000954135.1
order	1509	1160721	GCF_000973705.1	GCF_000723465.1
order	488447	1678028	GCF_001029145.1	GCF_001191005.1
order	135735	985002	GCF_000972245.2	GCF_000236925.1
phylum	56458	93222	GCF_000815185.1	GCF_000814845.1
phylum	106634	1740162	GCF_001020955.1	GCF_001513745.1
phylum	52	768490	GCF_001189295.1	GCF_000214195.1
phylum	981386	1391653	GCF_900000005.1	GCF_001263175.1
phylum	61648	1643450	GCF_001022135.1	GCF_001185205.1
phylum	1419814	1508644	GCF_000688775.1	GCF_000709435.1
phylum	68895	1134687	GCF_000832305.1	GCF_000963575.1
phylum	1097668	1504981	GCF_000236065.1	GCF_000734975.2
phylum	189425	1041504	GCF_000758705.1	GCF_000283555.1
phylum	1611770	1643450	GCF_000931465.1	GCF_001185205.1
phylum	55601	1678129	GCF_000786425.1	GCF_001412575.1
phylum	47917	640510	GCF_001006005.1	GCF_000176935.2
phylum	187303	1560339	GCF_000304315.1	GCF_000801755.2
phylum	32002	589873	GCF_001514355.1	GCF_000730385.1
phylum	128780	1391653	GCF_001314305.1	GCF_001263175.1
phylum	1509	1508404	GCF_000973705.1	GCF_000818095.1
phylum	666686	1147129	GCF_000242895.2	GCF_000305775.1
phylum	109232	1283291	GCF_000499665.2	GCF_001511755.1
phylum	1147129	1526927	GCF_000305775.1	GCF_000785555.1
phylum	94624	157783	GCF_000067205.1	GCF_000759535.1
family	93218	758793	GCF_001010785.1	GCF_000402035.1
family	586416	666686	GCF_000725365.1	GCF_000242895.2
family	61648	83655	GCF_001022135.1	GCF_001518835.1
family	93221	134537	GCF_000815105.1	GCF_000961515.1
family	198467	756828	GCF_001187595.1	GCF_000800825.1
family	93219	105219	GCF_001465545.1	GCF_000954135.1
family	1409	198467	GCF_000952895.1	GCF_001187595.1
family	93219	1740162	GCF_001465545.1	GCF_001513745.1
family	134537	488447	GCF_000961515.1	GCF_001029145.1
family	550542	1628753	GCF_000174795.2	GCF_000978495.1
family	1479	198467	GCF_001050115.1	GCF_001187595.1
family	550542	666686	GCF_000174795.2	GCF_000242895.2
family	60550	93221	GCF_001028665.1	GCF_000815105.1
family	1233873	1570330	GCF_000336445.1	GCF_000827045.1
family	550542	1565991	GCF_000174795.2	GCF_000747345.1
family	59748	61635	GCF_000069925.1	GCF_000967915.1
family	656178	758793	GCF_000934605.1	GCF_000402035.1
family	105219	758793	GCF_000954135.1	GCF_000402035.1
family	586416	1345697	GCF_000725365.1	GCF_000445995.2
family	1134687	1560339	GCF_000963575.1	GCF_000801755.2
class	84531	1134687	GCF_001442535.1	GCF_000963575.1
class	1479	1545702	GCF_001050115.1	GCF_000761135.1
class	28152	1283291	GCF_000834865.1	GCF_001511755.1
class	56458	768490	GCF_000815185.1	GCF_000214195.1
class	150340	983545	GCF_000024825.1	GCF_000212335.1
class	80852	511062	GCF_000953695.1	GCF_000243075.1
class	29486	40754	GCF_000834255.1	GCF_000828835.1
class	741091	1324350	GCF_000187705.1	GCF_001307195.1
class	586416	1419814	GCF_000725365.1	GCF_000688775.1
class	61648	1415630	GCF_001022135.1	GCF_000508205.1
class	594679	715451	GCF_000815225.1	GCF_000213655.1
class	1346	544556	GCF_000831485.1	GCF_000024705.1
class	754476	1415630	GCF_000260985.3	GCF_000508205.1
class	160799	1007676	GCF_000758665.1	GCF_001050475.1
class	754477	1504981	GCF_000260965.1	GCF_000734975.2
class	28173	82985	GCF_000801275.2	GCF_001026985.1
class	571800	592316	GCF_000418305.1	GCF_000175935.2
class	594679	1196095	GCF_000815225.1	GCF_000599985.1
class	983545	1239307	GCF_000212335.1	GCF_000517425.1
class	666685	1134687	GCF_000230695.2	GCF_000963575.1
genus	47885	1649877	GCF_001518815.1	GCF_001007005.1
genus	1374	1526927	GCF_001465835.1	GCF_000785555.1
genus	47885	1028989	GCF_001518815.1	GCF_000829415.1
genus	41899	1740162	GCF_001411805.1	GCF_001513745.1
genus	1127744	1628753	GCF_000259365.1	GCF_000978495.1
genus	1509	84022	GCF_000973705.1	GCF_001042715.1
genus	1283291	1415630	GCF_001511755.1	GCF_000508205.1
genus	1479	1570330	GCF_001050115.1	GCF_000827045.1
genus	490759	1420916	GCF_000283275.1	GCF_000830985.1
genus	544556	1345697	GCF_000024705.1	GCF_000445995.2
genus	756828	1628753	GCF_000800825.1	GCF_000978495.1
genus	157783	1028989	GCF_000759535.1	GCF_000829415.1
genus	587753	1415630	GCF_000698865.1	GCF_000508205.1
genus	1028989	1415630	GCF_000829415.1	GCF_000508205.1
genus	157782	157783	GCF_000800255.1	GCF_000759535.1
genus	1295	985002	GCF_001188855.1	GCF_000236925.1
genus	44251	1536769	GCF_000756615.1	GCF_000758565.1
genus	44251	160799	GCF_000756615.1	GCF_000758665.1
genus	47885	1611770	GCF_001518815.1	GCF_000931465.1
genus	1415630	1611770	GCF_000508205.1	GCF_000931465.1
